# Supplementary material for: PCB169 exposure aggravated the development of non-alcoholic fatty liver in high-fat diet-induced male C57BL/6 mice
Source: Front Nutr. 2024 May 7;11:1350146. doi: 10.3389/fnut.2024.1350146 (PMC11110572; doi:10.3389/fnut.2024.1350146)
Supplement: Supplementary Table 1 — The ingredients of diet. [file Table_1.XLSX]

## Sheet: Table S1
Table S1. The ingredients of diet
	Control diet		High fat diet
	Kcal%	Source	Kcal%	Source
Protein	0.206	Casein	0.19	Casein
Carbohydrates	0.674	Sucrose/Corn starch	0.206	Sucrose/Corn starch
Fat	0.12	Lard	0.604	Lard Anhydrous Milkfat
Kcal/g	3.5		5.1
