# Supplementary material for: PCB169 exposure aggravated the development of non-alcoholic fatty liver in high-fat diet-induced male C57BL/6 mice
Source: Front Nutr. 2024 May 7;11:1350146. doi: 10.3389/fnut.2024.1350146 (PMC11110572; doi:10.3389/fnut.2024.1350146)
Supplement: Supplementary Table 2 — Primer sequences used for qPCR validation of genes. [file Table_2.XLSX]

## Sheet: Table S2
Table S2. Primer sequences used for qPCR validation of genes
Gene name	Forward primer (5’–3’)	Reverse primer (5’–3’)
PPARγ	GCCAAGGTGCTCCAGAAGATGAC	GTGAAGGCTCATGTCTGTCTCTGTC
Cd36	GGCCAAGCTATTGCGACAT	CAGATCCGAACACAGCGTAGA
Gpat2	TGTGGTTCTGCTGCGTGTCC	ACTCAAGCGTGCCAGGTGTG
Mogat1	CTGGTTCTGTTTCCCGTTGTTCC	GCCACCTCCATCCTTGCTCAG
Hmgcr	ACCAAACCCCGTAACCCAAAGG	TATCCAGCGACTATGAGCGTGAAC
Sqle	GTTACCTGAGCACCTGAAGGAGTC	CACTGAGGAAGGAGGAAGGAAGC
Msmo1	GAAGCAGAATACGCACATCCCTTG	ACCCATGCCCACAGGAGAATTAC
Lss	TGTGGCTGGATCGTTGCTGAC	TGATGGACGGACACTGATTCTGC
Fasn	TCCTGCCTCTGGTGCTTGCTG	TTCACGAACCCGCCTCCTCAG
Aacs	GCTCGTGTGTGGAAGTGGATGTG	TGGTGTAACTGCTGCCGTCATAAG
PPARα	TGCAGCCTCAGCCAAGTTGAA	TTCCCGAACTTGACCAGCCA
Acaa1b	GGAGGTCCAAGGCTGAAGAACTG	GATGGCATAGGCAGGTCCGATG
Cpt1	TGGCATCATCACTGGTGTGTT	GTCTAGGGTCCGATTGATCTTTG
Cyp1a1	CAGAAGGTGATGGCAGAGGTTGG	AGATGACATTGGCTACTGACACGAC
β-actin	AGGCCCAGAGCAAGAGAGGTA	GGGGTGTTGAAGGTCTCAAACA
