# Supplementary material for: PCB169 exposure aggravated the development of non-alcoholic fatty liver in high-fat diet-induced male C57BL/6 mice
Source: Front Nutr. 2024 May 7;11:1350146. doi: 10.3389/fnut.2024.1350146 (PMC11110572; doi:10.3389/fnut.2024.1350146)
Supplement: Supplementary Table 3 — Up-regulated and down-regulated DEGs in four comparison groups. [file Table_3.XLSX]

## Sheet: CPL vs. CL up
Table S3. Up-regulated and down-regulated DEGs in four comparison groups
Gene ID	Gene_name	CL_FPKM	CPL_FPKM	CL_count	CPL_count	FDR	Log2FC	Regulated
ENSMUSG00000039316	Rftn1	0.403998	1.49542	65.1667	251.667	2.68264e-05	1.41811	up
ENSMUSG00000026395	Ptprc	1.84896	6.41961	367.5	1272.17	8.29903e-06	1.24258	up
ENSMUSG00000029822	Osbpl3	0.760766	6.21936	183.167	1474.83	1.72558e-31	2.53836	up
ENSMUSG00000028364	Tnc	0.0736903	2.18607	21.1667	648.333	2.34139e-23	4.3307	up
ENSMUSG00000018774	Cd68	6.77573	26.9311	329	1396.67	0.00285482	1.45971	up
ENSMUSG00000024610	Cd74	62.5051	282.916	3229.17	15211.3	2.42504e-10	1.74083	up
ENSMUSG00000051627	Hist1h1e	0.241185	2.70494	18.1667	212.167	2.73457e-08	2.99435	up
ENSMUSG00000023972	Ptk7	0.117076	0.730989	19.3333	130.5	0.000213274	2.11951	up
ENSMUSG00000037944	Ccr7	0.180857	1.49305	14.1667	123	6.32374e-09	2.53758	up
ENSMUSG00000034652	Cd300a	1.00385	3.30813	182.667	642.5	0.00033749	1.22766	up
ENSMUSG00000040747	Cd53	2.95939	10.3599	204.667	758	0.000378862	1.30102	up
ENSMUSG00000064080	Fbln2	0.248011	0.935689	48.6667	187	0.00139725	1.4034	up
ENSMUSG00000051579	Tceal8	5.9159	30.4528	294	1679.83	2.61956e-49	2.00878	up
ENSMUSG00000037600	Kdf1	1.88886	11.7556	123.167	826	8.15564e-35	2.25915	up
ENSMUSG00000028931	Kcnab2	0.155947	0.564006	24	90.1667	0.0116562	1.28368	up
ENSMUSG00000027550	Lrrcc1	0.298393	0.930483	59	175	1.01887e-06	1.06505	up
ENSMUSG00000031827	Cotl1	5.87932	19.4655	369.667	1306.67	0.00050488	1.21813	up
ENSMUSG00000021508	Cxcl14	0.384404	3.55297	27	265.5	1.90146e-08	2.68006	up
ENSMUSG00000022488	Nckap1l	1.30646	4.10991	243.667	809	0.000314022	1.18319	up
ENSMUSG00000031709	Tbc1d9	0.37191	1.87429	77.1667	410.333	1.53113e-07	1.86273	up
ENSMUSG00000034595	Ppp1r18	1.55624	3.98945	172.833	508.333	0.000126852	1.00411	up
ENSMUSG00000033768	Nrxn2	0.293298	3.85511	50.3333	661.667	3.24127e-17	3.17274	up
ENSMUSG00000042179	Pnliprp1	0	2.38636	0	153.667	9.47272e-20	9.28399	up
NewGene_31570	--	0.468302	1.32363	71.5	212.333	7.27754e-05	1.03309	up
ENSMUSG00000032892	Rangrf	0.540695	1.88347	17.6667	64.5	0.00181953	1.35762	up
NewGene_21096	--	0.219164	2.53896	62.6667	715.667	3.81543e-28	2.94895	up
ENSMUSG00000001930	Vwf	0.666508	1.85567	235.333	685.167	0.000159539	1.02762	up
ENSMUSG00000026321	Tnfrsf11a	0.144496	0.557929	29.5	119.167	0.00144285	1.4178	up
ENSMUSG00000060147	Serpinb6a	7.53552	90.4532	446.333	5472.33	2.39465e-80	3.11282	up
ENSMUSG00000081058	Hist2h3c2	1.16186	7.99311	46.5	331.5	8.45118e-14	2.34715	up
ENSMUSG00000036381	P2ry14	0.597421	1.84268	42.5	140.333	0.00855126	1.1497	up
ENSMUSG00000056459	Zbtb25	0.583454	2.19621	43	166.167	2.7807e-06	1.42601	up
ENSMUSG00000026480	Ncf2	1.08852	4.20728	126.667	465	0.00010442	1.31062	up
ENSMUSG00000000682	Cd52	3.97187	16.877	81.3333	360.5	5.68604e-08	1.61541	up
ENSMUSG00000036334	Igsf10	0.112897	0.333618	44.8333	140.167	0.00252117	1.09653	up
ENSMUSG00000018381	Abi3	2.34567	7.79646	366.333	1308.17	1.78564e-06	1.27389	up
NewGene_2745	--	0.933899	3.35561	114.167	459	0.00343734	1.35687	up
ENSMUSG00000089929	Bcl2a1b	0.523248	5.12979	17.6667	178.667	2.49166e-06	2.71573	up
ENSMUSG00000040660	Cyp2b9	0.0608008	111.227	4.5	8755.83	1.15437e-27	10.4369	up
ENSMUSG00000028838	Extl1	0.628823	8.80169	101.333	1478.67	6.24133e-23	3.41163	up
ENSMUSG00000058818	Pirb	1.17047	3.80255	176.167	604.167	1.75907e-05	1.21817	up
ENSMUSG00000025044	Msr1	2.64963	8.01239	334.167	1093.83	0.000104215	1.13679	up
ENSMUSG00000032397	Tipin	1.20741	4.10959	81.6667	264.333	2.61177e-09	1.2014	up
ENSMUSG00000009687	Fxyd5	1.94721	9.61834	93.5	408.5	1.25041e-08	1.58968	up
ENSMUSG00000090733	Rps27	14.8889	58.4437	235.5	936.833	0.0345092	1.46738	up
ENSMUSG00000020656	Grhl1	0.315705	1.84935	43.8333	260.333	3.41522e-08	2.11885	up
ENSMUSG00000020399	Havcr2	0.103376	0.926324	11.1667	107.5	1.39844e-07	2.66868	up
ENSMUSG00000055069	Rab39	0.171537	0.506181	20.6667	62.8333	0.00353514	1.1139	up
ENSMUSG00000037946	Fgd3	0.244345	0.917181	44.8333	180.5	0.000423486	1.38866	up
ENSMUSG00000022762	Ncam2	0.200284	0.704302	45.6667	175	0.00340605	1.51121	up
ENSMUSG00000049303	Syt12	0.388086	1.17084	54.8333	175.333	0.00147884	1.10696	up
ENSMUSG00000001642	Akr1b3	2.3109	11.3322	127.667	659	2.19901e-10	1.84486	up
ENSMUSG00000002835	Chaf1a	0.322522	0.921382	71	213.167	1.48497e-05	1.05788	up
ENSMUSG00000028459	Cd72	0.794318	2.30768	61.3333	186.333	0.000789955	1.10687	up
ENSMUSG00000012123	Crybg2	0.102314	0.503111	23.1667	116	4.95081e-07	1.88478	up
ENSMUSG00000034613	Ppm1h	0.356804	1.25541	89.5	318.833	2.40283e-05	1.27487	up
ENSMUSG00000025002	Cyp2c55	0.899065	3.97932	71	320.833	1.11562e-05	1.69432	up
ENSMUSG00000030707	Coro1a	2.32502	11.1235	154.167	763.333	6.27931e-07	1.73348	up
ENSMUSG00000016495	Plgrkt	1.6518	6.41171	57.3333	229.167	2.54286e-06	1.46401	up
ENSMUSG00000022816	Fstl1	0.948122	5.27961	141.667	850.667	0.000556246	1.93721	up
ENSMUSG00000062515	Fabp4	2.92956	9.70334	104.167	376.167	2.82149e-05	1.32548	up
ENSMUSG00000041515	Irf8	2.3	6.4759	260.333	772.667	0.000392756	1.03293	up
ENSMUSG00000032744	Heyl	0.298139	1.07019	54	202.833	0.00269149	1.32898	up
ENSMUSG00000042035	Igsf3	0.138281	0.532479	40.3333	163.5	3.926e-07	1.53677	up
ENSMUSG00000031539	Ap3m2	0.329383	1.1687	44.8333	166.333	2.18585e-07	1.35482	up
ENSMUSG00000042644	Itpr3	0.172994	0.508732	62	191.833	0.000231149	1.09917	up
ENSMUSG00000019558	Slc6a8	2.11367	7.24954	290.5	1009.33	3.0629e-17	1.27683	up
ENSMUSG00000032098	Treh	1.10511	5.17474	87.6667	431.5	4.88759e-08	1.79216	up
ENSMUSG00000022120	Rnf219	0.209036	0.707551	27.5	95.8333	0.000124423	1.29906	up
ENSMUSG00000020057	Dram1	0.265554	1.06606	30.6667	126.667	0.00229845	1.47094	up
ENSMUSG00000035498	Cdcp1	0.640456	4.07402	134	897.333	6.02404e-27	2.24317	up
ENSMUSG00000050671	Ism2	0.0205772	3.37747	2.16667	321.667	2.55939e-51	6.7236	up
ENSMUSG00000068335	Dok1	0.496975	1.71035	36	134.167	0.000190391	1.33197	up
ENSMUSG00000022822	Abcc5	0.630761	2.85268	139.333	643.5	2.20283e-09	1.62902	up
ENSMUSG00000030609	Aen	2.89903	9.23107	352.667	1100	1.58e-17	1.11582	up
ENSMUSG00000056978	Hamp2	14.5804	98.0154	243.333	1681.67	6.27434e-05	2.35286	up
ENSMUSG00000025738	Fbxl16	0.0412858	0.988596	5.83333	143.5	3.58871e-19	4.10058	up
ENSMUSG00000021886	Gpr65	0.731806	2.01933	60.3333	171.667	0.00611874	1.00616	up
ENSMUSG00000079465	Col4a3	0.0854393	1.23057	29.3333	444.5	3.8697e-21	3.4983	up
ENSMUSG00000027737	Slc7a11	0.00410117	13.8526	1.5	5537.5	5.83623e-09	10.9179	up
ENSMUSG00000020099	Unc5b	0.687821	2.93914	157.667	720.667	9.79275e-06	1.59105	up
ENSMUSG00000021822	Plau	0.630168	2.12219	58	211.667	0.0188878	1.22106	up
ENSMUSG00000021838	Samd4	0.806534	3.07441	187.167	771.833	1.43659e-24	1.53019	up
ENSMUSG00000004698	Hdac9	0.151264	0.444609	31.5	95	0.0103312	1.06886	up
ENSMUSG00000063160	Numbl	0.240835	0.774146	26.3333	91.1667	0.0145866	1.17082	up
ENSMUSG00000044708	Kcnj10	0.202777	1.14632	42.1667	255.667	1.30942e-11	2.0696	up
ENSMUSG00000025212	Sfxn3	0.385296	1.29295	45.3333	162.167	0.000531929	1.28165	up
ENSMUSG00000074254	Cyp2a4	1.97886	176.084	137.5	12871.7	1.27609e-30	5.95053	up
ENSMUSG00000011884	Gltp	2.5566	9.38466	177.667	695.667	5.6542e-05	1.37008	up
ENSMUSG00000048612	Myof	0.321039	2.47723	90.6667	722.167	7.10698e-09	2.37814	up
ENSMUSG00000071715	Ncf4	0.578763	3.24058	32.1667	199	0.000888595	2.11253	up
ENSMUSG00000073633	Fbxo36	3.55695	13.1032	125.167	490	2.07927e-09	1.45445	up
NewGene_9247	--	0.718886	2.49115	133.333	396.5	0.00639429	1.10166	up
ENSMUSG00000019823	Mical1	0.241436	1.02566	34.6667	153.667	0.000545251	1.56302	up
ENSMUSG00000032332	Col12a1	0.171341	0.420796	58	188	0.00319984	1.09355	up
ENSMUSG00000056069	Otulinl	0.669844	2.8411	79.3333	351.333	1.21494e-05	1.56811	up
ENSMUSG00000037548	H2-DMb2	0.348106	1.97849	20	116.167	2.55666e-06	1.992	up
ENSMUSG00000021177	Tdp1	0.777019	2.54412	63	214	0.000378862	1.25265	up
ENSMUSG00000028069	Gpatch4	4.50371	12.3047	289.667	837.833	1.03079e-23	1.0402	up
ENSMUSG00000030659	Nucb2	0.818393	2.60666	59.3333	189.667	0.00159544	1.10516	up
ENSMUSG00000037649	H2-DMa	2.07221	8.1021	128.667	524.5	2.53483e-05	1.50909	up
ENSMUSG00000042804	Gpr153	0.175152	0.823665	26.8333	132.167	0.00369104	1.68446	up
ENSMUSG00000025321	Itgb8	0.118207	0.436054	39.3333	153.5	4.12067e-05	1.40891	up
ENSMUSG00000026479	Lamc2	0.192223	0.651596	40.1667	141.833	0.00161341	1.23798	up
ENSMUSG00000078713	Tomm5	11.5089	38.1819	291.833	1026.83	4.73422e-14	1.29371	up
ENSMUSG00000019810	Fuca2	1.01649	3.54115	179.833	562.833	3.08014e-08	1.10515	up
ENSMUSG00000102252	Snrpn	2.20302	6.95158	168	555.167	1.60961e-13	1.23252	up
ENSMUSG00000032020	Ubash3b	0.213794	0.609092	53.6667	164	0.000757071	1.05591	up
ENSMUSG00000046806	Cyren	0.861334	2.52211	114.5	360	0.00857489	1.10294	up
ENSMUSG00000038260	Trpm4	0.415681	1.48164	68.1667	253.333	2.99742e-05	1.39568	up
ENSMUSG00000091867	Cyp2a22	0.558947	9.39893	39.5	686	5.30586e-29	3.68276	up
ENSMUSG00000079363	Gbp4	0.760943	2.19219	136.333	398.167	2.94839e-07	1.07334	up
ENSMUSG00000020363	Gfpt2	0.126526	0.64062	15.1667	80.3333	2.72954e-07	1.8394	up
ENSMUSG00000069892	9930111J21Rik2	0.471838	1.58499	111.833	382.5	0.000604931	1.25499	up
ENSMUSG00000024737	Slc15a3	2.63244	9.67641	243.333	949.833	1.14082e-05	1.38188	up
ENSMUSG00000030279	C2cd5	0.808329	2.23428	117.333	352.333	8.51261e-08	1.06696	up
ENSMUSG00000019979	Apaf1	0.415103	1.16235	106	318.667	1.537e-05	1.03741	up
ENSMUSG00000022722	Arl6	0.834857	2.2899	51.8333	158.167	8.28019e-07	1.0859	up
ENSMUSG00000057895	Zfp105	0.227784	0.923702	18.6667	72.5	0.000429149	1.50274	up
ENSMUSG00000074472	Zfp872	0.218492	0.949527	25.1667	115.833	1.39526e-09	1.68132	up
ENSMUSG00000034205	Loxl2	0.561906	2.37179	119.333	534.5	0.000356509	1.54779	up
ENSMUSG00000054057	A930004D18Rik	0.314839	1.27891	40	171.167	7.50068e-15	1.60491	up
ENSMUSG00000030218	Mgp	1.3245	4.41775	33.6667	117	0.0450753	1.20556	up
ENSMUSG00000054321	Taf4b	0.352286	0.970576	72.8333	210.167	0.00066991	1.03631	up
ENSMUSG00000001870	Ltbp1	0.314409	1.03311	82.6667	261.833	0.000143153	1.12078	up
ENSMUSG00000046402	Rbp1	2.52427	13.8415	263.333	1528.5	1.2562e-17	2.07357	up
ENSMUSG00000053702	Nebl	0.0651605	0.258402	17	63	0.000650581	1.42987	up
ENSMUSG00000060509	Xcr1	0.0742628	0.302767	13.6667	55.6667	2.72207e-05	1.59203	up
ENSMUSG00000048905	4930539E08Rik	0.114463	0.473831	21.1667	86.8333	0.000455888	1.60632	up
ENSMUSG00000015094	Npdc1	1.42121	4.82975	83	299.833	4.84964e-08	1.32017	up
ENSMUSG00000008461	Fut1	0.129908	1.65206	6.83333	165.167	3.94664e-12	4.10795	up
ENSMUSG00000046753	Ccdc66	0.535739	1.87669	90.3333	330.5	3.14117e-17	1.38492	up
ENSMUSG00000021379	Id4	0.435954	2.28307	66.5	361.167	5.99575e-12	1.93271	up
ENSMUSG00000030220	Arhgdib	5.28477	17.4103	236.333	820.333	1.07584e-07	1.26707	up
ENSMUSG00000040658	Dnph1	1.43273	4.27499	67	210.833	1.03006e-06	1.166	up
ENSMUSG00000047875	Gpr157	0.708541	2.02135	136.333	411	1.45754e-07	1.07112	up
ENSMUSG00000049382	Krt8	55.9114	159.478	4312.5	13075.7	3.62157e-05	1.03449	up
ENSMUSG00000038042	Ptpdc1	0.247704	0.678898	42.8333	122.667	0.000921007	1.00386	up
ENSMUSG00000031659	Adcy7	0.59356	2.38664	140.667	579.5	4.05174e-05	1.47757	up
ENSMUSG00000039116	Adgrg6	0.148249	0.45812	37.6667	120.667	0.000816367	1.14524	up
ENSMUSG00000086040	Wipf3	1.19678	6.74174	212	1198.5	2.02612e-22	2.04549	up
ENSMUSG00000040522	Tlr8	0.356143	1.33378	49.8333	189.5	0.00414727	1.40425	up
ENSMUSG00000067586	S1pr3	0.540915	1.79166	96.6667	335.833	0.00200041	1.22636	up
ENSMUSG00000038807	Rap1gap2	0.10898	2.80064	28.1667	690.167	9.73497e-34	4.08429	up
ENSMUSG00000023349	Clec4n	1.3656	5.48337	67.5	277.333	0.000204499	1.45986	up
ENSMUSG00000025758	Plk4	0.156973	0.640738	22	93	0.000664003	1.50602	up
ENSMUSG00000032231	Anxa2	3.80268	15.8215	218	973	0.000123287	1.52916	up
ENSMUSG00000026728	Vim	7.57751	31.2692	661.667	2890	2.22874e-07	1.56748	up
ENSMUSG00000041801	Phlda3	0.331479	1.47653	19.1667	90	0.000288072	1.66385	up
ENSMUSG00000035811	Ugt2b35	46.8312	138.914	6187	19719.7	1.0838e-17	1.16288	up
ENSMUSG00000039985	Sinhcaf	0.31816	3.06286	32.6667	284.833	7.70123e-20	2.59764	up
ENSMUSG00000032122	Slc37a2	0.353228	1.73362	83.8333	389	0.0011431	1.59052	up
ENSMUSG00000051343	Rab11fip5	0.172728	1.41667	43	282.667	2.79047e-08	2.21226	up
ENSMUSG00000020120	Plek	0.889943	3.55984	144.667	615	0.00038521	1.48371	up
ENSMUSG00000032420	Nt5e	2.20804	12.397	349.833	2099.5	4.89397e-15	2.04515	up
ENSMUSG00000024177	Nme4	0.378773	3.20302	13.6667	122	3.17187e-14	2.64931	up
ENSMUSG00000022952	Runx1	0.134642	1.01346	30.3333	220.5	4.83783e-07	2.25387	up
ENSMUSG00000028278	Rragd	0.362835	1.84789	72.3333	385.333	3.72819e-11	1.88289	up
ENSMUSG00000047037	Nipa1	0.259943	1.32722	33.3333	176.333	8.29431e-12	1.87728	up
ENSMUSG00000005672	Kit	1.35777	4.2262	282.167	924	3.92019e-07	1.20296	up
ENSMUSG00000006519	Cyba	5.9748	20.2793	174.5	623.833	7.33849e-05	1.25723	up
ENSMUSG00000029484	Anxa3	1.45519	6.20225	92.8333	415.167	0.00012199	1.58383	up
ENSMUSG00000034854	Mfsd12	1.56997	4.39014	246.167	731	4.91314e-05	1.02096	up
ENSMUSG00000024640	Psat1	0.137347	10.999	14.1667	1195.67	2.13629e-24	5.79324	up
ENSMUSG00000075602	Ly6a	3.5624	22.2385	126	826.167	3.58002e-18	2.2574	up
ENSMUSG00000052821	Cysltr1	0.12759	0.448367	25.8333	92.8333	0.00179803	1.29006	up
ENSMUSG00000036106	Prr5	1.63963	4.49298	118.333	340.167	9.82941e-08	1.0442	up
ENSMUSG00000072620	Slfn2	1.27236	5.43229	85.1667	378.667	9.07106e-06	1.59682	up
ENSMUSG00000042439	Zfp532	0.363736	1.46846	80	330.667	2.83001e-12	1.55284	up
ENSMUSG00000052435	Cebpe	1.22814	3.63443	60.1667	184.167	0.000226419	1.15108	up
ENSMUSG00000032294	Pkm	5.45925	30.1488	513.333	3043.83	1.3232e-11	1.98088	up
ENSMUSG00000050271	Prag1	0.282737	1.03394	53.8333	205.833	5.02271e-06	1.40842	up
ENSMUSG00000046607	Hrk	0.00231767	2.42729	0.666667	530.167	9.23646e-28	9.19008	up
ENSMUSG00000001555	Fkbp10	0.193971	1.46901	20.5	161.667	7.61071e-07	2.38566	up
ENSMUSG00000037280	Galnt6	0.274209	1.33558	41.5	214.667	0.000413778	1.73203	up
ENSMUSG00000006585	Cdt1	0.676172	2.0758	58.8333	190.667	0.001537	1.14229	up
NewGene_25550	--	0.511313	1.54531	226.667	756	1.20825e-06	1.19108	up
ENSMUSG00000037202	Prf1	0.114179	0.993728	10.6667	98.1667	1.63329e-07	2.69923	up
ENSMUSG00000062991	Nrg1	0.0543458	2.13426	10	368.167	9.03498e-22	4.56576	up
ENSMUSG00000027530	Fabp12	0	7.36116	0	492.667	1.2804e-30	10.9012	up
ENSMUSG00000034593	Myo5a	0.0428098	0.898418	20.3333	329.667	3.91621e-09	3.35053	up
ENSMUSG00000026134	Prim2	0.56657	1.63113	45.3333	135.5	5.47216e-05	1.09549	up
ENSMUSG00000055675	Kbtbd11	0.111085	0.336212	31.6667	95.8333	0.0110834	1.12552	up
ENSMUSG00000052688	Rab7b	0.172843	1.40469	25.3333	215.333	9.09921e-07	2.44705	up
ENSMUSG00000098112	Bin2	1.20713	3.486	97	293.333	0.000238108	1.0712	up
ENSMUSG00000093769	Hist2h3c1	2.0462	11.9316	145.5	890	7.68848e-20	2.1154	up
ENSMUSG00000031845	Bco1	1.69247	5.11125	156.5	500.333	1.14796e-07	1.15355	up
NewGene_31890	--	0.297144	1.5131	81.5	337.333	3.09867e-09	1.50323	up
ENSMUSG00000034614	Pik3ip1	0.181488	0.884042	16.8333	91.1667	2.42313e-05	1.92744	up
ENSMUSG00000026796	Fam129b	1.14058	7.29598	167.333	1130.5	1.73073e-25	2.21735	up
ENSMUSG00000028480	Glipr2	0.345276	1.40621	31.8333	137.333	0.00199975	1.50451	up
ENSMUSG00000043421	Hilpda	3.29705	14.1139	109.833	483.667	0.000223741	1.52925	up
ENSMUSG00000037447	Arid5a	0.349458	0.86796	49.5	149.333	3.81291e-05	1.06641	up
ENSMUSG00000024486	Hbegf	0.369697	1.25188	35.8333	124.5	4.78586e-05	1.31162	up
ENSMUSG00000020901	Pik3r5	0.29441	1.38241	51.3333	256.167	0.000141712	1.70137	up
NewGene_26220	--	0.205435	1.03158	21.3333	101.5	1.0466e-08	1.80952	up
ENSMUSG00000060950	Trmt61a	1.60279	6.99335	125.5	636.333	1.62225e-24	1.80864	up
ENSMUSG00000023169	Slc38a1	0.203501	0.768711	58.3333	224	0.00257849	1.3559	up
ENSMUSG00000018623	Mmp7	0.563867	16.3192	24	735.833	9.25961e-08	4.28083	up
ENSMUSG00000067629	Syngap1	0.142993	0.485741	28	86.1667	0.0129986	1.0595	up
ENSMUSG00000074115	Saa1	15.0384	68.0659	362.167	1715.67	2.32182e-10	1.75163	up
ENSMUSG00000026786	Apbb1ip	0.782989	2.58142	86.3333	297.333	0.000258302	1.23638	up
ENSMUSG00000003534	Ddr1	0.439775	2.05359	62.5	322.5	2.43399e-05	1.77203	up
ENSMUSG00000059791	Nrm	0.443806	1.41153	26	86.6667	2.71285e-08	1.23077	up
ENSMUSG00000014329	Bicc1	0.622223	2.52795	130.5	553.833	4.43589e-06	1.52056	up
ENSMUSG00000044337	Ackr3	0.11861	1.82611	14.8333	228	9.72127e-26	3.45898	up
ENSMUSG00000000290	Itgb2	2.45837	9.83691	288.833	1224.67	2.0722e-05	1.49752	up
ENSMUSG00000011256	Adam19	0.202028	0.946946	51.3333	255.833	1.42668e-06	1.74629	up
ENSMUSG00000059498	Fcgr3	5.65549	18.0773	300.667	1015.33	1.51855e-05	1.20141	up
ENSMUSG00000068874	Selenbp1	105.048	1042.42	7073.67	74568.8	8.66089e-147	2.92593	up
ENSMUSG00000040118	Cacna2d1	0.109839	0.407102	31.8333	115.167	0.00131609	1.25619	up
ENSMUSG00000079491	H2-T10	0.630793	1.68535	41.6667	118.5	1.70673e-07	1.01206	up
ENSMUSG00000074183	Gsta1	2.32541	76.8835	78.8333	2854.17	1.94874e-12	4.49171	up
ENSMUSG00000019874	Fabp7	1.97344	7.15853	63.3333	244	0.00346619	1.31113	up
ENSMUSG00000111375	Btbd8	0.390863	1.79979	73.3333	300.667	1.15232e-08	1.55585	up
ENSMUSG00000046994	Mars2	0.268409	0.788759	118.667	372.5	2.37039e-10	1.14285	up
ENSMUSG00000074063	Osgin1	44.0304	147.762	3457	12264.7	1.5419e-13	1.36268	up
ENSMUSG00000060019	Gm10073	1.32594	3.59725	26.1667	76	0.00170816	1.01527	up
ENSMUSG00000036905	C1qb	26.892	78.3395	1153.17	3557.83	7.956e-05	1.06412	up
ENSMUSG00000057948	Unc13d	0.159785	0.552132	26.5	91.5	0.000223741	1.27508	up
ENSMUSG00000045763	Basp1	0.336347	2.98125	25.1667	233.333	5.81966e-06	2.56523	up
ENSMUSG00000060470	Adgrg3	1.76517	6.70608	170.833	678.167	1.51571e-13	1.50188	up
ENSMUSG00000060548	Tnfrsf19	0.586991	5.07211	88.5	821.667	1.51894e-55	2.74988	up
ENSMUSG00000033900	Map9	0.0519492	0.227655	12.8333	59	0.00282943	1.69129	up
ENSMUSG00000036894	Rap2b	0.309966	1.15439	83.5	329.5	1.55915e-05	1.41316	up
ENSMUSG00000042195	Slc35f2	0.241724	2.7247	24.8333	287.5	8.74894e-27	3.06948	up
ENSMUSG00000015355	Cd48	1.47008	4.91645	68.6667	240.333	0.000183561	1.23504	up
ENSMUSG00000027356	Fermt1	0.187549	0.831735	37	169.833	3.18373e-05	1.66843	up
ENSMUSG00000025888	Casp1	1.0146	2.78731	59.5	174	0.000299032	1.01003	up
ENSMUSG00000031963	Bmper	0.0774393	0.551325	11.8333	88.8333	0.0012896	2.34088	up
ENSMUSG00000035561	Aldh1b1	10.6526	47.5989	962.833	4481.33	3.09447e-22	1.75532	up
ENSMUSG00000027004	Frzb	0.395579	2.08652	50.1667	277.5	9.70289e-05	1.88599	up
NewGene_32634	--	0.649498	2.68546	55.1667	223	1.20229e-09	1.47712	up
ENSMUSG00000034116	Vav1	0.947375	3.05962	112.167	378.5	0.000526241	1.20639	up
ENSMUSG00000017737	Mmp9	0.279687	1.67512	35.1667	229.5	0.0263205	1.94999	up
ENSMUSG00000049493	Pls1	0.0661792	5.52226	10.3333	841.5	3.99608e-98	5.89446	up
ENSMUSG00000001918	Slc1a5	0.517761	3.58974	55.6667	418.5	7.55298e-15	2.31642	up
ENSMUSG00000004952	Rasa4	0.529237	1.8079	61.3333	217.833	0.000385133	1.28476	up
ENSMUSG00000027333	Smox	1.2987	4.51653	113.833	400.333	0.000119955	1.21756	up
ENSMUSG00000008167	Fbxw9	7.74879	32.2512	582.833	2561.17	2.67911e-61	1.65539	up
ENSMUSG00000042759	Apobr	0.464754	1.4132	65.5	213.667	0.00832214	1.11688	up
ENSMUSG00000019528	Gyg	1.78919	7.56557	123.333	550.667	5.90901e-22	1.65538	up
ENSMUSG00000028268	Gbp3	1.08027	3.00014	112.667	328	0.00109698	1.06185	up
ENSMUSG00000041734	Kirrel	0.32238	0.910772	91.8333	276.833	0.00094996	1.02496	up
ENSMUSG00000040552	C3ar1	0.677849	3.6841	117	672	0.000746498	1.89131	up
ENSMUSG00000045751	Mms22l	0.146943	0.546869	24.5	83.8333	0.00122319	1.22663	up
ENSMUSG00000026043	Col3a1	2.30512	35.8591	508	8502.5	6.53768e-07	3.39192	up
ENSMUSG00000027160	Ccdc34	0.328253	1.68192	26.8333	144.667	9.06391e-09	1.89661	up
ENSMUSG00000040272	Accs	0.486663	1.61534	68.6667	226.5	1.7699e-06	1.21613	up
ENSMUSG00000032691	Nlrp3	0.234002	0.864323	38.1667	138.167	0.000609039	1.33601	up
ENSMUSG00000026979	Psd4	0.370133	1.24108	91.3333	534.167	1.20266e-28	2.03937	up
ENSMUSG00000050994	Adgb	0.161685	0.601028	33.8333	122.833	0.000930301	1.3117	up
ENSMUSG00000022372	Sla	0.90264	2.68061	95.5	300.167	0.000614744	1.11619	up
NewGene_25935	--	0.22149	1.14235	74.6667	385.5	0.0425853	1.87688	up
ENSMUSG00000033220	Rac2	1.94631	5.75553	228.667	716.667	0.001249	1.09914	up
ENSMUSG00000017734	Dbndd2	1.38124	4.13416	108.167	333.833	0.00041897	1.0954	up
ENSMUSG00000027562	Car2	2.59168	24.5949	181	1773.83	1.59963e-37	2.77897	up
ENSMUSG00000048388	Fam171b	0.159747	0.459485	35.6667	108.167	0.000757071	1.05953	up
ENSMUSG00000050335	Lgals3	2.70757	31.6058	138.167	1816.5	2.52771e-07	3.05895	up
ENSMUSG00000037860	Aim2	0.434137	1.32625	34.1667	135.833	0.00113216	1.42547	up
ENSMUSG00000021118	Plek2	0.10595	1.97615	6.5	127.833	2.47545e-15	3.79049	up
NewGene_19729	--	0.675416	2.79227	91.6667	350.167	2.31559e-05	1.4042	up
ENSMUSG00000021281	Tnfaip2	5.07139	14.5238	721.333	2261.17	2.39247e-11	1.13627	up
ENSMUSG00000082361	Btc	0.419457	1.97162	47.8333	239	1.12437e-07	1.73868	up
ENSMUSG00000029309	Sparcl1	2.79017	8.09284	300.833	918.833	0.00431698	1.04061	up
ENSMUSG00000031503	Col4a2	2.46654	11.9983	630.333	3258.67	8.77846e-12	1.80522	up
ENSMUSG00000068263	Efcc1	0.206735	0.811623	22	85.8333	0.000541645	1.38071	up
ENSMUSG00000070639	Lrrc8b	0.170454	0.977474	46.5	273.5	9.5007e-09	2.05524	up
ENSMUSG00000074802	Gas2l3	0.1619	0.741009	43.6667	208.833	2.09931e-07	1.6935	up
ENSMUSG00000060183	Cxcl11	0.397554	1.38891	56	213.667	1.75954e-05	1.48357	up
NewGene_28015	--	0.0877653	1.60281	5.16667	93.8333	2.0007e-12	3.71472	up
ENSMUSG00000044309	Apol7c	0.0958883	3.87696	8	331.5	4.42178e-08	4.81694	up
ENSMUSG00000018459	Slc13a3	1.64302	22.1305	227.667	3257.17	2.19506e-33	3.27848	up
ENSMUSG00000023259	Slc26a6	0.445968	1.54637	38.1667	141	1.30608e-09	1.42233	up
ENSMUSG00000051319	Mtln	2.57897	7.51701	81.6667	249.5	3.65692e-08	1.1113	up
ENSMUSG00000071713	Csf2rb	1.37585	4.63042	262.167	929	0.000677113	1.21315	up
ENSMUSG00000032816	Igdcc4	0.0220315	1.87779	6.16667	492.667	1.33504e-16	5.78082	up
ENSMUSG00000036943	Rab8b	1.00465	2.90711	188.5	579.167	0.00048235	1.052	up
ENSMUSG00000025277	Abhd6	21.1782	64.7737	1491.17	4909.83	7.57875e-14	1.21371	up
ENSMUSG00000001627	Ifrd1	3.91707	14.5593	521.833	2036.67	1.4313e-08	1.46856	up
ENSMUSG00000022178	Ajuba	1.22489	4.60489	163.5	659.833	6.16794e-11	1.4627	up
ENSMUSG00000042417	Ccno	0.247867	1.13396	18.3333	88.6667	7.53909e-06	1.81501	up
ENSMUSG00000049625	Tifab	0.441626	3.11934	53	383.167	4.11967e-16	2.33753	up
ENSMUSG00000029322	Plac8	2.7132	10.6569	80.6667	333.667	0.000159589	1.4535	up
ENSMUSG00000039936	Pik3cd	0.730616	2.29725	143.333	461.5	0.000180333	1.12669	up
ENSMUSG00000021203	Otub2	0.600128	2.15736	76.3333	250	7.58664e-05	1.23064	up
ENSMUSG00000093674	Rpl41	88.4017	258.203	1898.17	6054	3.32591e-09	1.16625	up
ENSMUSG00000026360	Rgs2	0.993804	3.35035	111.333	354.833	5.69364e-05	1.13072	up
ENSMUSG00000023004	Tuba1b	13.2897	48.3119	917	3530.17	1.04523e-16	1.41402	up
ENSMUSG00000049804	Armcx4	0.088076	0.435263	28.6667	148.5	1.95385e-05	1.79116	up
ENSMUSG00000040152	Thbs1	0.229208	3.24157	53.8333	813.167	2.08963e-08	3.25858	up
ENSMUSG00000074179	Gm10639	0.0774047	5.61212	3	237.833	5.49937e-05	5.54995	up
ENSMUSG00000044827	Tlr1	0.250875	1.95745	29.8333	243.333	1.20311e-08	2.40607	up
ENSMUSG00000026142	Rhbdd1	4.55302	13.6686	651.5	2058.83	5.8551e-08	1.12999	up
ENSMUSG00000030844	Rgs10	1.02915	3.92555	36.5	143.333	1.72656e-06	1.4662	up
ENSMUSG00000005413	Hmox1	15.7299	64.7136	967	4276.83	6.63907e-07	1.53546	up
ENSMUSG00000015568	Lpl	4.3892	64.8784	714.833	11230	7.56257e-79	3.46705	up
ENSMUSG00000044461	Shisa2	0.119153	0.529158	14.8333	69.8333	0.0021691	1.73611	up
ENSMUSG00000030483	Cyp2b10	3.84795	147.957	285.5	11521.8	2.27005e-34	4.87416	up
ENSMUSG00000049313	Sorl1	0.162354	0.849923	69.5	384.5	3.50063e-05	1.86952	up
ENSMUSG00000040722	Scamp5	4.76873	17.2636	569.667	2174.5	2.63015e-30	1.42614	up
ENSMUSG00000078963	Hsbp1l1	0.486967	2.32108	24.5	123.333	5.52022e-05	1.90027	up
ENSMUSG00000022340	Sybu	0.063504	1.10484	8	145	1.22451e-08	3.61586	up
ENSMUSG00000041219	Arhgap11a	0.216061	0.614976	38.5	124.167	0.00633191	1.13093	up
ENSMUSG00000030263	Lrmp	0.616223	1.9354	56.3333	180.833	0.000257909	1.17065	up
ENSMUSG00000039813	Tbc1d2	0.138788	0.823693	23.5	146	2.18027e-10	2.12327	up
ENSMUSG00000019806	Aig1	6.04304	24.1459	365.5	1525	6.62515e-26	1.56709	up
ENSMUSG00000029231	Pdgfra	1.20112	3.70348	316.167	992.167	2.28504e-05	1.11818	up
ENSMUSG00000038541	Srd5a2	0.531243	1.46672	34.1667	99.6667	0.00669144	1.10316	up
ENSMUSG00000090175	Ugt1a9	78.0259	457.804	6740	41921.2	9.97784e-88	2.16489	up
ENSMUSG00000005611	Mrvi1	0.217694	0.676196	53.6667	165.667	0.000939288	1.07783	up
ENSMUSG00000045282	Tmem86b	25.1481	100.029	1175.17	5023.17	3.26555e-25	1.62914	up
ENSMUSG00000044748	Defb1	1.55552	7.99606	53.5	294.167	5.83532e-11	1.98847	up
ENSMUSG00000027219	Slc28a2	0.175983	0.745594	26.5	104.667	0.000124304	1.40561	up
ENSMUSG00000036292	Gramd1c	7.37863	28.9881	817.667	3312.33	3.29185e-23	1.53929	up
ENSMUSG00000023191	P3h3	0.671985	2.11293	76	254	0.00234145	1.16158	up
ENSMUSG00000044906	4930503L19Rik	0.901876	2.52229	94	312	3.17018e-06	1.20768	up
ENSMUSG00000021222	Dcaf4	0.426286	2.0175	33.3333	166.333	3.46354e-11	1.8202	up
ENSMUSG00000044811	Cd300c2	1.94312	6.28381	95.1667	320.333	0.000134685	1.22925	up
ENSMUSG00000021457	Syk	0.977555	3.53463	206.833	791.5	7.99988e-05	1.35809	up
ENSMUSG00000013707	Tnfaip8l2	0.867407	2.87956	39.6667	135.667	0.00241507	1.23885	up
ENSMUSG00000038151	Prdm1	0.120574	0.414322	25.5	90.5	0.0106385	1.26708	up
NewGene_2042	--	0.0363382	0.613081	4.16667	57.1667	7.32689e-12	3.33086	up
ENSMUSG00000043648	Pld6	0.608255	1.96038	23.3333	77.5	0.000467759	1.28424	up
ENSMUSG00000029777	Gars	14.0809	40.7944	1314	4040	6.86897e-11	1.08479	up
ENSMUSG00000052407	Ccdc171	0.900361	2.6494	162.333	494.667	9.23566e-06	1.14116	up
ENSMUSG00000069833	Ahnak	1.31082	2.5646	441	1312.17	1.97057e-07	1.0477	up
ENSMUSG00000018654	Ikzf1	0.481276	1.48553	99.6667	304.833	0.0031624	1.13801	up
ENSMUSG00000027533	Fabp5	2.26264	16.5753	90	700.833	1.61347e-10	2.40357	up
ENSMUSG00000040061	Plcb2	0.230201	0.802713	47.3333	170.333	9.5965e-07	1.34057	up
ENSMUSG00000038608	Dock10	0.719611	2.23438	175.667	552.833	1.14098e-05	1.1242	up
ENSMUSG00000039264	Gimap3	0.905687	2.63692	75.5	231.167	0.00163812	1.06866	up
ENSMUSG00000021262	Evl	1.72816	5.57371	124.667	423.833	9.03784e-05	1.20745	up
ENSMUSG00000026610	Esrrg	0.419162	1.91793	84.8333	396.167	1.13451e-15	1.76568	up
ENSMUSG00000049721	Gal3st1	1.38509	7.10013	100.667	536.167	1.68084e-09	1.91409	up
NewGene_16872	--	0.0886087	2.25483	2.66667	72.1667	4.51289e-19	4.24685	up
ENSMUSG00000000385	Tmprss2	0.900147	3.14621	108.167	403.5	9.10837e-11	1.38075	up
ENSMUSG00000020437	Myo1g	0.381649	1.73404	50.8333	241.167	1.57876e-06	1.70579	up
ENSMUSG00000002900	Lamb1	1.22604	3.63	278.5	872.333	9.81832e-06	1.09298	up
ENSMUSG00000044937	Ttc41	0.321788	0.957219	47.1667	156.167	1.93718e-06	1.18563	up
ENSMUSG00000030782	Tgfb1i1	0.490962	1.96911	47.8333	170.167	0.000214196	1.31124	up
ENSMUSG00000051855	Mest	0.528784	1.62354	55	176.167	2.42885e-05	1.14045	up
ENSMUSG00000028698	Pik3r3	0.239392	1.82039	50	389.333	5.70177e-39	2.47393	up
ENSMUSG00000020650	Bcap29	3.54933	8.48797	472.667	1391.5	2.60213e-16	1.03086	up
ENSMUSG00000035783	Acta2	0.850437	4.70773	60.8333	364.5	0.0241016	1.90055	up
ENSMUSG00000023828	Slc22a3	1.43785	9.77206	205.833	1467.83	4.94822e-11	2.25254	up
ENSMUSG00000049103	Ccr2	0.269508	1.49002	43.3333	303.833	4.5315e-09	2.21609	up
ENSMUSG00000031165	Was	0.60562	1.97441	50.8333	174.167	2.00839e-05	1.23402	up
ENSMUSG00000052942	Glis3	0.1077	0.478472	32.6667	149.333	0.000157217	1.63067	up
ENSMUSG00000041538	H2-Ob	0.147492	1.08541	16.1667	116.5	5.0968e-08	2.26633	up
ENSMUSG00000079547	H2-DMb1	2.12109	8.85846	117.833	516.667	7.9304e-12	1.6123	up
ENSMUSG00000006219	Fblim1	0.368482	2.6505	42.1667	325.167	5.25157e-06	2.31552	up
ENSMUSG00000001119	Col6a1	1.47395	6.55414	238.333	1127.17	1.08723e-05	1.6563	up
ENSMUSG00000024924	Vldlr	0.387269	2.3601	113.167	686.167	4.95081e-10	2.0575	up
ENSMUSG00000041607	Mbp	0.199523	0.905096	32	166.5	0.000114335	1.79998	up
ENSMUSG00000004707	Ly9	0.660544	2.9594	66.1667	309.333	0.00025266	1.62242	up
ENSMUSG00000030022	Adamts9	0.169207	0.567837	53.6667	190.333	0.00786814	1.20116	up
ENSMUSG00000032965	Ift57	0.251702	0.754419	26.8333	81.6667	0.00246572	1.11277	up
ENSMUSG00000031103	Elf4	0.463543	1.48855	111.5	373	0.00176059	1.18317	up
ENSMUSG00000024180	Tmem8	6.17431	19.0887	840.833	2748	3.84068e-27	1.22571	up
ENSMUSG00000046727	Cystm1	5.21463	17.3368	170.667	593.167	2.27144e-12	1.30391	up
ENSMUSG00000044313	Mab21l3	0.0575488	0.447552	8	66.8333	6.91608e-07	2.51199	up
ENSMUSG00000002020	Ltbp2	0.0966633	1.05804	26.3333	302.5	8.00669e-07	2.88634	up
ENSMUSG00000075044	Slc22a29	0.012168	3.36097	1.33333	312.5	1.81026e-10	7.46627	up
ENSMUSG00000026413	Pkp1	0.0101327	1.77152	1.83333	332	1.98428e-15	6.9303	up
ENSMUSG00000033540	Idua	1.65056	4.70031	221.333	661.833	4.27399e-07	1.05251	up
ENSMUSG00000072235	Tuba1a	2.91267	11.2869	208.167	854.167	3.67679e-10	1.49132	up
ENSMUSG00000075254	Heg1	1.45638	3.76593	331.333	991.333	0.00145081	1.01651	up
ENSMUSG00000020607	Fam84a	0.15837	0.660871	25.8333	113.333	8.64082e-05	1.6058	up
ENSMUSG00000022186	Oxct1	0.916978	2.71346	130.5	401	0.000378702	1.11124	up
ENSMUSG00000047109	Cldn14	3.75628	12.1849	201.667	677.333	5.08055e-10	1.29223	up
ENSMUSG00000039485	Tspyl4	0.471211	2.51772	70.5	396.667	1.69019e-06	1.9762	up
ENSMUSG00000038642	Ctss	16.7335	71.9583	896.167	4083.5	9.6161e-05	1.60034	up
ENSMUSG00000024922	Ovol1	0.0520165	3.05104	6	363.333	6.80039e-41	5.45748	up
ENSMUSG00000028582	Cc2d1b	2.39528	6.56395	309.5	907.667	5.87069e-13	1.03648	up
ENSMUSG00000026110	Mgat4a	0.163939	0.605351	47.6667	175.667	7.83901e-05	1.33804	up
ENSMUSG00000057234	Mettl15	1.32889	3.66313	98.3333	285	2.16168e-07	1.02612	up
ENSMUSG00000047810	Ccdc88b	0.324097	1.00952	64.3333	208	0.00209303	1.15824	up
ENSMUSG00000038740	Mvb12b	0.336977	1.31256	68	275.667	7.10915e-09	1.50704	up
NewGene_10817	--	0.496916	1.51085	60.6667	196.167	0.0128967	1.16961	up
ENSMUSG00000027848	Olfml3	0.432752	2.0376	92.5	463.5	4.29545e-06	1.74546	up
ENSMUSG00000078921	Tgtp2	1.14032	3.62321	126.833	418.833	7.01792e-05	1.26012	up
ENSMUSG00000027313	Chac1	0.432648	2.25909	28.6667	156.333	9.1398e-06	1.93387	up
ENSMUSG00000036545	Adamts2	0.572428	1.6526	164.833	504.667	0.00158426	1.06581	up
ENSMUSG00000061132	Blnk	0.300659	0.972621	24	85.5	0.00300719	1.24982	up
ENSMUSG00000030789	Itgax	0.167689	2.24913	27.5	381.333	5.33752e-13	3.18801	up
ENSMUSG00000051439	Cd14	1.99384	10.1767	125.167	676	1.98831e-05	1.80804	up
ENSMUSG00000060807	Serpina6	33.1131	231.564	2083.33	15355.3	4.57095e-27	2.42006	up
ENSMUSG00000030107	Usp18	2.09375	9.77789	143.5	708.833	1.02621e-13	1.79238	up
ENSMUSG00000040938	Slc16a11	2.62067	14.4217	184.667	1074.17	6.33931e-16	2.04812	up
ENSMUSG00000019876	Pkib	0.106069	0.508987	22.1667	108.167	0.000771242	1.71434	up
NewGene_22904	--	0.257481	0.933161	46.6667	176.167	0.0045491	1.3481	up
ENSMUSG00000001525	Tubb5	11.3317	36.9026	1179	4059.83	3.47398e-18	1.26445	up
ENSMUSG00000039899	Fgl2	0.973864	3.95846	147.167	621.5	4.15077e-05	1.55629	up
ENSMUSG00000056529	Ptafr	0.260318	1.56975	37.5	242.5	1.30735e-05	2.05089	up
NewGene_27570	--	0.14301	0.539585	18	70.6667	0.001059	1.45414	up
ENSMUSG00000035235	Trim13	0.692739	2.04484	44.6667	134	3.33135e-05	1.11044	up
NewGene_22875	--	0.0120142	0.657971	1.83333	88.1667	1.27953e-14	5.06201	up
ENSMUSG00000031343	Gabra3	0.441288	1.23935	64.5	190	0.000172126	1.04237	up
ENSMUSG00000022090	Pdlim2	0.806157	2.25441	38.1667	130.833	0.000998585	1.28531	up
ENSMUSG00000028841	Cnksr1	0.0526255	1.61721	5.5	164.667	0.000491118	4.50969	up
ENSMUSG00000090124	Ugt1a7c	1.3417	4.92231	154.667	613.833	0.0443909	1.35611	up
ENSMUSG00000030528	Blm	0.225247	0.624021	32.3333	101.333	0.002524	1.14154	up
ENSMUSG00000024654	Asrgl1	1.83453	5.94522	303.333	1030.67	9.50033e-16	1.30477	up
NewGene_15533	--	0.353636	1.77685	47.3333	221.167	0.000182382	1.61998	up
ENSMUSG00000032500	Dclk3	1.42917	4.65183	165	576.167	2.42697e-05	1.3322	up
ENSMUSG00000031762	Mt2	15.4564	41.6029	314.333	898.667	0.00322942	1.01734	up
ENSMUSG00000043091	Tuba1c	19.49	61.1882	1522.5	5058.17	7.70545e-14	1.22126	up
ENSMUSG00000026688	Mgst3	6.69994	23.3002	287.667	1084.33	0.000116538	1.2943	up
ENSMUSG00000074364	Ehd2	0.598164	1.732	120.167	370.833	0.000200087	1.06441	up
ENSMUSG00000052516	Robo2	0.257848	1.00619	63	217.5	0.000544179	1.22975	up
ENSMUSG00000042942	Greb1l	0.0513388	0.306982	17.6667	105.333	2.49508e-07	2.12042	up
ENSMUSG00000038605	Samd10	0.359554	2.04043	30.8333	183.667	9.5701e-08	2.05383	up
ENSMUSG00000063445	Nmral1	1.19738	4.06261	101.167	308.833	1.5519e-06	1.12946	up
ENSMUSG00000061540	Orm2	4.01092	38.1618	123.667	1226.83	4.11902e-17	2.78175	up
ENSMUSG00000040710	St8sia4	0.121952	0.890385	26.6667	201.833	3.8411e-11	2.35402	up
ENSMUSG00000028977	Casz1	0.0886868	0.301378	24	77.1667	0.000200165	1.17753	up
ENSMUSG00000063455	D630045J12Rik	0.310042	2.53741	133.833	1182.5	4.90609e-22	2.60915	up
ENSMUSG00000049130	C5ar1	0.445273	3.10352	44.5	335.833	2.35763e-05	2.2264	up
ENSMUSG00000020589	Fam49a	0.452892	1.48846	163.167	483.833	2.42528e-07	1.04861	up
ENSMUSG00000059326	Csf2ra	1.27418	5.74462	92.3333	441.833	6.48955e-07	1.67624	up
ENSMUSG00000028354	Fmn2	0.0771658	0.383196	20.1667	104.333	6.80471e-06	1.8553	up
ENSMUSG00000030047	Arhgap25	0.539832	2.16458	77	313.5	0.00015884	1.40634	up
ENSMUSG00000001473	Tubb6	3.75973	11.3389	258.833	835.5	1.4024e-05	1.12847	up
ENSMUSG00000038156	Spon1	0.180091	1.9643	44.8333	510.167	2.93586e-05	2.87212	up
ENSMUSG00000036594	H2-Aa	22.4899	125.024	1017.83	5861.17	4.97192e-12	2.02568	up
ENSMUSG00000020788	Atp2a3	0.308067	0.88005	56.1667	169.833	0.000921384	1.046	up
NewGene_27110	--	0.149907	0.621046	36.5	142	0.0016942	1.4865	up
ENSMUSG00000038524	Fchsd1	0.148436	0.572279	25.5	101.333	0.000883873	1.43539	up
ENSMUSG00000055312	Them7	8.81363	30.9577	531.833	1999	3.6787e-16	1.42143	up
ENSMUSG00000027646	Src	0.347299	1.75367	53.6667	280	3.76547e-07	1.88594	up
NewGene_24722	--	1.73722	48.7691	27	779	9.84698e-06	4.39782	up
ENSMUSG00000027030	Stk39	0.316427	1.64215	44.5	238.833	5.99501e-09	1.91491	up
NewGene_3523	--	4.31108	16.8542	823	3399	0.0454036	1.38801	up
ENSMUSG00000030774	Pak1	0.585775	1.56804	68.3333	194.5	0.00107575	1.01158	up
ENSMUSG00000026832	Cytip	0.191686	0.898162	45.5	230.667	2.75723e-05	1.73019	up
ENSMUSG00000026303	Mlph	0.140894	0.411701	24.8333	76.6667	0.00107994	1.09902	up
ENSMUSG00000034675	Dbn1	0.262485	1.51277	32.3333	172.667	7.32396e-05	1.81053	up
ENSMUSG00000059901	Adamts14	0.100623	0.87901	20.8333	187.167	1.19612e-16	2.64832	up
ENSMUSG00000000751	Rpa1	3.02918	8.27639	604.167	1734.83	4.36124e-19	1.03675	up
NewGene_10984	--	2.00556	6.09132	490.833	1589.83	0.0131076	1.10048	up
ENSMUSG00000024300	Myo1f	0.562128	2.99196	87	482	6.3431e-07	1.90802	up
ENSMUSG00000020573	Pik3cg	0.222007	0.667187	49.6667	155.833	0.00643041	1.08648	up
ENSMUSG00000034152	Exoc3	4.53861	18.05	818.5	3342.5	4.33792e-78	1.53852	up
ENSMUSG00000067916	Zfp991	0.352445	1.58657	40	186.333	4.89281e-08	1.67086	up
ENSMUSG00000063954	Hist2h2aa2	20.4671	72.8101	425.333	1585.5	0.015481	1.3937	up
NewGene_14401	--	0.00379833	2.95064	0.5	276.333	5.99383e-21	8.66593	up
NewGene_21691	--	0.00762417	3.08901	1.16667	181	4.20459e-19	6.91164	up
ENSMUSG00000045679	Pqlc3	0.296538	1.11855	25.3333	99	0.00788876	1.35013	up
ENSMUSG00000026390	Marco	3.66871	28.6834	277.833	2313.17	3.86649e-06	2.43472	up
ENSMUSG00000001672	Marveld3	0.470466	6.52032	42.6667	618	1.00805e-38	3.35442	up
ENSMUSG00000016496	Cd274	0.424641	2.21315	61	333	6.44194e-06	1.89583	up
ENSMUSG00000005087	Cd44	2.36818	7.60522	388.333	1289.33	9.96306e-06	1.17339	up
ENSMUSG00000032436	Cmtm7	1.42803	5.23541	55.8333	217.167	0.000740203	1.40636	up
ENSMUSG00000022894	Adamts5	0.226511	0.729903	96.1667	326.167	5.93928e-05	1.25361	up
ENSMUSG00000039131	Gipc2	0.0098935	4.81808	0.833333	317.167	2.3458e-23	8.04878	up
ENSMUSG00000035778	Ggta1	0.991382	2.99186	133.667	433.167	0.000466364	1.14071	up
ENSMUSG00000028874	Fgr	0.675329	2.01683	89.3333	283	0.0028444	1.08174	up
ENSMUSG00000027999	Pla2g12a	10.1203	33.7792	600.667	2155.17	7.30328e-30	1.32962	up
ENSMUSG00000032715	Trib3	2.91651	28.3852	234.667	2380.67	1.3148e-11	2.80717	up
ENSMUSG00000041313	Slc7a1	0.126673	1.1546	36.1667	348.333	1.60348e-12	2.71907	up
ENSMUSG00000018168	Ikzf3	0.149473	0.454558	22.6667	68.8333	0.0274045	1.14045	up
ENSMUSG00000026271	Gpr35	0.18687	1.09522	28.6667	161.333	0.00231896	1.8813	up
ENSMUSG00000044231	Nhlrc1	0.293575	0.921292	26.8333	89.6667	0.00084058	1.25621	up
ENSMUSG00000031779	Ccl22	0.101932	0.969963	9.66667	88.3333	7.41921e-05	2.79311	up
ENSMUSG00000018507	Trpv2	0.377104	1.63888	43.5	200.5	4.69842e-06	1.63603	up
ENSMUSG00000018008	Cyth4	1.43046	4.64946	147	533.5	1.6344e-05	1.30471	up
NewGene_15107	--	0.388216	1.2434	55.6667	178.333	0.000383226	1.16536	up
ENSMUSG00000042272	Sestd1	0.361888	1.05398	128.333	383	6.99509e-05	1.02823	up
ENSMUSG00000031530	Dusp4	0.58934	2.06824	64.5	240.167	4.89605e-08	1.39671	up
ENSMUSG00000022947	Cbr3	0.5149	29.2279	23.8333	1483	7.11683e-11	5.25333	up
ENSMUSG00000044071	Fam19a2	0.0561582	1.07746	10.3333	210.167	1.49792e-05	3.93745	up
ENSMUSG00000026893	Gca	0.905718	2.50004	117.5	347.333	9.41339e-08	1.03881	up
ENSMUSG00000042808	Gpx2	0.0696025	15.9435	3	723.333	5.33459e-15	7.2223	up
ENSMUSG00000024030	Abcg1	1.65468	4.97159	234.667	747.5	1.06033e-07	1.13923	up
NewGene_12111	--	0.231237	0.819041	35.3333	105	0.00715427	1.01283	up
ENSMUSG00000036944	Tmem71	0.545202	1.57519	63.8333	197.667	0.000114979	1.08599	up
NewGene_20185	--	1.17973	14.0093	152.5	1767	1.31993e-34	2.97782	up
ENSMUSG00000012519	Mlkl	0.856905	3.81721	67.6667	310.833	7.29145e-10	1.66558	up
ENSMUSG00000074682	Zcchc3	0.163137	0.463333	19.6667	61	0.00721752	1.09138	up
ENSMUSG00000039745	Htatip2	24.4757	168.882	1309.33	9742.5	1.58176e-74	2.38357	up
ENSMUSG00000053461	Hhipl2	0.279167	0.777457	28.6667	80.8333	0.0130498	1.0675	up
NewGene_24716	--	0.218293	5.78546	8.83333	232.667	8.37747e-22	4.18108	up
ENSMUSG00000003379	Cd79a	0.316975	1.92205	17.3333	115.667	0.000912202	2.09951	up
ENSMUSG00000026956	Uap1l1	1.24694	10.2287	165.167	1438.33	1.22448e-28	2.5808	up
ENSMUSG00000032661	Oas3	0.125126	0.512139	23.6667	99.6667	5.99008e-05	1.5384	up
ENSMUSG00000006360	Crip1	0.489444	4.71632	10.1667	89.5	1.51048e-08	2.59096	up
ENSMUSG00000005220	Corin	0.050581	0.791812	10	157.333	2.57753e-17	3.53587	up
ENSMUSG00000048534	Jaml	0.245815	1.37238	18.3333	128.167	2.15276e-08	2.23044	up
ENSMUSG00000005397	Nid1	2.70364	8.21045	650	2109.33	9.79275e-06	1.14175	up
ENSMUSG00000067656	Slc22a27	0.0107918	3.31985	1	301.333	1.23731e-13	7.77715	up
ENSMUSG00000029521	Chek2	0.282205	0.896161	24.1667	80	0.0248315	1.23597	up
ENSMUSG00000029762	Akr1b8	1.63137	6.00622	87	342.667	7.4634e-06	1.40304	up
ENSMUSG00000030187	Klra2	0.541575	1.77196	39.1667	131	0.000114152	1.26107	up
ENSMUSG00000044229	Nxpe4	0.186527	0.581428	32	96.1667	0.00730031	1.05186	up
NewGene_23476	--	0.00328167	1.09173	0.333333	94.8333	9.09635e-17	7.54789	up
ENSMUSG00000026837	Col5a1	0.564247	3.45352	186.333	1231	6.90682e-05	2.078	up
ENSMUSG00000029919	Hpgds	0.228469	1.27421	31.1667	186.5	6.30781e-05	1.98913	up
ENSMUSG00000040690	Col16a1	0.257359	1.11791	52.3333	231.667	1.53714e-08	1.63189	up
NewGene_26939	--	0.338695	1.00001	26.8333	86.1667	0.0017456	1.23768	up
ENSMUSG00000055805	Fmnl1	0.581478	1.67575	85.3333	267	2.93924e-05	1.10594	up
ENSMUSG00000030247	Kcnj8	0.888461	2.67315	89.1667	287.333	5.44188e-06	1.15883	up
NewGene_6961	--	0.00188333	0.803825	0.333333	107.667	6.08811e-16	7.67656	up
ENSMUSG00000079017	Ifi27l2a	1.78482	5.9548	34	116.5	0.0180795	1.23381	up
ENSMUSG00000047747	Rnf150	0.136277	0.388157	52.1667	157	0.00825278	1.01058	up
NewGene_10429	--	0.00752717	0.693378	1.16667	87.1667	1.4913e-15	5.73696	up
ENSMUSG00000028059	Arhgef2	0.838895	6.77167	140.167	1179.33	1.5369e-18	2.55767	up
ENSMUSG00000043099	Hic1	0.817991	2.28199	113.5	332.5	0.000741378	1.01873	up
ENSMUSG00000010095	Slc3a2	14.2548	118.973	1218.83	9700.83	6.89267e-20	2.45454	up
ENSMUSG00000027378	Nphp1	0.770288	3.6254	70.8333	342.5	2.98152e-11	1.78151	up
ENSMUSG00000039747	Orai2	0.278001	0.830589	44.8333	137.333	0.00071149	1.10447	up
ENSMUSG00000035566	Pcdh17	0.160387	0.498474	74.1667	236.833	0.00166075	1.1721	up
ENSMUSG00000038623	Tm6sf1	0.71442	2.70429	64.3333	251.5	1.00243e-05	1.46532	up
ENSMUSG00000047180	Neurl3	1.86436	10.1737	183	1038.5	2.54497e-19	1.96008	up
ENSMUSG00000022594	Lynx1	0.144616	0.530883	23.3333	90.5	0.00483472	1.41955	up
ENSMUSG00000032561	Acpp	1.06784	6.30383	187.667	1150.5	3.57551e-16	2.1904	up
ENSMUSG00000033031	Cip2a	0.109621	0.440218	17.5	73	0.00114069	1.49507	up
ENSMUSG00000040592	Cd79b	0.514351	2.61771	28.8333	137	0.000141611	1.71285	up
ENSMUSG00000062593	Gm49339	1.12198	4.02124	81	314.5	0.0016639	1.33044	up
ENSMUSG00000003992	Ssbp2	0.412234	1.37774	53.6667	178	1.23603e-08	1.23944	up
ENSMUSG00000029535	Triap1	7.63546	21.4309	325.5	972.833	3.57461e-16	1.06509	up
ENSMUSG00000002870	Mcm2	0.417858	1.68904	56.1667	237.667	7.6511e-07	1.57045	up
ENSMUSG00000046410	Kcnk6	0.714103	1.96778	115.833	334.5	2.20792e-05	1.01991	up
ENSMUSG00000022814	Umps	4.11398	11.6759	564.333	1690.33	5.83344e-21	1.10034	up
ENSMUSG00000058013	45546	1.86953	6.89083	347	1362.5	6.95071e-09	1.41675	up
ENSMUSG00000040978	Gm11992	0.24913	1.18515	23.6667	116	6.4493e-07	1.81371	up
NewGene_22865	--	0.103526	0.691044	19.1667	139.5	1.76999e-06	2.44112	up
ENSMUSG00000078771	Evi2a	0.668356	3.54855	45.8333	228.5	0.000124744	1.76257	up
ENSMUSG00000028369	Svep1	0.0846467	0.392269	38.8333	189	4.35606e-06	1.73094	up
ENSMUSG00000001761	Smo	1.31809	3.83827	196.167	606.833	9.18835e-10	1.12112	up
ENSMUSG00000040618	Pck2	0.813143	3.16483	136	536.667	2.11746e-07	1.43971	up
NewGene_14461	--	0.509059	2.09116	116.5	513.667	1.67055e-06	1.58754	up
ENSMUSG00000069893	9930111J21Rik1	0.250595	0.738919	39.3333	113.833	0.00569309	1.07325	up
ENSMUSG00000022489	Pde1b	0.240835	0.888626	25	123.667	0.000816367	1.7102	up
ENSMUSG00000029771	Irf5	2.52498	7.21247	218.667	651.5	1.64115e-05	1.03657	up
ENSMUSG00000042821	Snai1	0.489024	1.56063	31	108.5	0.0163162	1.17513	up
ENSMUSG00000038079	Tmem237	0.680509	2.31205	51.1667	172.833	1.80572e-07	1.28149	up
ENSMUSG00000056708	Ier5	1.25511	3.62012	163.667	498.667	1.34142e-05	1.07844	up
NewGene_9335	--	0.155247	0.839056	24	139.333	2.93045e-06	1.93119	up
ENSMUSG00000049988	Lrrc25	1.26194	4.22144	95.8333	332.833	0.0011831	1.23892	up
ENSMUSG00000034981	Parm1	0.0624373	1.56396	12.8333	330.5	2.2019e-19	4.12741	up
ENSMUSG00000029675	Eln	0.4358	4.10787	67.3333	662.333	4.8192e-11	2.7221	up
ENSMUSG00000033717	Adra2a	0.209359	14.1878	31.3333	2241.83	5.68568e-70	5.60744	up
ENSMUSG00000037411	Serpine1	0.355831	4.47203	42.8333	584.667	7.60496e-16	3.2191	up
ENSMUSG00000038400	Pmepa1	0.364176	1.10923	65.1667	211.333	0.0140606	1.0825	up
ENSMUSG00000029552	Tes	0.320948	2.03859	33.3333	208.833	4.22939e-09	2.10473	up
ENSMUSG00000060579	Fhit	1.47116	8.72298	51.3333	320.833	1.90545e-35	2.16014	up
ENSMUSG00000035042	Ccl5	1.03776	4.45643	22.8333	97.3333	0.00148919	1.62993	up
ENSMUSG00000022324	Matn2	0.437798	1.31435	63.5	197.667	0.0122044	1.07758	up
ENSMUSG00000041112	Elmo1	0.275974	1.06504	59.1667	238.667	5.87036e-06	1.45663	up
ENSMUSG00000024087	Cyp1b1	0.224872	200.405	45.5	41172.5	0	9.29927	up
ENSMUSG00000020175	Rab36	0.557963	2.30404	69.5	301.667	5.14144e-11	1.66114	up
ENSMUSG00000026547	Tagln2	5.80155	21.5592	361.667	1433.33	1.09215e-07	1.41807	up
ENSMUSG00000030827	Fgf21	19.0449	60.4025	704.167	2359	0.000132821	1.27064	up
NewGene_28407	--	0.0034145	0.332249	3.66667	338	1.91535e-09	5.8975	up
ENSMUSG00000031609	Sap30	1.88781	5.53596	88.8333	274.333	2.68312e-05	1.12401	up
ENSMUSG00000032024	Clmp	0.187698	0.866582	31.1667	150.5	1.8697e-06	1.75691	up
ENSMUSG00000028712	Cyp4a31	55.39	166.81	5377.17	17250.5	1.6997e-15	1.16375	up
ENSMUSG00000026421	Csrp1	3.9749	12.7975	286.833	973.333	1.53714e-08	1.22962	up
ENSMUSG00000054863	Fam19a5	0.408625	2.59058	42.6667	278.5	1.04348e-09	2.17581	up
NewGene_33440	--	0.0456132	0.241628	12.3333	67.6667	0.000267826	1.94555	up
ENSMUSG00000040675	Mthfd1l	0.446428	1.57707	64.1667	241.333	0.000112933	1.33666	up
ENSMUSG00000059089	Fcgr4	3.09588	9.65363	154.167	506.833	3.13617e-05	1.17276	up
ENSMUSG00000027962	Vcam1	5.01991	15.1937	684	2143.83	0.000119597	1.12365	up
ENSMUSG00000055707	Klhl26	1.19312	4.20787	139.667	504	1.03661e-12	1.35991	up
ENSMUSG00000033676	Gabrb3	0.153123	0.678385	34.3333	156.833	2.4888e-06	1.678	up
ENSMUSG00000021728	Emb	0.241551	1.95746	26.5	244	2.37676e-08	2.56202	up
ENSMUSG00000025351	Cd63	2.37524	30.6316	99	1353.33	3.89232e-09	3.16915	up
ENSMUSG00000037287	Tbcel	7.69283	23.7035	1499.67	4889.67	1.58017e-45	1.19738	up
ENSMUSG00000019590	Cyb561	1.12351	5.09993	118.333	554.667	2.05494e-21	1.72417	up
ENSMUSG00000024556	Me2	0.734317	2.32266	71.1667	239.5	2.13668e-05	1.21524	up
ENSMUSG00000031995	St14	0.265528	2.20438	35	299.5	1.14164e-06	2.51102	up
ENSMUSG00000025007	Aldh18a1	0.211452	3.29135	29.8333	469.5	3.35738e-25	3.43678	up
ENSMUSG00000028597	Gpx7	0.555245	1.86313	28.6667	101.5	3.07989e-05	1.31094	up
ENSMUSG00000038147	Cd84	1.99548	5.78203	218.833	723.167	0.00010332	1.15196	up
ENSMUSG00000015340	Cybb	3.15448	9.65277	598.5	1906.17	7.73712e-05	1.14896	up
ENSMUSG00000004609	Cd33	0.190821	0.740149	42.3333	175	0.000447514	1.43277	up
ENSMUSG00000000440	Pparg	3.01033	9.97952	246.667	878.5	8.04974e-24	1.31675	up
ENSMUSG00000027412	Lpin3	0.742138	2.82729	101.667	401.167	7.61923e-16	1.47799	up
ENSMUSG00000069516	Lyz2	33.5006	114.063	1739.67	6296.5	2.57651e-05	1.26756	up
ENSMUSG00000037731	Themis2	1.20127	3.60681	146.667	460.833	1.82492e-06	1.14723	up
ENSMUSG00000039347	Atp6v0e2	0.198551	1.22136	14.6667	90.5	2.88667e-09	2.15315	up
ENSMUSG00000064267	Hvcn1	0.404522	1.86031	46.1667	219.833	0.000720964	1.67734	up
ENSMUSG00000022534	Mefv	0.165572	0.957871	19.3333	115.667	5.28775e-08	2.00322	up
ENSMUSG00000061825	Ces2c	14.1152	61.9919	1101.67	5072.33	6.72046e-18	1.70143	up
ENSMUSG00000043336	Filip1l	1.25096	3.85061	179.333	607	4.56024e-06	1.22046	up
ENSMUSG00000031825	Crispld2	0.167086	0.932661	27.5	161.667	0.000219746	1.96548	up
ENSMUSG00000021306	Gpr137b	0.403288	2.54179	49.6667	340.333	1.91559e-05	2.11143	up
ENSMUSG00000027230	Creb3l1	0.470137	2.57917	48.6667	281	2.0652e-10	1.97236	up
ENSMUSG00000070034	Sp110	0.708435	2.27811	54.1667	184	2.14426e-06	1.22645	up
ENSMUSG00000018819	Lsp1	1.37096	6.60323	90	432	1.39483e-06	1.71919	up
ENSMUSG00000031146	Plp2	1.04176	3.23641	47.5	155.833	0.00244729	1.15826	up
ENSMUSG00000034127	Tspan8	0.470143	3.1121	24.5	165.5	4.81733e-05	2.09778	up
ENSMUSG00000040711	Sh3pxd2b	0.22631	1.23099	66.5	388.5	9.59399e-05	1.89067	up
ENSMUSG00000027246	Ell3	0.280403	1.47735	24.1667	109.167	0.000295948	1.76599	up
ENSMUSG00000054203	Ifi205	0.576049	1.76976	37.3333	117.667	0.00543552	1.1604	up
ENSMUSG00000021278	Amn	0.0270392	6.39642	2	457	2.80199e-10	7.34018	up
ENSMUSG00000027188	Pamr1	0.838933	2.83375	94.3333	339	0.00030079	1.2704	up
NewGene_9811	--	5.36901	15.3171	197.5	605.333	3.66769e-17	1.12408	up
ENSMUSG00000041859	Mcm3	0.80433	2.41251	97.3333	307.167	1.04827e-05	1.126	up
ENSMUSG00000034329	Brip1	0.103087	0.279283	29.5	80	0.0105594	1.00057	up
ENSMUSG00000003283	Hck	1.6259	4.9483	135	419.167	0.00203051	1.09372	up
ENSMUSG00000019278	Dpep1	0.673345	2.63029	58.6667	242.167	9.84916e-06	1.54312	up
ENSMUSG00000054252	Fgfr3	2.44319	7.07248	403.833	1208.33	9.13447e-09	1.13514	up
ENSMUSG00000018593	Sparc	14.9115	55.5688	1289.67	5054.5	6.17946e-06	1.37497	up
ENSMUSG00000015396	Cd83	0.859878	2.69759	85	281.333	0.0048884	1.14159	up
NewGene_32103	--	0.092135	1.18753	20.1667	242.667	6.50841e-29	3.10798	up
ENSMUSG00000000739	Sult5a1	1.02764	11.9095	101.667	991	2.54931e-05	2.87983	up
ENSMUSG00000032315	Cyp1a1	0.106407	1795.21	12.3333	196828	3.20865e-143	13.5641	up
ENSMUSG00000016494	Cd34	0.434159	1.75718	44.5	185.833	0.0002072	1.50036	up
ENSMUSG00000029925	Tbxas1	0.797133	3.01784	63.8333	249.833	0.000183296	1.42029	up
ENSMUSG00000049723	Mmp12	0.0514267	12.919	7.83333	1936.33	3.44627e-14	7.30825	up
ENSMUSG00000039232	Stx11	0.171829	0.552203	27.3333	93.5	0.00355671	1.21556	up
ENSMUSG00000037902	Sirpa	4.41404	13.946	664.667	2217.17	1.8925e-05	1.17524	up
ENSMUSG00000029338	Antxr2	4.62583	12.8401	1007.5	2973	4.69483e-28	1.06768	up
ENSMUSG00000037157	Il22ra1	2.11649	6.73877	213	706.5	9.52556e-07	1.23922	up
NewGene_32397	--	1.72061	4.81831	218.667	748.167	9.90542e-05	1.34052	up
ENSMUSG00000024854	Pold4	8.00615	23.5952	285.5	891.333	1.15781e-23	1.14213	up
ENSMUSG00000028028	Alpk1	0.197609	0.554898	38.3333	112.167	0.0158325	1.00807	up
ENSMUSG00000019899	Lama2	0.1626	0.814651	63	326.167	5.61234e-09	1.87595	up
ENSMUSG00000022474	Pmm1	3.0379	30.4784	151.5	1646.17	2.61894e-92	2.95286	up
ENSMUSG00000022440	C1qtnf6	0.361395	1.78755	34.3333	184.167	0.000114679	1.78679	up
NewGene_12062	--	15.0602	46.2199	1950.17	6423.33	6.60151e-09	1.18202	up
ENSMUSG00000041782	Lad1	1.80141	7.69426	208.333	942.333	4.77114e-10	1.68993	up
ENSMUSG00000042745	Id1	6.70919	21.2602	257.167	855	4.27896e-07	1.2278	up
ENSMUSG00000031367	Ap1s2	0.947152	2.58301	87.6667	257.167	0.0001902	1.0201	up
ENSMUSG00000020431	Adcy1	0.0585082	0.37634	28.8333	195.333	0.000744814	2.15559	up
NewGene_2460	--	2.19197	8.30075	249.5	1011.83	3.24913e-06	1.46688	up
ENSMUSG00000070348	Ccnd1	2.12621	11.8446	316	1826.5	1.26783e-22	2.03902	up
ENSMUSG00000065952	C330021F23Rik	0.465381	1.30138	29	85.6667	0.000582889	1.09978	up
ENSMUSG00000046841	Ckap4	0.46992	2.10029	58.5	272.667	3.06598e-05	1.65313	up
ENSMUSG00000000732	Icosl	0.279906	1.01715	31.8333	119.333	0.00111968	1.34236	up
NewGene_33479	--	7.49072	36.0431	163	814.833	4.32899e-25	1.84985	up
ENSMUSG00000018927	Ccl6	5.37779	24.6812	305.833	1485	0.00037762	1.67916	up
ENSMUSG00000022748	Cmss1	1.52863	4.57189	62.5	197.833	4.02182e-06	1.13817	up
ENSMUSG00000027715	Ccna2	0.183826	0.702465	22.1667	87	0.00206795	1.4374	up
ENSMUSG00000005410	Mcm5	0.231659	0.81963	31.3333	114.667	0.00082396	1.28044	up
ENSMUSG00000024529	Lox	0.0916177	2.4922	16.1667	461	4.16525e-06	4.16892	up
NewGene_28019	--	2.33465	12.2602	256.333	1296	1.52016e-12	1.77498	up
ENSMUSG00000029201	Ugdh	47.3918	215.392	4734	23265	5.2295e-22	1.76115	up
ENSMUSG00000005547	Cyp2a5	131.13	1554.15	10216.2	129209	4.18784e-96	3.14118	up
ENSMUSG00000026981	Il1rn	2.04482	12.6428	145	1104.67	3.34204e-15	2.34524	up
ENSMUSG00000030768	Disp1	0.250237	0.820323	49.1667	163.333	3.0911e-05	1.23288	up
ENSMUSG00000043542	Zc2hc1a	0.23204	0.759059	30.6667	104.5	0.000596713	1.24029	up
ENSMUSG00000059970	Hspa2	1.06831	4.1524	105.667	443.667	2.02202e-09	1.57049	up
ENSMUSG00000029171	Pgm2	1.39782	4.29171	130	424.5	6.02995e-11	1.17849	up
ENSMUSG00000021196	Pfkp	0.455165	1.84013	75.6667	307.333	1.60813e-05	1.51472	up
ENSMUSG00000045394	Epcam	0.846487	3.77454	58.8333	278.167	0.00593337	1.60088	up
ENSMUSG00000048440	Cyp4f16	0.596868	3.76107	53.5	347.667	1.24639e-16	2.20171	up
NewGene_28892	--	0.103272	0.588581	9.16667	55.3333	1.13036e-05	2.08937	up
ENSMUSG00000091337	Eid1	3.04108	15.2258	200.833	1076.83	1.89962e-25	1.89275	up
ENSMUSG00000027315	Spint1	0.270493	4.6812	25.5	448.333	3.56924e-08	3.56163	up
ENSMUSG00000022665	Ccdc80	2.24464	8.1876	331	1298.33	9.2626e-07	1.42608	up
ENSMUSG00000030717	Nupr1	0.568723	6.20691	17.6667	208.167	1.80584e-07	2.97246	up
ENSMUSG00000026773	Pfkfb3	1.29933	3.81958	246.333	752	2.39909e-05	1.15074	up
ENSMUSG00000022504	Ciita	0.270393	1.20291	59.3333	258.167	0.00054714	1.59663	up
ENSMUSG00000033192	Lpcat2	0.779078	2.40916	86.3333	280.833	9.04733e-05	1.15398	up
ENSMUSG00000038179	Slamf7	0.0976417	1.45616	15	192	2.98049e-09	3.09466	up
ENSMUSG00000014158	Trpv4	0.163642	8.90757	21.5	1179.33	1.82773e-40	5.27918	up
ENSMUSG00000047798	Cd300lf	0.545783	2.1037	40.3333	167.333	0.00178087	1.44054	up
ENSMUSG00000024736	Tmem132a	0.707049	2.54836	109.5	412	0.000811136	1.31942	up
ENSMUSG00000020083	Fam241b	0.29056	3.57818	19.1667	235.333	1.18212e-28	3.08396	up
ENSMUSG00000064247	Plcxd1	0.636588	2.29521	65.8333	226.833	0.0105748	1.41846	up
ENSMUSG00000021253	Tgfb3	0.262743	1.01233	34.6667	141.5	0.00209177	1.45712	up
ENSMUSG00000024049	Myom1	0.257341	1.5833	53.1667	370.167	3.78156e-19	2.27404	up
ENSMUSG00000038768	9130409I23Rik	3.27385	9.84757	244	783.333	4.99515e-08	1.20306	up
ENSMUSG00000028497	Hacd4	0.493303	1.54978	90.5	301.333	0.000254809	1.18522	up
ENSMUSG00000031150	Ccdc120	0.207917	3.13641	31	463.667	7.69761e-30	3.38833	up
NewGene_19428	--	43.5271	139.47	8876.83	30347.8	1.64211e-08	1.27842	up
ENSMUSG00000054675	Tmem119	0.161786	1.44596	15	134.333	5.97401e-09	2.63772	up
ENSMUSG00000002983	Relb	0.753288	2.27312	65.5	204.667	0.00758017	1.05978	up
ENSMUSG00000046805	Mpeg1	10.4492	39.5855	1794.17	7196.67	3.3288e-06	1.42649	up
ENSMUSG00000026358	Rgs1	0.735666	2.96622	91	389.667	0.0239689	1.49836	up
ENSMUSG00000004038	Gstm3	9.90014	391.943	504	21365	1.54895e-79	4.83436	up
ENSMUSG00000017969	Ptgis	0.663697	1.92334	50.3333	167.667	0.0355231	1.12179	up
ENSMUSG00000051279	Gdf6	0.280215	0.879649	39.6667	130.167	0.000924677	1.18268	up
ENSMUSG00000044783	Hjurp	12.3447	42.2999	2282.33	8042.17	1.3429e-32	1.33853	up
ENSMUSG00000026748	Plxdc2	0.125965	0.381488	34.8333	107	0.0105466	1.06881	up
ENSMUSG00000028378	Ptgr1	0.409553	1.33827	37.3333	131	5.62697e-05	1.25946	up
ENSMUSG00000037139	Myom3	0.10433	0.435786	22.6667	99.3333	0.00659789	1.67107	up
ENSMUSG00000025165	Sectm1a	0.218818	1.28169	14.3333	84.3333	6.17456e-08	2.10001	up
NewGene_4929	--	5.5217	18.7454	1380.5	5036	0.00230618	1.26391	up
ENSMUSG00000037148	Arhgap10	0.488536	2.47762	59.1667	312.167	2.41594e-11	1.87863	up
ENSMUSG00000037972	Snn	0.580968	1.56188	58.5	170.833	0.00396705	1.0013	up
ENSMUSG00000079442	St6galnac4	0.210978	0.716483	30.6667	101.833	0.0101543	1.14418	up
ENSMUSG00000036353	P2ry12	0.631921	1.76204	52	151.5	0.000123492	1.0455	up
ENSMUSG00000054640	Slc8a1	0.101434	0.391571	71	250.333	0.000325037	1.2528	up
ENSMUSG00000029816	Gpnmb	0.0729007	28.7798	11	4570	8.58834e-12	8.01671	up
ENSMUSG00000028859	Csf3r	0.638566	3.31994	86	482.667	1.21024e-05	1.84605	up
ENSMUSG00000056413	Adap1	0.228842	1.40434	24	152.667	5.4537e-06	2.09099	up
ENSMUSG00000032334	Loxl1	0.449264	1.94559	58.5	265.5	4.01191e-05	1.60922	up
ENSMUSG00000025902	Sox17	0.79578	3.94686	70.3333	349.667	5.77131e-14	1.78268	up
ENSMUSG00000043004	Gng2	0.526377	1.72126	77.1667	273.333	0.00125402	1.27584	up
ENSMUSG00000048779	P2ry6	0.745627	3.07508	57.6667	250.833	7.65115e-06	1.54447	up
ENSMUSG00000024885	Aldh3b1	0.840838	5.37948	63	416.5	9.04834e-14	2.21977	up
ENSMUSG00000079494	Nat8f5	3.75983	18.9307	145.5	773.833	2.83833e-08	1.96668	up
ENSMUSG00000028521	Slc35d1	22.9272	76.6533	3621.5	12898.8	1.54844e-54	1.32504	up
ENSMUSG00000020241	Col6a2	0.844064	4.36252	138.333	742.167	3.04463e-06	1.85527	up
ENSMUSG00000041180	Hectd2	6.35533	23.8697	1168.5	4698.83	0.00361229	1.56397	up
ENSMUSG00000000142	Axin2	1.37315	4.17215	202.833	676.167	7.60279e-14	1.25752	up
ENSMUSG00000015085	Entpd2	1.09241	16.2224	84.5	1301.5	4.68936e-65	3.44934	up
ENSMUSG00000031965	Tbx20	0.219337	0.789052	79.5	294	5.66648e-05	1.37161	up
ENSMUSG00000021773	Comtd1	2.07731	5.36836	171.667	516.167	0.000500433	1.01177	up
ENSMUSG00000025648	Pfkfb4	0.19279	0.708498	26.1667	97.6667	0.0108251	1.2617	up
ENSMUSG00000026923	Notch1	2.56434	8.91006	961.667	3534.67	2.63768e-19	1.41526	up
ENSMUSG00000003541	Ier3	0.684403	6.79877	30.5	328.333	1.77387e-11	2.80061	up
ENSMUSG00000000958	Slc7a7	1.11116	3.23341	95.3333	288.333	6.97368e-05	1.04992	up
ENSMUSG00000028633	Ctps	1.2335	7.17334	130.667	824.833	1.11535e-14	2.07154	up
ENSMUSG00000000276	Dgke	0.259902	0.80094	85.8333	254.833	2.77073e-05	1.02942	up
ENSMUSG00000045314	Sowahb	1.20921	5.32442	183.667	865.5	1.53329e-10	1.69561	up
ENSMUSG00000035208	Slfn8	0.229775	0.98302	37	146	0.000356182	1.46157	up
ENSMUSG00000027111	Itga6	0.341314	2.05583	58.6667	359.5	1.92805e-11	2.11795	up
ENSMUSG00000059714	Flot1	8.19832	27.2215	584.5	2056.67	1.27398e-21	1.30616	up
NewGene_4186	--	0.312831	1.51702	39.8333	204.167	3.60603e-06	1.86623	up
ENSMUSG00000030587	2200002D01Rik	1.47781	4.66932	84.6667	285.167	1.83548e-10	1.23666	up
ENSMUSG00000001281	Itgb7	0.822163	2.69043	80.6667	285.667	4.53727e-06	1.30377	up
ENSMUSG00000000078	Klf6	1.87553	6.35397	312.5	1129.33	1.21465e-06	1.29187	up
ENSMUSG00000054717	Hmgb2	0.932275	3.56411	96	389.5	1.46877e-10	1.48759	up
NewGene_23217	--	2.33562	6.44427	93.1667	289.833	0.000345635	1.09248	up
ENSMUSG00000043740	B430306N03Rik	0.350225	1.53174	55.5	255.5	7.94734e-05	1.5986	up
ENSMUSG00000002297	Dbf4	0.500329	1.43174	47.6667	145.167	0.00119757	1.03314	up
ENSMUSG00000020388	Pdlim4	0.431367	1.35348	20.3333	67	0.00187144	1.19495	up
ENSMUSG00000024659	Anxa1	1.15745	5.94739	77.5	419.833	7.60176e-07	1.87558	up
ENSMUSG00000060586	H2-Eb1	15.8728	98.1183	753	4805.67	1.76001e-13	2.17704	up
ENSMUSG00000029449	Rhof	0.055054	4.0372	9.5	392.5	5.98628e-09	4.75289	up
ENSMUSG00000112148	Lilrb4a	1.25948	9.61873	69.1667	556.5	0.00521779	2.40326	up
ENSMUSG00000012350	Ehf	0.162506	0.65813	28.6667	123.5	0.00754408	1.48081	up
ENSMUSG00000040663	Clcf1	0.280942	2.27266	21.1667	177.333	1.27444e-06	2.51525	up
ENSMUSG00000031400	G6pdx	1.4825	4.55719	157	505.167	0.00200513	1.10911	up
ENSMUSG00000030605	Mfge8	5.2529	43.9412	418.667	3676.67	5.3147e-51	2.61562	up
ENSMUSG00000054484	Tmem62	5.56573	22.3841	612.167	2540.83	1.07465e-28	1.54017	up
ENSMUSG00000032085	Tagln	2.17026	7.49536	136.5	511.5	0.00156023	1.2894	up
ENSMUSG00000006777	Krt23	0.976048	20.6779	60.1667	1308	1.70777e-28	3.98366	up
ENSMUSG00000056737	Capg	1.0795	7.17264	58.3333	408.667	1.87849e-07	2.19036	up
ENSMUSG00000112023	Lilr4b	0.767655	6.20078	53.5	438.667	1.4985e-06	2.37151	up
ENSMUSG00000061859	Patj	1.39653	3.99631	373.5	1179.17	1.86127e-24	1.16976	up
ENSMUSG00000044042	Fmn1	0.190102	0.718333	81	305.167	6.63e-08	1.40465	up
ENSMUSG00000003849	Nqo1	2.8035	47.941	173	3134.83	1.07962e-53	3.63926	up
ENSMUSG00000036390	Gadd45a	0.63315	7.50382	30	381.167	1.51112e-15	3.11291	up
ENSMUSG00000029122	Evc	0.263203	0.755078	37.8333	113.833	0.00622449	1.04278	up
ENSMUSG00000054702	Ap1s3	0.134537	0.721614	15	86.6667	5.34922e-06	1.98032	up
ENSMUSG00000019970	Sgk1	13.3776	53.0186	1298.5	5370.67	3.48677e-10	1.54433	up
ENSMUSG00000022221	Ripk3	0.468454	1.39092	37.3333	109.167	0.00852219	1.00231	up
ENSMUSG00000057286	St6galnac2	0.182656	4.91669	26.1667	736.167	7.36252e-23	4.26432	up
ENSMUSG00000052336	Cx3cr1	0.093624	1.3337	16.5	214.333	1.69232e-07	3.17523	up
ENSMUSG00000073968	Trim68	0.183308	1.36562	17.3333	136.5	5.20876e-13	2.45694	up
ENSMUSG00000009585	Apobec3	1.03591	3.39554	96.8333	305.333	3.85765e-05	1.14741	up
ENSMUSG00000068101	Cenpm	0.472041	3.03786	22.3333	141.833	3.60996e-08	2.18909	up
ENSMUSG00000025227	Mfsd13a	1.06325	3.03202	95	284.833	1.68091e-07	1.08742	up
NewGene_9814	--	0.880549	3.96332	105	502.833	3.06939e-06	1.69216	up
ENSMUSG00000020695	Mrc2	0.199733	1.05115	46.8333	255.333	0.000134643	1.89103	up
ENSMUSG00000038034	Igsf8	2.50665	7.5903	225	720	5.31577e-11	1.15674	up
ENSMUSG00000048126	Col6a3	0.605134	2.76394	218	1055.17	1.78076e-05	1.66931	up
ENSMUSG00000053063	Clec12a	1.37839	4.18566	136.333	431.833	5.68203e-07	1.14789	up
ENSMUSG00000025154	Arhgap19	0.765385	2.6022	154	556.667	0.000534454	1.25148	up
ENSMUSG00000031502	Col4a1	4.49509	15.6166	1173.33	4348	1.75084e-06	1.31726	up
ENSMUSG00000026628	Atf3	0.483769	3.81432	38.8333	322	3.27509e-08	2.45125	up
ENSMUSG00000030616	Sytl2	0.192963	1.21895	29.5	171.833	5.98124e-08	2.03668	up
ENSMUSG00000021943	Gdf10	1.10042	3.09294	223.833	671.833	2.95373e-05	1.05692	up
ENSMUSG00000017176	Nt5c3b	0.594664	2.61084	32.6667	149	0.000144134	1.67325	up
ENSMUSG00000024672	Ms4a7	0.149317	2.6487	9	141.167	6.98195e-06	3.27197	up
ENSMUSG00000030493	Faap24	0.742243	2.2601	54.1667	175.167	4.56024e-06	1.16659	up
ENSMUSG00000029188	Slc34a2	0.735742	5.64308	120.667	960	1.94164e-12	2.56183	up
ENSMUSG00000033060	Lmo7	3.67962	10.3687	642.833	1845.5	8.91437e-18	1.04623	up
ENSMUSG00000029752	Asns	1.52532	65.059	122.667	5404.83	2.96584e-83	4.98145	up
ENSMUSG00000049775	Tmsb4x	48.2918	150.675	1465	4865.5	3.99986e-06	1.16719	up
ENSMUSG00000028536	2610528J11Rik	4.70229	15.0999	163.333	573.5	1.73371e-12	1.33791	up
ENSMUSG00000055541	Lair1	0.74561	2.57586	90.6667	374	1.88175e-06	1.52369	up
ENSMUSG00000048965	Mrgpre	0.276964	0.900886	41.1667	143	0.00396086	1.26238	up
ENSMUSG00000020108	Ddit4	3.91135	19.3603	275.5	1391.83	1.02915e-08	1.87414	up
ENSMUSG00000028843	Sh3bgrl3	6.64269	21.1682	193.333	654.667	4.45836e-06	1.19759	up
ENSMUSG00000066682	Pilrb2	0.677598	1.81194	31.5	90.8333	0.00255274	1.01825	up
ENSMUSG00000021611	Tert	0.507598	3.17527	82	520.5	5.91598e-12	2.23551	up
ENSMUSG00000046572	Zfp518b	0.125069	0.420791	34.3333	119.167	0.000121798	1.28673	up
ENSMUSG00000052013	Btla	0.178789	0.897255	21	116.833	0.000213404	1.93931	up
ENSMUSG00000035735	Dagla	0.157559	0.464663	34.8333	110.333	0.00427223	1.07628	up
ENSMUSG00000021208	Ifi27l2b	1.28069	5.0586	54.8333	231.833	6.02308e-10	1.5757	up
ENSMUSG00000049882	Vcpkmt	0.494744	3.19441	20.6667	135.667	1.00105e-11	2.21912	up
ENSMUSG00000036446	Lum	2.39767	12.7041	229	1301.83	8.18784e-05	1.89269	up
ENSMUSG00000018339	Gpx3	3.49608	13.0024	219.833	863.667	7.82303e-05	1.41708	up
ENSMUSG00000028555	Ttc39a	0.0697915	3.22493	6.16667	299.667	1.1855e-07	5.10396	up
ENSMUSG00000025203	Scd2	0.775381	3.21769	165.5	740.333	7.43258e-06	1.54293	up
ENSMUSG00000023913	Pla2g7	2.70746	15.1663	224.667	1333.5	7.42584e-09	1.98225	up
ENSMUSG00000028961	Pgd	6.9955	36.1785	608.667	3387	1.20757e-15	1.89188	up
ENSMUSG00000018143	Mafk	3.89917	11.2765	436.5	1338	1.70768e-18	1.11203	up
ENSMUSG00000076431	Sox4	0.457383	1.48111	86	295	0.00518283	1.20388	up
ENSMUSG00000036752	Tubb4b	40.7287	123.555	2573.83	8291.67	2.00875e-13	1.16456	up
NewGene_7258	--	0.0115575	1.02373	1.16667	92.6667	9.58541e-16	5.75741	up
ENSMUSG00000031328	Flna	1.87092	6.76163	619.333	2390.17	4.62625e-05	1.35131	up
ENSMUSG00000062209	Erbb4	0.113365	0.70159	54.5	351.5	5.77425e-20	2.24014	up
ENSMUSG00000027907	S100a11	4.92431	19.9327	100	429.333	8.66281e-05	1.50846	up
ENSMUSG00000030137	Tuba8	2.30836	39.5686	204.667	3710.33	3.83033e-147	3.66449	up
ENSMUSG00000057465	Saa2	6.69	38.2338	167.833	1008.67	9.59484e-09	2.07705	up
ENSMUSG00000036136	Fam110c	0.303829	1.41126	36.5	179.333	5.81015e-07	1.80236	up
ENSMUSG00000040441	Slc26a10	0.813886	3.17123	101.667	408	1.60506e-06	1.54267	up
ENSMUSG00000032310	Cyp1a2	218.053	7924.66	16539.3	638924	0	4.77714	up
ENSMUSG00000025396	Hsd17b6	62.0787	381.072	3526.67	22827.5	2.13454e-09	2.23377	up
ENSMUSG00000022346	Myc	3.11536	13.3186	257.833	1110.33	5.72145e-14	1.56555	up
ENSMUSG00000002204	Napsa	0.167508	1.6307	10.8333	103.167	1.14303e-09	2.72298	up
ENSMUSG00000026691	Fmo3	0.27333	401.841	22.6667	34709.8	2.31517e-104	10.1674	up
ENSMUSG00000046031	Calhm6	0.498965	1.66393	22.1667	74.5	0.0485918	1.27127	up
ENSMUSG00000041729	Coro2b	0.501518	1.41078	67.8333	201.667	5.88122e-08	1.0583	up
ENSMUSG00000051506	Wdfy4	0.379558	1.40287	139.5	550.333	9.81832e-06	1.46763	up
ENSMUSG00000025473	Adam8	0.0866157	2.70522	11.5	360.333	0.00473819	4.31886	up
ENSMUSG00000022092	Ppp3cc	1.06815	2.88036	82	233.5	0.000201505	1.00044	up
NewGene_22169	--	0	0.75544	0	79.8333	2.58041e-19	8.2559	up
ENSMUSG00000023805	Synj2	0.327051	1.36138	72.3333	267.333	9.82276e-09	1.38334	up
ENSMUSG00000052270	Fpr2	0.645748	2.0665	28.8333	93.8333	0.00343455	1.1791	up
NewGene_6982	--	0.0520843	1.89197	3.66667	139.833	1.28393e-13	4.71464	up
ENSMUSG00000062753	AI413582	0.867672	3.79044	28.5	134.5	7.71535e-07	1.70309	up
ENSMUSG00000053318	Slamf8	0.299386	1.48591	19.8333	104.5	6.36407e-05	1.80184	up
ENSMUSG00000074639	Rdh16f2	46.3363	123.683	2313.5	6491	7.08867e-06	1.05704	up
ENSMUSG00000072963	Gm10447	0.306213	1.57121	28.3333	148.667	3.71976e-11	1.9368	up
ENSMUSG00000039099	Wdr93	0.318663	1.06493	28.8333	102.833	6.38852e-06	1.29971	up
ENSMUSG00000024349	Tmem173	0.692801	2.46761	63.6667	236.833	0.000146343	1.35459	up
ENSMUSG00000005686	Ampd3	0.333692	0.917315	48.1667	148.167	0.000490525	1.09436	up
ENSMUSG00000058715	Fcer1g	7.52409	21.8758	199.5	616.167	2.99522e-07	1.08525	up
ENSMUSG00000002797	Ggct	1.04742	4.40633	139	541.167	1.99483e-13	1.51006	up
ENSMUSG00000002944	Cd36	15.2525	173.392	1715.33	22176.3	9.48334e-72	3.15175	up
ENSMUSG00000024399	Ltb	0.585414	2.86208	27	139.333	6.83892e-05	1.78601	up
ENSMUSG00000034573	Ptpn13	0.123701	0.424432	39.1667	132	0.0164694	1.22228	up
NewGene_6968	--	0.642762	2.31823	47.6667	215	4.05521e-10	1.6442	up
ENSMUSG00000026821	Ralgds	0.600503	2.39485	87.5	353.333	1.88356e-05	1.46155	up
ENSMUSG00000034330	Plcg2	0.413784	1.60486	71.3333	286.333	9.77141e-06	1.48051	up
ENSMUSG00000021221	Dpf3	0.34386	1.67906	20.8333	104.5	7.18095e-06	1.88499	up
ENSMUSG00000021451	Sema4d	0.212941	2.09461	37.6667	383	2.37313e-09	2.74562	up
ENSMUSG00000055782	Abcd2	3.54637	18.0075	772.667	4252	5.49132e-07	2.00567	up
ENSMUSG00000044258	Ctla2a	0.897584	2.78479	50.1667	155	0.0184163	1.10889	up
ENSMUSG00000022408	Fam83f	0.287091	2.65759	33.8333	325.333	5.1729e-20	2.78915	up
ENSMUSG00000041351	Rap1gap	0.778168	2.56709	102.167	358.667	0.00107942	1.24643	up
ENSMUSG00000054932	Afp	0.235313	1.5656	19.5	132.5	7.55259e-13	2.25721	up
ENSMUSG00000043391	2510009E07Rik	1.57703	4.59425	300.833	898.833	2.05412e-06	1.06242	up
ENSMUSG00000072568	Fam84b	1.26335	8.07997	276.833	1856.67	2.78105e-42	2.24774	up
ENSMUSG00000026822	Lcn2	2.96435	80.0491	106.833	3105.67	3.13974e-16	4.21192	up
ENSMUSG00000014030	Pax5	0.0431192	0.366098	14	118.833	3.51879e-06	2.54831	up
ENSMUSG00000032849	Abcc4	0.715021	27.6848	161.333	6642.5	2.5943e-25	4.75903	up
ENSMUSG00000025591	Tma16	0.921158	2.76976	147.667	471.5	1.52371e-12	1.19549	up
ENSMUSG00000024696	Lpxn	0.634526	2.51258	42.1667	176	8.49892e-05	1.50465	up
ENSMUSG00000021007	Spata7	0.330048	0.936701	27	79.3333	0.00130125	1.05351	up
ENSMUSG00000040322	Slc25a24	0.531521	1.7258	72.5	248.167	0.000200161	1.20542	up
ENSMUSG00000040606	Kazn	0.178315	0.995417	28.6667	161.833	3.24392e-12	1.95325	up
ENSMUSG00000049907	Rasl11b	1.29649	4.01279	93	302.5	3.44974e-13	1.20331	up
NewGene_24712	--	0	31.4854	0	1622	6.52767e-46	12.6144	up
ENSMUSG00000029314	Gpat3	4.59035	21.7002	505.167	2534.17	1.49104e-10	1.79767	up
ENSMUSG00000067158	Col4a4	0.0566043	0.321015	23.5	134.667	4.75441e-06	2.0897	up
ENSMUSG00000049562	Ap5b1	0.896711	4.41686	109	566.833	6.21992e-25	1.88869	up
ENSMUSG00000049580	Tsku	22.6991	79.7458	2334.83	8571.5	1.81868e-09	1.4346	up
ENSMUSG00000028339	Col15a1	0.562609	1.67399	113.833	363	0.00711368	1.06344	up
NewGene_14011	--	0.165385	1.70405	19.6667	177	4.24303e-08	2.64756	up
ENSMUSG00000008193	Spib	0.132463	0.779272	15.1667	86.8333	2.43506e-08	2.00184	up
NewGene_33821	--	0.690146	3.11012	65	296.333	7.35295e-05	1.59235	up
ENSMUSG00000000489	Pdgfb	0.443896	1.75803	51.8333	215.333	3.09388e-05	1.49073	up
ENSMUSG00000031613	Hpgd	49.0955	144.27	3247.17	10183.7	2.30921e-21	1.17065	up
ENSMUSG00000051344	Plekhm3	0.248552	1.0075	73.8333	350.167	5.84976e-08	1.70927	up
ENSMUSG00000073421	H2-Ab1	21.61	115.627	1047	5797	3.95923e-11	1.97451	up
ENSMUSG00000079293	Clec7a	2.23995	21.4926	192.333	1860.67	2.98749e-08	2.69927	up
ENSMUSG00000044583	Tlr7	0.404861	1.96933	62.1667	313.667	0.000190177	1.71699	up
ENSMUSG00000062210	Tnfaip8	0.92093	3.0602	64.5	235.333	0.000819662	1.27317	up
ENSMUSG00000031360	Ctps2	1.73518	4.88152	226.167	665.167	3.12599e-12	1.0542	up
ENSMUSG00000020914	Top2a	0.107302	0.587296	22.8333	129.667	0.00254955	1.91655	up
ENSMUSG00000051483	Cbr1	67.4244	224.174	3277	11665	8.26833e-10	1.29697	up
ENSMUSG00000050896	Rtn4rl2	0.26884	6.50575	14	357	2.41891e-14	4.02681	up
ENSMUSG00000026042	Col5a2	0.265592	3.29105	72	928.333	1.89235e-05	3.05394	up
ENSMUSG00000023927	Satb1	0.127581	0.430944	32	97.6667	0.00290992	1.06454	up
ENSMUSG00000072596	Ear2	2.31539	14.2459	66.6667	432.833	1.90924e-05	2.07284	up
ENSMUSG00000026581	Sell	0.249561	1.66579	40.6667	264.667	1.3095e-12	2.14541	up
ENSMUSG00000003882	Il7r	0.174053	1.16927	24.5	177.667	0.000975882	2.16431	up
ENSMUSG00000024538	Ppic	1.20373	6.05941	61.8333	329.667	8.24497e-06	1.81533	up
ENSMUSG00000021565	Slc6a19	0	0.440697	0	72.3333	1.4991e-18	8.14131	up
ENSMUSG00000026676	Ccdc3	0.445541	1.35155	47.1667	151.833	0.00382554	1.14277	up
ENSMUSG00000035049	Rrp12	1.67068	4.8205	283.167	871.333	5.87239e-22	1.12142	up
ENSMUSG00000026723	Trdmt1	0.5048	1.4489	73	220.167	1.83298e-05	1.11114	up
ENSMUSG00000021226	Acot2	15.7458	49.3884	1347.67	4578.83	0.00315494	1.16419	up
ENSMUSG00000026458	Ppfia4	0.122698	0.479531	29.8333	121.333	0.000166324	1.49305	up
ENSMUSG00000019796	Lrp11	0.65953	1.83629	83.1667	256.333	9.36978e-06	1.16374	up
ENSMUSG00000030086	Chchd6	1.38466	4.71492	61.1667	220	2.67001e-05	1.3448	up
ENSMUSG00000043079	Synpo	1.13289	3.64434	224.833	783.333	0.000292364	1.20916	up
ENSMUSG00000043487	Acot6	0.352452	2.35149	47.8333	331.167	4.04851e-34	2.30186	up
ENSMUSG00000032802	Srxn1	14.9634	109.831	1649	13240	3.10056e-07	2.35382	up
ENSMUSG00000024677	Ms4a6b	0.455448	1.43067	53.3333	160.167	0.0241019	1.00849	up
ENSMUSG00000026784	Pdss1	0.940282	2.58272	60.1667	173.667	7.00209e-05	1.00997	up
ENSMUSG00000004359	Spic	0.650712	1.78095	45.6667	131.5	0.000723391	1.00947	up
ENSMUSG00000021200	Asb2	0.434293	1.87311	45.8333	178.5	2.56685e-06	1.48623	up
ENSMUSG00000033685	Ucp2	7.08018	52.0575	1098	8414	4.89955e-29	2.41952	up
ENSMUSG00000020340	Cyfip2	0.294069	13.7824	77.5	3642.5	2.36727e-92	5.05628	up
ENSMUSG00000031740	Mmp2	0.708259	3.10086	87.6667	394.167	5.31743e-05	1.64536	up
ENSMUSG00000050860	Phospho1	10.2005	35.6972	608	2434	5.54214e-07	1.43733	up
ENSMUSG00000079523	Tmsb10	2.32457	9.68598	52.6667	232.333	8.23331e-05	1.55951	up
ENSMUSG00000029708	Gcc1	2.70657	6.75917	433.333	1245.5	2.84166e-17	1.05324	up
ENSMUSG00000046380	Jrk	0.117182	0.444499	26.8333	109.667	1.03731e-05	1.47845	up
ENSMUSG00000051076	Vtcn1	0.114018	2.62088	11.8333	290	2.83791e-36	4.07151	up
ENSMUSG00000036006	Ripor2	0.173057	0.638141	35.8333	122.833	0.000147504	1.22194	up
ENSMUSG00000005667	Mthfd2	0.599369	3.65932	34.5	292.333	8.22536e-11	2.57518	up
ENSMUSG00000034634	Ly6d	0.858324	23.7538	25.1667	753.167	5.43201e-09	4.18071	up
ENSMUSG00000004665	Cnn2	1.55517	5.08404	151.333	527.667	0.000197303	1.21238	up
ENSMUSG00000034640	Tiparp	1.20189	19.716	198.833	3469.17	1.14917e-112	3.62425	up
ENSMUSG00000017631	Abr	0.965272	3.78891	194.5	743.833	5.41663e-06	1.34762	up
ENSMUSG00000021725	Parp8	0.338712	1.08179	41.8333	138.5	0.00118614	1.16687	up
ENSMUSG00000019975	Ikbip	0.584871	2.2041	50.6667	182.667	3.57326e-05	1.33301	up
ENSMUSG00000021665	Hexb	4.15982	13.2975	316.5	1060.5	2.70984e-15	1.25346	up
ENSMUSG00000032717	Mdfi	0.404648	2.31537	22.6667	128.667	6.93365e-05	1.96695	up
ENSMUSG00000023886	Smoc2	1.4479	7.8179	161.5	908.167	6.4157e-27	2.01804	up
ENSMUSG00000054065	Pkp3	0.176649	2.32353	20.8333	267.167	1.30236e-13	3.20527	up
ENSMUSG00000020473	Aebp1	0.264816	1.72346	40.6667	271.5	4.95081e-07	2.16954	up
ENSMUSG00000052565	Hist1h1d	0.0184898	0.799099	5.66667	244.667	1.88115e-09	4.9114	up
ENSMUSG00000030148	Clec4a2	0.336455	2.12407	32.6667	160.833	0.000201419	1.74939	up
ENSMUSG00000054545	Ugt1a6a	57.1181	194.867	5147.33	18945.8	7.85607e-08	1.32817	up
ENSMUSG00000040767	Snrnp25	0.855874	3.3193	28.6667	113.333	7.8525e-06	1.52923	up
ENSMUSG00000031101	Sash3	0.369224	1.92798	40	216.667	4.75408e-06	1.8681	up
ENSMUSG00000045382	Cxcr4	0.509305	2.76662	36.6667	194	0.000872697	1.79858	up
ENSMUSG00000074874	Ctla2b	2.01876	6.00002	90.3333	273.5	3.05787e-05	1.07488	up
ENSMUSG00000008496	Pou2f2	0.15043	0.560474	42.6667	154.333	0.0012606	1.29098	up
ENSMUSG00000025189	Cnnm1	0.0645178	0.392731	12.6667	83.5	3.99998e-08	2.16381	up
ENSMUSG00000040212	Emp3	1.55768	4.56845	45	142	0.0220873	1.04993	up
ENSMUSG00000104445	Rhbg	2.76509	14.3775	212.167	1155.67	2.1206e-20	1.98416	up
ENSMUSG00000040345	Arhgap9	0.849263	2.87179	66.5	231	0.000230321	1.26239	up
NewGene_1070	--	1.31492	11.9599	27.6667	273.167	0.000726413	2.59729	up
ENSMUSG00000033777	Tlr13	0.392122	3.29726	63.8333	570	1.93654e-07	2.51498	up
NewGene_12041	--	0.0256347	0.731532	3.66667	89	1.17994e-12	4.08194	up
ENSMUSG00000021575	Ahrr	0.0247872	6.08779	4.66667	1212.67	1.20027e-31	7.47635	up
ENSMUSG00000042215	Bag2	0.729305	2.17018	53.8333	167.333	6.1822e-05	1.10752	up
ENSMUSG00000026483	Fam129a	1.00465	2.77371	249.667	742.167	8.0783e-05	1.08092	up
ENSMUSG00000027864	Ptgfrn	0.420009	2.34845	98.5	578.333	1.24375e-14	2.01949	up
NewGene_10033	--	0.086147	0.266619	26.5	83.3333	0.00306337	1.17026	up
ENSMUSG00000044349	Snhg11	0.472721	3.55866	109.167	854.5	1.10037e-21	2.42096	up
ENSMUSG00000024063	Lbh	3.03584	8.65012	363.333	1105.33	0.000108252	1.03439	up
ENSMUSG00000035578	Iqcg	0.244432	0.777403	54.3333	187.167	0.000118482	1.23984	up
ENSMUSG00000035900	Gramd4	1.32766	3.7294	220	651	3.17242e-09	1.05738	up
NewGene_28063	--	0.0583282	0.792895	8.5	117.833	2.95289e-19	3.28628	up
ENSMUSG00000079429	Mroh2a	0.456322	2.13283	136.5	661.5	4.81321e-23	1.8309	up
NewGene_12132	--	3.9369	11.3363	108.833	328.5	6.63443e-09	1.10686	up
ENSMUSG00000041025	Iffo2	1.51156	4.88887	333.667	1160.17	3.71815e-15	1.29925	up
ENSMUSG00000028010	Gar1	2.59542	6.96019	122.5	351.167	5.936e-10	1.00264	up
ENSMUSG00000022180	Slc7a8	1.27066	3.6945	204.5	632.333	0.00105468	1.04832	up
ENSMUSG00000031004	Mki67	0.146007	0.428726	57.3333	182.5	0.033659	1.05227	up
ENSMUSG00000056888	Glipr1	0.466572	3.28118	21.6667	151.5	6.34886e-05	2.19667	up
ENSMUSG00000034765	Dusp5	0.307206	1.58078	31	165.667	5.07562e-05	1.85746	up
ENSMUSG00000021322	Aoah	0.416772	1.40811	48.5	168.5	6.46436e-05	1.30732	up
ENSMUSG00000034438	Gbp8	0.525196	2.02608	51.3333	201.5	1.9846e-08	1.48933	up
ENSMUSG00000052504	Epha3	0.14298	0.415556	32.6667	97.1667	0.0116317	1.06116	up
ENSMUSG00000038679	Trps1	0.0753637	0.240074	30	98.1667	0.00369201	1.20931	up
ENSMUSG00000003484	Cyp4f18	0.374203	2.42212	25.3333	174.167	4.93009e-05	2.1462	up
ENSMUSG00000036867	Smad6	2.04905	5.70407	241.667	703	3.08951e-10	1.04062	up
ENSMUSG00000032366	Tpm1	10.8699	38.412	734.5	2772.33	9.66923e-17	1.37167	up
ENSMUSG00000023963	Cyp39a1	14.2318	37.8656	1688.17	4731.67	2.76228e-05	1.05341	up
ENSMUSG00000040420	Cdh18	0.00764733	1.89008	1	212	1.67547e-27	7.25127	up
ENSMUSG00000002111	Spi1	2.44058	7.69151	188.5	611.667	0.00220952	1.12856	up
ENSMUSG00000047228	A2ml1	0.91176	3.15557	165.667	629.5	6.37e-06	1.44289	up
ENSMUSG00000036469	45352	0.757685	2.18546	94.1667	309.333	0.000312647	1.16426	up
ENSMUSG00000027611	Procr	0.390155	1.41046	25.3333	94.8333	0.000596715	1.35963	up
ENSMUSG00000033453	Adamts15	0.154388	0.547335	36.8333	136.167	0.000592848	1.32706	up
ENSMUSG00000025582	Nptx1	0	20.0758	0	4305.5	1.36894e-55	14.0636	up
ENSMUSG00000022892	App	22.81	78.9986	3348.83	11583.3	2.00096e-23	1.29336	up
ENSMUSG00000025877	Hk3	0.760528	2.75318	97.5	369	6.26997e-05	1.3711	up
ENSMUSG00000031776	Arl2bp	1.8927	7.4444	148.833	634.5	2.41799e-10	1.52143	up
ENSMUSG00000067276	Capn6	0.187028	0.934864	26.8333	140.667	2.19651e-05	1.84816	up
ENSMUSG00000040264	Gbp2b	0.919143	2.83933	104	329	0.000546385	1.21866	up
ENSMUSG00000005540	Fcer2a	0.170745	0.851576	15.8333	79	9.10849e-06	1.83549	up
ENSMUSG00000040247	Tbc1d10c	0.269646	1.0234	19.5	75.1667	0.00126465	1.41307	up
ENSMUSG00000022439	Parvg	0.498332	1.73356	53.5	187.5	0.00365878	1.2967	up
ENSMUSG00000002825	Qtrt1	0.991097	2.733	49.6667	147.167	0.00012832	1.03854	up
ENSMUSG00000002458	Rgs19	0.828288	2.55257	48.6667	152	0.0164447	1.02571	up
ENSMUSG00000041491	Cep78	0.44816	1.4603	45.5	156.5	1.82214e-08	1.28856	up
ENSMUSG00000059895	Ptp4a3	1.95747	16.7315	191.667	1324.33	8.80997e-35	2.28202	up
ENSMUSG00000025780	Itih5	1.78387	9.41487	557.5	3018.5	2.77543e-14	1.96143	up
ENSMUSG00000039239	Tgfb2	0.0833653	1.45179	17.5	303.333	3.77099e-23	3.56117	up
ENSMUSG00000070436	Serpinh1	2.14411	8.73727	188.5	811.833	6.04007e-06	1.52004	up
ENSMUSG00000004341	Gpx6	0.440155	1.95875	23.1667	107.5	0.00676953	1.76961	up
ENSMUSG00000071714	Csf2rb2	0.439086	4.35915	81.6667	863.5	5.27252e-11	2.77141	up
ENSMUSG00000034121	Mks1	0.356145	1.01893	34.8333	106	7.70914e-05	1.08325	up
ENSMUSG00000050022	Amz1	0.197256	0.973935	25.3333	163	2.79682e-07	2.14152	up
NewGene_11448	--	0.175835	0.737388	23.1667	101	0.00042978	1.57678	up
ENSMUSG00000039450	Dcxr	60.6324	159.891	2075.33	5787.83	2.93606e-16	1.00586	up
ENSMUSG00000048163	Selplg	1.59224	5.45318	109.333	423.167	5.50768e-05	1.37414	up
ENSMUSG00000050248	Evc2	0.125427	0.468618	20.6667	80.6667	2.51043e-06	1.47207	up
ENSMUSG00000029032	Arhgef16	0.903074	4.84772	98.8333	509.833	1.85959e-08	1.85846	up
ENSMUSG00000035004	Igsf6	1.6173	5.34444	137.5	482	5.79235e-06	1.256	up
ENSMUSG00000042429	Adora1	4.44166	17.6992	777.833	3319.17	2.52111e-22	1.60812	up
ENSMUSG00000026600	Soat1	0.55595	1.80729	181.833	615.333	0.00122725	1.17373	up
ENSMUSG00000040562	Gstm2	20.3327	83.3433	844.333	3710.5	1.52248e-55	1.61878	up
ENSMUSG00000063765	Chadl	0.107276	0.885033	12.8333	89.3333	2.12857e-06	2.39573	up
ENSMUSG00000009013	Dynll1	3.43745	11.7432	264.667	961.5	1.31127e-11	1.33837	up
ENSMUSG00000029304	Spp1	17.2637	94.9358	965.5	5736.83	0.000573596	1.92165	up
ENSMUSG00000021880	Rnase6	0.316376	1.30458	18.3333	101.167	5.066e-07	1.9314	up
ENSMUSG00000049866	Arl4c	0.637834	1.84744	101.5	309.833	0.00104938	1.05987	up
ENSMUSG00000020142	Slc1a4	0.508945	5.70813	77.8333	928	4.58551e-24	3.00172	up
ENSMUSG00000050957	Insl6	0.12124	10.6128	3.66667	310.667	3.13155e-08	6.06525	up
ENSMUSG00000036672	Cenpt	0.31964	1.56604	22.6667	118.5	2.80914e-07	1.81552	up
ENSMUSG00000021280	Exoc3l4	0.209533	0.648078	26	91	0.000815779	1.2713	up
ENSMUSG00000030577	Cd22	0.312837	1.34438	49.3333	213.667	1.68956e-05	1.56501	up
ENSMUSG00000060798	Intu	0.408717	1.23305	100.333	308	1.71587e-06	1.13189	up
ENSMUSG00000022995	Enah	0.068305	0.219459	28.1667	98.5	0.0292388	1.18425	up
ENSMUSG00000027405	Nop56	7.05971	20.5653	488.833	1542.67	6.29168e-27	1.14838	up
ENSMUSG00000053477	Tcf4	1.82642	6.46746	419	1274.83	3.1459e-24	1.12776	up
ENSMUSG00000078964	Ces1b	46.3521	123.855	3567.67	10177	2.38616e-09	1.04769	up
ENSMUSG00000040583	Cyp2b13	0	14.9623	0	1175.33	5.42698e-43	12.1442	up
ENSMUSG00000028581	Laptm5	7.3711	21.8264	759.333	2358.67	0.00068971	1.08188	up
ENSMUSG00000035357	Pdzrn3	1.40491	6.42718	226	1105.17	9.21643e-18	1.77119	up
ENSMUSG00000020435	Osbp2	0.156221	0.814636	25.3333	134.5	2.46385e-05	1.9589	up
ENSMUSG00000006464	Bbs1	0.178108	0.500347	40.3333	115.167	0.00212602	1.06764	up
ENSMUSG00000024679	Ms4a6d	0.748659	4.64064	42.3333	278.167	6.3032e-05	2.05802	up
ENSMUSG00000038301	Snx10	4.79222	18.3991	440.833	1848.17	1.40894e-24	1.53823	up
ENSMUSG00000027435	Cd93	1.13244	3.4801	302.333	982.667	0.000811418	1.12976	up
ENSMUSG00000030208	Emp1	0.517529	5.05326	58.6667	583.167	3.46159e-05	2.64226	up
ENSMUSG00000030793	Pycard	0.153914	0.689723	23.3333	110.167	0.00014181	1.66837	up
ENSMUSG00000024542	Cep192	0.300086	1.01517	96.3333	345	8.24497e-06	1.28646	up
ENSMUSG00000028238	Atp6v0d2	0.609877	2.74444	62.3333	292.833	0.000646371	1.64306	up
ENSMUSG00000003348	Mob3a	1.16072	3.34532	122.167	372	0.000452102	1.04035	up
ENSMUSG00000031785	Adgrg1	1.57449	7.7983	225.167	1161.83	5.05601e-13	1.88558	up
ENSMUSG00000029299	Abcg3	0.697575	2.30208	82.1667	284.5	0.000254801	1.26904	up
ENSMUSG00000029650	Slc46a3	7.60588	39.8391	712.833	3971	4.27649e-26	2.02009	up
ENSMUSG00000047139	Cd24a	1.32449	5.0262	94.5	384.667	0.000532355	1.41032	up
ENSMUSG00000056812	St8sia3	0.0890212	0.648999	21.6667	169.833	6.35005e-09	2.4632	up
ENSMUSG00000038843	Gcnt1	0.108854	0.653149	21.3333	127.167	0.000446131	2.06144	up
ENSMUSG00000003500	Impdh1	1.01683	3.14267	100.833	325.667	2.68148e-05	1.15501	up
ENSMUSG00000049038	Mterf2	0.811252	2.77248	36	173.5	5.5385e-06	1.80847	up
ENSMUSG00000045733	Sprn	0.188233	0.593279	25.3333	83	0.0056523	1.21283	up
ENSMUSG00000024066	Xdh	18.873	49.4239	3401.5	9460.33	1.27077e-13	1.00424	up
ENSMUSG00000026177	Slc11a1	3.09389	9.67456	278.833	935.667	0.000154655	1.17328	up
ENSMUSG00000026126	Ptpn18	0.479426	1.55117	29.1667	88	0.0104939	1.09127	up
ENSMUSG00000057969	Sema3b	0.132867	0.42608	18.1667	59.3333	0.00691028	1.16333	up
ENSMUSG00000031253	Srpx2	0.344118	1.26999	33.3333	140	0.00161306	1.50722	up
ENSMUSG00000029661	Col1a2	1.86663	24.649	397.167	5613.17	1.43309e-06	3.15628	up
ENSMUSG00000075304	Sp5	0.384317	1.76314	32.1667	152.167	5.31507e-07	1.80352	up
ENSMUSG00000021236	Entpd5	60.9261	187.948	10272.3	32720.5	8.70264e-18	1.14169	up
NewGene_31723	--	0.218538	3.23427	26.3333	419.167	0.0437558	3.52584	up
ENSMUSG00000029161	Cgref1	1.15013	3.43046	65.1667	206	0.00794696	1.09837	up
ENSMUSG00000022206	Npr3	0.305459	1.0812	80	278	0.000461103	1.22688	up
ENSMUSG00000031264	Btk	0.369693	1.14912	37.8333	122.833	0.00848326	1.13374	up
NewGene_22563	--	0.681854	2.11373	46.6667	150.167	2.42951e-05	1.22894	up
ENSMUSG00000040616	Tmem51	2.23999	6.51462	167.333	504.167	1.18525e-05	1.09707	up
ENSMUSG00000027997	Casp6	10.8001	33.8559	615.833	2043.33	1.05266e-33	1.23843	up
ENSMUSG00000022369	Mtbp	0.267221	1.22488	34	151.667	1.28385e-15	1.6603	up
ENSMUSG00000057322	Rpl38	17.1648	56.4652	248	871.833	1.55374e-08	1.31821	up
ENSMUSG00000027204	Fbn1	0.233295	1.85106	112.167	816.833	4.26993e-08	2.27086	up
ENSMUSG00000026494	Kif26b	0.0687078	0.209295	37	119.667	0.0158763	1.10175	up
ENSMUSG00000037621	Atoh8	11.3813	32.4586	1028	3157.83	1.2562e-17	1.12207	up
ENSMUSG00000022436	Sh3bp1	0.657186	1.90606	59	185.833	0.00439356	1.09724	up
ENSMUSG00000028111	Ctsk	0.445838	3.01556	27.3333	197.167	0.000206882	2.17893	up
ENSMUSG00000032184	Lysmd2	0.114741	2.96139	5.83333	147	1.26152e-09	4.19291	up
ENSMUSG00000032135	Mcam	1.86202	5.11805	218.333	637.5	0.000107461	1.027	up
ENSMUSG00000079419	Ms4a6c	0.878632	3.44763	65.3333	267.333	0.000408156	1.48639	up
ENSMUSG00000079592	C1qtnf5	1.03899	3.11317	51.3333	165.333	0.00744109	1.135	up
NewGene_22719	--	0.378596	1.05348	43	125.167	2.90798e-06	1.06624	up
ENSMUSG00000027408	Cpxm1	0.388308	3.19961	36.8333	317	1.28152e-06	2.5015	up
ENSMUSG00000016526	Dyrk3	0.219701	0.683383	27.3333	91.3333	0.0347147	1.2028	up
ENSMUSG00000027499	Pkia	0.18867	0.794427	27.3333	119.5	1.6094e-05	1.58074	up
ENSMUSG00000022883	Robo1	0.669688	2.37623	199.5	754.667	3.35738e-25	1.41153	up
NewGene_28047	--	0.335898	1.16486	70.6667	256.5	2.46513e-06	1.34714	up
NewGene_33161	--	0.11443	1.48999	11.8333	158.333	1.33731e-08	3.12656	up
ENSMUSG00000059713	Rcan3	0.310679	3.87193	60.8333	823.5	4.15728e-49	3.24242	up
ENSMUSG00000042436	Mfap4	0.592631	1.65015	40.3333	117	0.00804645	1.03584	up
ENSMUSG00000025017	Pik3ap1	15.9154	42.7383	1635.33	4657.17	1.268e-30	1.01939	up
ENSMUSG00000023277	Twf2	1.21793	3.8778	76.8333	253.333	2.94202e-05	1.21784	up
ENSMUSG00000038372	Gmds	0.364824	1.49261	25.5	106.833	1.41059e-05	1.57838	up
ENSMUSG00000040528	Milr1	0.473424	1.49832	26.6667	78.5	0.0165241	1.08032	up
ENSMUSG00000046157	Tmem229b	0.387752	1.2005	58.8333	188	0.000140419	1.17864	up
ENSMUSG00000022148	Fyb	1.96543	6.67392	177.667	642.333	9.10849e-06	1.29976	up
NewGene_1297	--	6.02338	16.271	555.167	1601.83	0.000518254	1.06421	up
ENSMUSG00000028626	Col9a2	0	2.70882	0	327.167	9.11951e-27	10.3655	up
ENSMUSG00000063193	Cd300lb	0.437288	2.24725	49.1667	261.167	0.000141641	1.80805	up
ENSMUSG00000056025	Clca3a1	1.63762	5.25064	230.167	791	7.85758e-06	1.21779	up
NewGene_2641	--	0.049283	1.94288	1.66667	116.667	2.85194e-23	5.58565	up
ENSMUSG00000053553	3110082I17Rik	0.603642	2.23962	36.3333	144.167	8.35644e-06	1.42956	up
ENSMUSG00000000782	Tcf7	1.34676	4.19806	115.5	390.667	2.95457e-07	1.2618	up
ENSMUSG00000036526	Card11	0.124883	0.740945	20.8333	127	0.00642169	2.02437	up
ENSMUSG00000039178	Tbc1d19	0.511585	2.20354	45.8333	200.5	2.47601e-10	1.66302	up
NewGene_25969	--	0.481939	1.63704	42.1667	140	0.000149845	1.21354	up
ENSMUSG00000026627	Tmem206	0.737662	2.22571	65.8333	209.833	0.000124304	1.14175	up
ENSMUSG00000030800	Prss8	1.44455	17.1285	105.167	1315.17	9.14188e-31	3.10735	up
ENSMUSG00000031093	Dock11	0.210992	0.684803	56	189.5	0.000791664	1.19832	up
ENSMUSG00000052415	Tchh	0.0917523	0.32744	21.3333	80.3333	5.15631e-06	1.38738	up
ENSMUSG00000030536	Iqgap1	1.6797	5.49545	494.5	1711.33	0.000158428	1.20809	up
ENSMUSG00000081534	Slc48a1	16.9945	55.2746	1683.67	5893.67	5.34217e-08	1.23054	up
ENSMUSG00000021068	Nin	0.307504	1.15514	119.833	446.167	3.99369e-10	1.37946	up
NewGene_24949	--	1.29274	4.80035	87	328.167	7.60783e-05	1.4574	up
NewGene_19014	--	0.0229893	1.81211	4	249	2.79073e-39	5.51163	up
ENSMUSG00000052889	Prkcb	0.393842	1.22745	51	159.167	0.00811797	1.0863	up
ENSMUSG00000022468	Endou	0.163053	0.62298	15.5	63.3333	0.00377534	1.48851	up
ENSMUSG00000028337	Coro2a	0.255449	0.890445	43.3333	155.167	0.00473745	1.29436	up
ENSMUSG00000056124	B4galt6	0.38121	2.29144	88.5	558.167	2.63235e-08	2.08783	up
NewGene_21983	--	4.88179	14.2206	1042	3299	0.0185336	1.03355	up
ENSMUSG00000003355	Fkbp11	2.59619	12.8856	75.3333	397.5	9.55039e-27	1.9118	up
ENSMUSG00000030309	Caprin2	0.159056	0.784609	22.5	117.667	1.3966e-06	1.86947	up
ENSMUSG00000021624	Cd180	0.694846	2.97098	72.8333	325.833	9.51429e-06	1.59677	up
ENSMUSG00000020143	Dock2	0.495451	1.59123	125.833	423.167	5.90617e-05	1.19463	up
ENSMUSG00000022057	Adamdec1	0.529522	2.66949	51	274.167	5.31147e-07	1.85204	up
ENSMUSG00000031304	Il2rg	1.38488	4.22202	91.5	290.333	0.000361823	1.10807	up
ENSMUSG00000037907	Ankrd13b	0.759723	3.0696	88.3333	377.5	1.89524e-11	1.55963	up
ENSMUSG00000054434	Tmem120b	0.676424	1.97465	57.6667	173.167	2.24544e-07	1.072	up
ENSMUSG00000025037	Maoa	1.82072	5.482	296.833	963	0.000735521	1.09406	up
ENSMUSG00000048120	Entpd1	1.534	4.98854	256.5	868.333	6.87147e-06	1.21364	up
ENSMUSG00000070003	Ssbp4	2.08998	6.478	123.833	400.667	4.13528e-08	1.16229	up
NewGene_31111	--	0.710651	1.81394	40.3333	121.833	0.000890273	1.12078	up
ENSMUSG00000042817	Flt3	0.117195	0.853894	17.1667	130.333	7.92676e-07	2.32576	up
ENSMUSG00000001506	Col1a1	0.799391	20.1086	192	5098.83	1.86004e-08	4.08394	up
NewGene_25734	--	0.137865	0.519446	26.8333	105.833	0.001794	1.40845	up
ENSMUSG00000004929	Thop1	2.08731	5.80952	235.667	681.833	2.35946e-10	1.04708	up
ENSMUSG00000038370	Pcp4l1	5.77707	38.9279	359.333	2533.17	8.31732e-28	2.37356	up
ENSMUSG00000111709	Gm3776	1.58816	66.4728	54.6667	2468.5	2.34513e-18	4.82829	up
ENSMUSG00000006715	Gmnn	3.11796	9.07109	117	363.833	5.55249e-09	1.12386	up
ENSMUSG00000048865	Arhgap30	0.788479	2.34114	139	440	7.82303e-05	1.09851	up
ENSMUSG00000043263	Ifi209	0.393466	1.37019	54	195.333	9.84934e-05	1.33032	up
ENSMUSG00000054428	Atpif1	5.9358	16.1604	126.167	360.5	1.39199e-07	1.01094	up
ENSMUSG00000015839	Nfe2l2	19.478	70.4118	1887.33	7321.33	2.51943e-27	1.45288	up
ENSMUSG00000022434	Fam118a	0.444272	2.05199	45	211.667	6.5088e-11	1.70553	up
ENSMUSG00000068220	Lgals1	4.41668	22.8003	137.167	757.167	3.29616e-12	1.89328	up
ENSMUSG00000036687	Tmem184a	4.02415	14.0081	468.333	1645.5	1.7509e-11	1.33753	up
ENSMUSG00000042622	Maff	1.1424	6.73252	88.1667	544.667	1.3716e-14	2.12772	up
ENSMUSG00000074345	Tnfaip8l3	0.0340262	1.22225	6	221.333	2.56402e-18	4.77387	up

## Sheet: CPL vs. CL down
Gene ID	Gene_name	CL_FPKM	CPL_FPKM	CL_count	CPL_count	FDR	Log2FC	Regulated
ENSMUSG00000059811	Atl2	43.2435	27.8321	6013.67	4150.67	9.20232e-23	-1.02582	down
ENSMUSG00000028356	Ambp	1183.62	616.84	58661.3	32718.3	3.85581e-11	-1.30467	down
ENSMUSG00000059325	Hopx	24.9169	9.6779	1106.83	459.167	3.98515e-09	-1.71136	down
ENSMUSG00000049532	Sall2	0.889903	0.429479	169	88.6667	1.47054e-09	-1.43442	down
ENSMUSG00000032083	Apoa1	7142.09	1834.58	288718	81451.3	5.06371e-06	-2.27146	down
ENSMUSG00000027765	P2ry1	3.283	1.56393	418.167	216.167	1.66897e-12	-1.40729	down
ENSMUSG00000026664	Phyh	1255.95	752.128	70965.7	45099.7	3.27459e-07	-1.10226	down
ENSMUSG00000060317	Acnat2	16.3244	4.65246	1051	328.5	3.39781e-11	-2.10789	down
ENSMUSG00000019989	Enpp3	18.9279	9.60135	2929.5	1579.5	1.63803e-07	-1.33914	down
ENSMUSG00000034936	Arl4d	19.3062	4.93188	1044.17	281.5	5.69145e-48	-2.38351	down
ENSMUSG00000020609	Apob	497.917	304.322	268446	174728	1.36722e-11	-1.08338	down
ENSMUSG00000035112	Wnk4	0.844046	0.264323	136	43.8333	6.71138e-12	-2.1714	down
ENSMUSG00000021411	Pxdc1	19.9883	12.2457	1995.83	1311	1.21414e-29	-1.09679	down
ENSMUSG00000036995	Asap3	1.73851	0.681886	290.833	122.5	5.09693e-14	-1.71062	down
ENSMUSG00000063730	Hsd3b2	6.7128	3.16876	882.167	390.333	0.000454496	-1.60249	down
NewGene_4981	--	0.68471	0.454311	64.6667	38	0.000379672	-1.22274	down
NewGene_24564	--	9.6792	0.692544	2008.17	147.167	1.53686e-21	-4.27092	down
ENSMUSG00000001604	Tcea3	24.2551	9.94083	1187	516	7.57875e-14	-1.65428	down
ENSMUSG00000039202	Abhd2	33.6681	17.1901	9064.5	5080.5	2.52771e-07	-1.34503	down
ENSMUSG00000078597	Cyp4a12b	53.118	1.55671	4971.5	155.333	4.66516e-131	-5.49301	down
ENSMUSG00000030157	Clec2d	31.5762	11.3274	1497.33	575.833	3.63e-32	-1.86074	down
ENSMUSG00000061292	Cyp3a59	18.1115	10.977	1412	905.667	4.62761e-12	-1.11855	down
ENSMUSG00000073600	Prob1	2.27651	0.512668	272.833	65.6667	5.22895e-26	-2.50636	down
ENSMUSG00000060002	Chpt1	86.6396	50.9129	10314	6250.67	2.98893e-14	-1.20516	down
ENSMUSG00000037095	Lrg1	292.295	175.839	16108	10410.2	7.03322e-14	-1.13386	down
ENSMUSG00000078674	Mup18	1197.81	381.271	43824.2	15310.5	0.00042689	-1.96777	down
NewGene_10458	--	2.46102	0.247951	483.333	53.6667	2.29148e-06	-3.60471	down
ENSMUSG00000036864	Proser3	0.9375	0.595845	88.6667	61.3333	0.000352779	-1.02217	down
NewGene_32055	--	0.508969	0.20726	70.8333	31.5	0.00228241	-1.64805	down
ENSMUSG00000069733	Ube2u	1.55477	0.271151	93.8333	18.8333	0.000238949	-2.77266	down
ENSMUSG00000035372	1810055G02Rik	35.5053	16.6692	2615.67	1308.83	1.52357e-15	-1.46896	down
NewGene_10695	--	7.54647	4.16083	702.333	428.667	0.000498758	-1.15368	down
ENSMUSG00000042348	Arl15	2.99434	1.90738	392.5	266.167	1.38786e-17	-1.04304	down
ENSMUSG00000026827	Gpd2	5.41906	3.58015	1197.33	840.667	4.00306e-12	-1.00939	down
ENSMUSG00000110439	Gm21320	5177.01	2203.22	176025	79041.3	5.41367e-05	-1.5753	down
NewGene_24263	--	8.65836	2.55464	1936.17	580.667	7.44402e-36	-2.23816	down
ENSMUSG00000061808	Ttr	2393.56	1478.07	110800	73322.8	3.74021e-06	-1.05508	down
ENSMUSG00000002847	Pla1a	11.1925	6.74293	866.333	554.333	2.18457e-18	-1.11911	down
NewGene_33793	--	0.69574	0.243782	109.167	28	2.82826e-09	-2.41483	down
ENSMUSG00000041237	Pklr	16.9154	10.4683	1911.33	1196	1.53134e-05	-1.09948	down
ENSMUSG00000001670	Tat	827.646	368.434	77881.3	36000.2	4.13874e-12	-1.57127	down
NewGene_32378	--	0.726942	0.426806	62.5	39.3333	0.0116041	-1.17684	down
NewGene_24077	--	3.50919	2.04763	364.5	226.333	9.29856e-08	-1.18352	down
ENSMUSG00000027496	Aurka	1.27351	0.733929	94.1667	58.3333	7.55402e-07	-1.20943	down
NewGene_10728	--	1.65192	0.807351	294.333	142.5	8.49542e-09	-1.50472	down
ENSMUSG00000020830	Vmo1	2.26447	1.09022	60	31.5	0.00141508	-1.39436	down
ENSMUSG00000058761	Rnf169	5.94762	3.85477	1672.83	1148.67	1.1839e-14	-1.01367	down
ENSMUSG00000029195	Klb	10.5614	4.74367	1466	713.167	3.39222e-08	-1.49588	down
ENSMUSG00000069922	Ces3a	587.764	73.5261	46816.3	6349.67	2.42462e-06	-3.30356	down
ENSMUSG00000073888	Ccl27a	4.29214	2.46993	126.167	73.5	0.000804631	-1.21203	down
NewGene_17425	--	4.35141	2.6225	435.333	279.5	0.000161639	-1.09485	down
ENSMUSG00000046532	Ar	0.639049	0.386645	250.333	160	0.00407025	-1.10757	down
NewGene_8325	--	1.13621	0.762006	118.167	80.1667	0.000449752	-1.02247	down
ENSMUSG00000024042	Sik1	5.35468	2.3359	978	436.667	2.56571e-08	-1.61253	down
ENSMUSG00000035031	C8a	145.69	30.0366	19660.7	4459	9.02401e-09	-2.57299	down
ENSMUSG00000022032	Scara5	0.483333	0.16915	74.6667	28	0.000491635	-2.0053	down
ENSMUSG00000028185	Dnase2b	12.419	5.79224	1251.5	628.167	7.55259e-13	-1.46412	down
NewGene_27895	--	0.603421	0.232833	82.8333	27.5	3.26178e-07	-2.00736	down
ENSMUSG00000045319	Proser2	7.11129	4.25072	896.333	613.667	1.08409e-11	-1.02038	down
ENSMUSG00000057103	Nat8f1	34.7995	16.8597	1389.5	702.5	4.43888e-09	-1.42568	down
ENSMUSG00000022040	Ephx2	593.571	331.69	47286.2	28234.5	7.59617e-49	-1.23652	down
ENSMUSG00000029385	Ccng2	9.94847	6.42841	1088	749.667	7.94229e-28	-1.04445	down
ENSMUSG00000040127	Sdr9c7	16.5783	7.03223	1865.83	848.667	2.24718e-08	-1.58759	down
ENSMUSG00000022037	Clu	774.176	450.887	54197.3	33993	2.65064e-27	-1.17608	down
NewGene_16944	--	1.9549	1.02064	130.167	72.1667	1.95907e-05	-1.31893	down
ENSMUSG00000039783	Kmo	77.3791	40.0684	8924.67	4805.5	2.29851e-09	-1.34452	down
ENSMUSG00000097148	Gm3839	9.46171	4.11652	638.833	294.667	7.40619e-05	-1.54313	down
ENSMUSG00000075590	Nrbp2	19.6785	6.73893	2375.83	860	2.8146e-19	-1.92875	down
ENSMUSG00000071547	Nt5dc2	4.46959	2.86992	310.167	218.833	1.20534e-06	-1.02914	down
ENSMUSG00000072849	Serpina1e	5717.14	423.797	291884	25007	2.68764e-06	-4.0048	down
ENSMUSG00000022261	Sdc2	51.9307	32.4218	7199.67	4788.33	1.03459e-05	-1.0381	down
ENSMUSG00000058799	Nap1l1	21.4146	14.7874	2468.67	1744.33	1.03079e-19	-1.0232	down
ENSMUSG00000029729	Zkscan1	6.02609	3.81319	1933	1308	9.55273e-13	-1.03658	down
ENSMUSG00000025195	Dnmbp	13.2563	7.90061	2505.5	1609.5	9.56733e-25	-1.12404	down
ENSMUSG00000020258	Glyctk	57.7245	35.2853	9254.5	6100.33	1.85102e-05	-1.05316	down
NewGene_13145	--	1.1041	0.53307	236.167	121.167	7.36271e-08	-1.41067	down
ENSMUSG00000039519	Cyp7b1	64.258	20.0367	5526.5	1830.83	5.6219e-15	-2.05978	down
ENSMUSG00000017754	Pltp	25.482	15.5943	1838	1213.83	1.04816e-09	-1.10983	down
ENSMUSG00000019838	Slc16a10	22.5117	13.4369	4655.17	2901.67	3.29434e-29	-1.18104	down
NewGene_21045	--	1.93511	0.278862	550.833	116.333	1.53113e-07	-2.69259	down
NewGene_23831	--	1.18425	0.681302	83	51.6667	6.8892e-06	-1.21001	down
NewGene_24904	--	0.789836	0.240344	90.5	31	0.00027695	-2.05681	down
ENSMUSG00000027513	Pck1	1394.6	332.531	146065	36917.8	2.75568e-30	-2.45216	down
ENSMUSG00000026435	Slc45a3	25.2476	10.637	3297.5	1467	6.30627e-23	-1.61828	down
ENSMUSG00000013150	Gfod2	2.56043	1.377	363.833	210.5	2.65033e-12	-1.27412	down
ENSMUSG00000045973	Slc25a51	17.8709	8.27297	3015.67	1499.17	3.48337e-32	-1.51996	down
ENSMUSG00000025991	Cps1	889.526	422.099	194738	97371.3	2.01752e-12	-1.44242	down
ENSMUSG00000087141	Plcxd2	10.6163	5.82115	2990.83	1745.5	1.52158e-11	-1.23729	down
ENSMUSG00000025405	Inhbc	37.1606	14.9076	2705.33	1171.83	6.96553e-18	-1.68326	down
ENSMUSG00000028132	Tmem56	85.0676	55.9149	21565.3	14982.2	1.85877e-25	-1.01596	down
ENSMUSG00000016028	Celsr1	3.14104	0.555353	934	213.5	6.04379e-15	-2.57616	down
ENSMUSG00000024962	Vegfb	7.74288	3.15005	371	163	2.06145e-17	-1.68154	down
NewGene_2243	--	5.10835	0.102951	822.833	28.5	0.0166717	-5.31237	down
ENSMUSG00000021765	Fst	1.12845	0.662046	107.333	62.8333	2.0672e-10	-1.26323	down
ENSMUSG00000043789	Vwce	7.26475	2.47322	1004.33	367.333	8.63504e-11	-1.8985	down
ENSMUSG00000050423	Ppp1r3g	0.898412	0.0776385	85.1667	7.83333	2.59396e-13	-3.94991	down
ENSMUSG00000049353	Rd3	0.321582	0.180852	45.5	29.3333	0.00231807	-1.18395	down
ENSMUSG00000030498	Gas2	17.4995	7.53138	1637.17	864	1.50295e-18	-1.39227	down
ENSMUSG00000039653	Baat	142.098	81.9643	10759.3	6577.67	9.53721e-09	-1.16272	down
ENSMUSG00000025185	Loxl4	0.967117	0.507333	138.333	78.8333	2.63171e-06	-1.28359	down
NewGene_9831	--	1.74098	0.795026	134.5	66.1667	1.91911e-14	-1.54444	down
ENSMUSG00000019235	Rps6kl1	0.533448	0.240061	60.5	30.1667	0.000533242	-1.4927	down
ENSMUSG00000026779	Mastl	0.368956	0.226113	80.6667	53.3333	1.02042e-05	-1.12786	down
NewGene_32155	--	6.60766	3.30348	467.167	268.5	0.00059959	-1.24488	down
ENSMUSG00000037583	Nr0b2	33.0814	14.6416	1472.33	685	0.000822104	-1.52569	down
ENSMUSG00000027761	Aadac	224.045	95.0944	11638.8	5247.33	2.66117e-11	-1.59359	down
ENSMUSG00000055912	Tmem150a	33.8654	20.6293	2052.5	1343.83	3.27252e-16	-1.10239	down
NewGene_7378	--	45.4152	20.3632	6385.83	2996.83	0.000322997	-1.52675	down
ENSMUSG00000036863	Syde2	1.32636	0.484627	257.833	102.5	3.21012e-09	-1.79634	down
NewGene_14653	--	4.85969	0.571123	380.5	52.8333	8.12461e-41	-3.30575	down
ENSMUSG00000024430	Cabyr	1.50167	0.647078	124.667	58	0.000203219	-1.56361	down
NewGene_4127	--	1.07581	0.387191	157	59.3333	7.96715e-17	-1.86897	down
ENSMUSG00000030029	Lrig1	4.24422	2.53114	821.167	517.833	1.94115e-10	-1.13217	down
ENSMUSG00000051000	Fam160a1	1.73977	0.914542	290	164.5	2.48513e-18	-1.3161	down
ENSMUSG00000022388	Ttll8	0.50504	0.0937243	55.5	11.6667	1.45392e-07	-2.68266	down
ENSMUSG00000017167	Cntnap1	0.866236	0.162848	182.5	37.3333	7.57875e-14	-2.81698	down
ENSMUSG00000049971	Glt1d1	9.91711	6.06203	1318.17	862.833	7.43383e-08	-1.08813	down
ENSMUSG00000039323	Igfbp2	500.033	253.186	25866.8	14009	0.00274731	-1.3065	down
ENSMUSG00000057346	Apol9a	10.9332	2.75621	642.5	170.167	1.55975e-06	-2.3414	down
ENSMUSG00000047631	Apof	310.93	154.047	15382.7	8146.83	5.68203e-07	-1.35655	down
ENSMUSG00000040017	Saa4	60.3482	23.9615	4941.67	2109.67	0.000518001	-1.67428	down
ENSMUSG00000024118	Tedc2	59.7075	15.2978	4952.33	1365.5	2.55607e-19	-2.30962	down
ENSMUSG00000020614	Fam20a	14.2226	8.63002	1444.67	939.167	6.36801e-16	-1.11065	down
ENSMUSG00000068086	Cyp2d9	1069.7	447.594	67759.8	30392.8	1.00798e-13	-1.61544	down
ENSMUSG00000024352	Spata24	1.76085	1.09469	49.5	32	0.00351091	-1.08616	down
ENSMUSG00000031545	Gpat4	44.5922	17.934	9589.83	4118.33	1.95727e-81	-1.72348	down
ENSMUSG00000064225	Paqr9	54.693	7.7837	17912.8	2735	1.60246e-122	-3.1968	down
ENSMUSG00000016024	Lbp	61.0953	23.6695	6026.33	2510.33	2.92895e-30	-1.75318	down
ENSMUSG00000034774	Dsg1c	1.11262	0.275034	180.5	49.8333	7.60783e-05	-2.28407	down
ENSMUSG00000025207	Sema4g	56.4863	23.8825	10052.5	4525.5	1.885e-09	-1.59543	down
ENSMUSG00000096688	Mup17	1392.3	82.4532	50798.7	3221.33	7.36965e-20	-4.43293	down
ENSMUSG00000048782	Insc	5.80014	2.8992	455	237.167	4.15002e-11	-1.41464	down
NewGene_10763	--	46.2517	28.8768	4269	2825.67	5.01084e-05	-1.04508	down
ENSMUSG00000023087	Noct	3.91828	1.16424	713.833	256.333	3.00729e-10	-1.95745	down
ENSMUSG00000078687	Mup8	178.782	15.116	7045	619.333	8.11795e-05	-3.91345	down
NewGene_755	--	0.712163	0.390913	114.333	63.8333	0.00121904	-1.31662	down
ENSMUSG00000024026	Glo1	147.798	74.0405	10839.8	5759	2.17714e-11	-1.36666	down
ENSMUSG00000030470	Csrp3	15.5774	4.63527	556.167	182.167	0.00072794	-2.02646	down
ENSMUSG00000042312	S100a13	11.9371	7.35812	335.833	221.667	4.16865e-10	-1.08318	down
ENSMUSG00000028051	Hcn3	0.409657	0.186073	66	30.6667	0.00264004	-1.50196	down
NewGene_11511	--	3.40741	2.00437	656.667	420	0.000317337	-1.13859	down
ENSMUSG00000053916	Nanp	4.12103	2.37164	225.5	140.333	0.000117347	-1.20567	down
NewGene_32485	--	1.12998	0.709689	49.3333	33.1667	0.0301095	-1.0448	down
ENSMUSG00000021867	Tmem254b	48.4671	24.3158	2633.83	1447.5	1.24234e-15	-1.36647	down
ENSMUSG00000018796	Acsl1	646.388	319.072	91239.3	50636.3	3.30859e-11	-1.31676	down
ENSMUSG00000028150	Rorc	18.9097	12.0482	1722	1188	8.35461e-07	-1.01743	down
ENSMUSG00000074768	Bhmt	2690.65	864.194	260868	88764.5	4.26244e-08	-1.97999	down
ENSMUSG00000037942	Crp	190.871	105.195	12720.5	7477.17	1.26134e-06	-1.21531	down
ENSMUSG00000020017	Hal	106.646	45.2104	22288.5	9934.67	2.06661e-09	-1.59963	down
ENSMUSG00000031722	Hp	1571.64	509.751	83309.5	29652.7	2.78698e-07	-1.99087	down
ENSMUSG00000090171	Ugt1a2	5.22135	0.404036	459	37.1667	0.00888608	-4.07532	down
ENSMUSG00000032014	Oaf	63.5563	26.1315	6245.17	2727.83	3.02206e-26	-1.65992	down
ENSMUSG00000026839	Upp2	39.7471	15.5321	3658.83	1434.83	1.81684e-06	-1.79772	down
NewGene_26622	--	0.838102	0.389641	69.8333	36.1667	0.00501067	-1.4085	down
ENSMUSG00000079164	Tlr5	2.327	1.23458	295.333	167	1.27254e-09	-1.33363	down
NewGene_12364	--	4.06308	1.33304	1387.5	433.667	0.000116999	-2.11833	down
ENSMUSG00000078672	Mup20	3766.13	1456.02	137170	56438.5	0.000111505	-1.71245	down
ENSMUSG00000045441	Gprin3	3.09605	1.87009	1016.5	640.833	0.0169803	-1.07901	down
ENSMUSG00000021594	Srd5a1	32.9587	5.21667	3416.67	578.5	1.21138e-33	-3.01295	down
NewGene_19716	--	2.04734	0.503391	201.833	66.6667	1.8413e-07	-2.06064	down
ENSMUSG00000056966	Gjc3	1.35858	0.183951	213.833	31	1.39699e-20	-3.23714	down
ENSMUSG00000061959	Ces1e	57.7643	30.5244	4472.67	2567	1.95864e-07	-1.26802	down
ENSMUSG00000060181	Slc35e3	5.71172	3.75715	778.667	554.333	6.09123e-10	-1.00081	down
ENSMUSG00000066071	Cyp4a12a	114.506	4.4271	10913.3	452	6.44167e-25	-5.04202	down
ENSMUSG00000030671	Pde3b	14.766	9.08496	3809.33	2508.5	7.18069e-17	-1.08591	down
ENSMUSG00000053219	Raet1e	3.13637	1.63181	188.333	106.5	7.29099e-06	-1.29576	down
ENSMUSG00000060703	Cd302	133.51	85.3585	7062.17	4819.5	8.08639e-11	-1.01868	down
NewGene_7785	--	0.943526	0.583791	83.1667	55.1667	0.00496052	-1.03635	down
ENSMUSG00000044813	Shb	13.8748	7.82599	1217.83	737	5.36524e-21	-1.22563	down
ENSMUSG00000031173	Otc	137.791	43.1866	12755.3	4319.5	0.000126927	-1.9913	down
ENSMUSG00000024391	Apom	144.697	88.3152	5766.33	3847.67	0.0266624	-1.02811	down
ENSMUSG00000038704	Aspdh	66.6677	27.2629	2562.83	1125	0.000997958	-1.61808	down
ENSMUSG00000038233	Fam198a	1.54423	0.631577	189	76.6667	1.10349e-11	-1.76537	down
ENSMUSG00000014164	Klhl3	1.31178	0.583135	370.833	175.167	1.78731e-11	-1.5473	down
ENSMUSG00000020038	Cry1	8.55641	3.70524	1011.83	474	1.37033e-26	-1.59989	down
ENSMUSG00000038375	Trp53inp2	82.8428	27.9297	12315.8	4484.67	6.91536e-44	-1.94343	down
NewGene_33419	--	0.699179	0.437703	62.6667	42.5	2.13912e-05	-1.07536	down
ENSMUSG00000109350	Gm44805	77.369	32.4563	2257.83	1018.67	0.00108492	-1.73479	down
NewGene_7217	--	1.24866	0.110889	297.5	29.1667	2.9167e-20	-3.82448	down
NewGene_32542	--	4.74202	1.50842	1150.17	344.5	3.78156e-19	-2.24944	down
ENSMUSG00000056973	Ces1d	431.04	208.548	33781.5	17935	0.000218842	-1.38606	down
ENSMUSG00000022464	Slc38a4	385.443	250.811	44029.3	30335.5	1.20065e-11	-1.01054	down
ENSMUSG00000041293	Adgrf1	0.576175	0.118251	88.3333	20	9.1934e-07	-2.61719	down
ENSMUSG00000022620	Arsa	14.9509	7.86789	2015	1127.67	5.97659e-48	-1.3252	down
NewGene_4122	--	2.49889	0.443959	137.167	25.8333	3.39978e-06	-2.83212	down
ENSMUSG00000023044	Csad	142.805	89.9077	12586.7	8399	3.59419e-12	-1.0944	down
ENSMUSG00000036813	Entpd8	24.93	10.9384	2241.17	1051	1.92744e-08	-1.53019	down
ENSMUSG00000070368	Prok1	0.360798	0.166497	44.1667	21.8333	0.0388791	-1.42017	down
ENSMUSG00000021876	Rnase4	322.725	166.076	18626.3	10288.3	1.91869e-09	-1.32385	down
ENSMUSG00000037053	Azgp1	858.925	466.357	43528.5	25177.8	7.3261e-08	-1.24132	down
ENSMUSG00000048368	Omd	2.59693	0.702585	194.667	60.5	3.84436e-06	-2.11305	down
ENSMUSG00000044005	Gls2	140.525	68.7041	13994.7	7192.17	1.74599e-10	-1.40681	down
ENSMUSG00000063450	Syne2	2.10802	1.03487	1056	716.167	1.28617e-23	-1.05109	down
ENSMUSG00000070495	Ctcfl	0.847368	0.244213	105.333	33.1667	8.31614e-15	-2.1952	down
ENSMUSG00000046070	Igfals	29.5648	12.2565	3054.83	1354.5	4.43493e-09	-1.62113	down
ENSMUSG00000079012	Serpina3m	207.111	72.2812	13473.8	5064.67	2.42016e-06	-1.84861	down
ENSMUSG00000028967	Errfi1	440.708	197.707	53114.2	25054.3	1.68024e-09	-1.51811	down
ENSMUSG00000031443	F7	37.006	22.0937	2710.83	1718	1.15278e-06	-1.10945	down
ENSMUSG00000032363	Adamts7	0.989452	0.635561	204.667	141.833	3.69368e-05	-1.03938	down
ENSMUSG00000048878	Hexim1	12.9247	8.2115	1779.83	1204.5	5.70876e-06	-1.01475	down
NewGene_31937	--	60.0011	37.7079	4521.67	3068.5	9.20633e-07	-1.02314	down
ENSMUSG00000006445	Epha2	10.169	4.84934	1563.83	792.5	1.37695e-16	-1.44498	down
ENSMUSG00000055725	Paqr3	3.0196	1.62665	250.667	147.667	5.4249e-18	-1.26179	down
ENSMUSG00000070594	Gm4788	100.262	43.4826	12165.8	5658.83	2.2526e-05	-1.54235	down
ENSMUSG00000050240	Hic2	0.83242	0.49402	208.167	133.333	5.89819e-05	-1.14721	down
ENSMUSG00000091971	Hspa1a	0.773728	0.427957	91.3333	54.3333	0.0151448	-1.2049	down
NewGene_30460	--	1.73644	0.807131	215	113	0.0400885	-1.56895	down
ENSMUSG00000017009	Sdc4	112.747	68.4002	11006.8	7148.17	1.55658e-05	-1.07816	down
ENSMUSG00000026189	Pecr	95.4665	47.9802	4378.83	2349.67	7.10698e-09	-1.3472	down
NewGene_27693	--	3.32106	1.27228	168.667	68	7.99022e-07	-1.74538	down
ENSMUSG00000024190	Dusp1	26.2266	12.4842	2062.67	1021.17	4.53137e-11	-1.4823	down
ENSMUSG00000034584	Exph5	2.22438	1.28699	511.333	316.167	5.09211e-07	-1.18801	down
NewGene_31919	--	3.95559	2.00416	1153.5	610	1.30322e-18	-1.38917	down
ENSMUSG00000020021	Fgd6	7.18429	3.58865	2264.83	1198	1.25374e-31	-1.41254	down
ENSMUSG00000030935	Acsm3	50.5863	28.1647	5333.17	3145	2.8524e-08	-1.21866	down
ENSMUSG00000024292	Cyp4f14	48.0142	15.0077	4188.5	1397	0.000313356	-2.00497	down
ENSMUSG00000025574	Tk1	9.59461	2.14444	549.667	131	8.98293e-34	-2.55147	down
ENSMUSG00000055737	Ghr	105.629	44.0842	13835.8	6313.33	3.19964e-18	-1.59758	down
ENSMUSG00000028464	Tpm2	3.53093	1.80739	174.833	102.667	0.00019193	-1.36323	down
NewGene_27146	--	1.29462	0.652389	65.8333	37.8333	0.00128414	-1.28625	down
ENSMUSG00000023800	Tiam2	0.905043	0.304084	214.333	74.5	3.52519e-12	-1.98394	down
ENSMUSG00000025270	Alas2	32.7504	10.4295	2511.67	855	3.1329e-10	-1.99671	down
ENSMUSG00000041567	Serpina12	3.33241	0.178877	490.333	29.8333	7.966e-11	-4.46873	down
ENSMUSG00000052609	Plekhg3	6.84762	4.28714	1270.83	863.167	1.41119e-11	-1.03855	down
ENSMUSG00000055730	Ces2a	180.093	76.1869	13854.7	6178.83	5.36598e-08	-1.59651	down
ENSMUSG00000078673	Mup19	724.568	41.0638	26792.7	1715	4.01056e-06	-4.39712	down
ENSMUSG00000030278	Cidec	10.8267	3.03657	561.167	175	5.31486e-05	-2.33941	down
ENSMUSG00000027965	Olfm3	0.574638	0.322957	96.6667	56.5	0.0178443	-1.21149	down
ENSMUSG00000068083	Cyp2d40	36.9685	10.855	1693	529	6.15964e-13	-2.1104	down
ENSMUSG00000023206	Il15ra	12.6355	6.50413	812.667	445.5	9.11053e-11	-1.33482	down
ENSMUSG00000058207	Serpina3k	4648.53	623.127	376644	54696.3	3.03636e-12	-3.20636	down
ENSMUSG00000025735	Rhbdl1	0.854229	0.419277	50.1667	28	0.00184397	-1.36508	down
ENSMUSG00000062181	Ces3b	118.252	23.901	11002.7	2398.83	0.000337012	-2.60832	down
ENSMUSG00000016756	Cmah	13.5362	2.0176	5127.83	812.5	2.40849e-12	-3.09208	down
ENSMUSG00000051452	Gm11437	2.42947	0.696848	116.5	36.1667	1.73532e-06	-2.14207	down
ENSMUSG00000045875	Adra1a	1.69762	0.983051	276.833	171.667	1.04002e-11	-1.1874	down
ENSMUSG00000034687	Fras1	0.171421	0.0801332	107.333	53.6667	8.78267e-07	-1.45662	down
ENSMUSG00000027597	Ahcy	1074.01	681.853	107057	72374.5	3.33362e-07	-1.02299	down
NewGene_8224	--	15.232	2.12121	2190.5	334.667	5.90736e-23	-3.14643	down
ENSMUSG00000001763	Tspan33	7.47058	4.73313	582.333	396.167	2.44625e-08	-1.03877	down
ENSMUSG00000091387	Gcnt4	1.54024	0.643493	309.5	134.833	7.70412e-13	-1.65352	down
ENSMUSG00000025533	Asl	599.606	209.77	41436.2	16033.3	2.44916e-20	-1.82675	down
ENSMUSG00000021400	Wrnip1	33.6252	15.2212	3481.5	1687	2.05494e-21	-1.52284	down
NewGene_7784	--	0.525434	0.440803	91.8333	60.1667	0.000172736	-1.11297	down
NewGene_18539	--	3.01463	0.88845	232.167	75.6667	0.0261725	-2.02054	down
ENSMUSG00000072680	Tmem254c	67.6635	42.4943	3180.67	2122.5	3.90578e-23	-1.07557	down
ENSMUSG00000034258	Flvcr2	3.7102	1.73297	500.333	252.667	2.98132e-14	-1.47623	down
ENSMUSG00000027602	Map1lc3a	43.5339	26.9854	1891	1255.33	8.44845e-22	-1.08298	down
ENSMUSG00000032735	Ablim3	6.73877	2.38436	1195.5	451.833	1.62678e-34	-1.88302	down
ENSMUSG00000071856	Mcc	5.81216	2.484	1802.67	806.167	3.5554e-20	-1.61214	down
NewGene_11335	--	29.3268	0.883355	3264	111.333	1.18869e-122	-5.34689	down
ENSMUSG00000029269	Sult1b1	7.76556	4.76222	755.667	503.5	3.44349e-05	-1.04427	down
NewGene_9729	--	4.34404	2.84329	148.167	102.5	2.12627e-07	-1.01696	down
ENSMUSG00000027559	Car3	479.735	85.8231	31353.5	5939	6.58007e-05	-2.8336	down
ENSMUSG00000037709	Fam13a	7.11859	2.35773	1619.33	575.667	3.97379e-44	-1.98412	down
ENSMUSG00000020893	Per1	5.33208	3.29686	916	605.667	0.000130659	-1.03216	down
ENSMUSG00000015653	Steap2	1.30373	0.948394	433	294.5	8.5561e-10	-1.0791	down
ENSMUSG00000020926	Adam11	1.32344	0.841614	264.5	175.167	0.00713429	-1.05336	down
ENSMUSG00000053559	Smagp	17.1521	10.4449	690.333	443.833	6.95193e-15	-1.14502	down
ENSMUSG00000030861	Acadsb	22.8291	14.3381	5382.33	3584.17	1.33501e-09	-1.05182	down
NewGene_20679	--	3.22876	2.02513	1503.5	981.5	1.53394e-05	-1.06551	down
ENSMUSG00000022323	Rida	348.94	201.642	13772.8	8612.5	6.91743e-09	-1.16129	down
ENSMUSG00000039481	Nrtn	1.47122	0.476884	58.5	21	5.89034e-06	-1.97514	down
ENSMUSG00000063590	Slc22a28	5.43742	0.602036	432.667	54.1667	0.000327688	-3.4457	down
ENSMUSG00000043418	Lrit2	1.82384	0.637102	201.167	75.1667	2.0722e-05	-1.84836	down
ENSMUSG00000072612	Gm10382	1.68139	1.05151	81.6667	55.3333	0.000175506	-1.09486	down
ENSMUSG00000039196	Orm1	280.9	144.913	8546.33	4643.67	6.11715e-11	-1.392	down
ENSMUSG00000067071	Hes6	14.397	8.12485	755.667	457.667	1.26258e-11	-1.20021	down
ENSMUSG00000022821	Hgd	274.474	141.447	18176.5	9952.17	3.07684e-21	-1.34092	down
ENSMUSG00000073555	Gm4951	37.0223	18.9405	3827	2104.83	2.71345e-08	-1.32474	down
ENSMUSG00000034785	Dio1	41.613	20.5781	2747.83	1489.17	0.000684683	-1.34817	down
ENSMUSG00000015224	Cyp2j9	4.73196	1.64718	380.167	143.5	2.1425e-12	-1.87281	down
ENSMUSG00000040413	Timd2	21.4043	11.6399	1773	988.167	1.02522e-06	-1.28877	down
ENSMUSG00000001095	Slc13a2	1.67858	0.0848132	159.667	9.16667	3.53478e-20	-4.66355	down
ENSMUSG00000051495	Irf2bp2	15.102	9.70644	3038.5	2079.5	7.0355e-11	-1.04112	down
NewGene_6264	--	21.025	10.0324	864.5	439.333	4.24352e-09	-1.42651	down
ENSMUSG00000036151	Tm6sf2	20.1384	12.691	1135.17	764	1.49682e-16	-1.05176	down
ENSMUSG00000038074	Fkbp14	2.42326	1.45878	259.667	167.667	7.65441e-08	-1.13659	down
ENSMUSG00000074824	Rslcan18	0.639492	0.348678	75.3333	43.1667	0.00939174	-1.24481	down
ENSMUSG00000032080	Apoa4	220.535	97.0618	15424.5	7451	4.10581e-05	-1.54383	down
ENSMUSG00000074170	Plekhf1	1.42865	0.757113	298.333	166.833	3.96327e-09	-1.29514	down
ENSMUSG00000028186	Uox	343.905	159.551	36483.8	17980.2	6.05474e-08	-1.45843	down
ENSMUSG00000022098	Bmp1	33.8415	17.0393	5355.83	2866.33	1.36562e-11	-1.36467	down
ENSMUSG00000025089	Gfra1	76.4752	30.5971	13144.7	5630.83	2.61641e-17	-1.6877	down
ENSMUSG00000044646	Zbtb7c	0.304526	0.151269	55.1667	30	0.00109413	-1.42572	down
NewGene_5457	--	2.25693	1.42711	138.5	82.8333	4.31117e-07	-1.21567	down
NewGene_14058	--	0.540209	0.279561	110.833	61	2.645e-06	-1.32164	down
ENSMUSG00000041698	Slco1a1	70.2176	3.35397	10285.8	563.667	5.62754e-11	-4.63463	down
NewGene_3446	--	3.27799	0.523928	332	53	2.83573e-19	-3.1414	down
NewGene_139	--	1.26946	0.381076	276.5	80.1667	4.16389e-08	-2.23445	down
ENSMUSG00000059022	Kcp	1.03195	0.337726	178	67.3333	3.2109e-19	-1.90642	down
ENSMUSG00000096674	Mup15	945.901	62.2163	34209.7	2554.17	1.34748e-06	-4.2224	down
ENSMUSG00000092008	Cyp2c69	2.96585	0.95564	210.833	73.1667	1.14087e-06	-1.97888	down
NewGene_9689	--	2.28762	1.4415	156.833	105.5	0.000104956	-1.05794	down
ENSMUSG00000028641	P3h1	5.51381	2.8505	690.667	383.333	1.45525e-25	-1.35053	down
ENSMUSG00000035413	Tmem98	5.87138	2.48512	374.833	171	2.57816e-11	-1.67817	down
NewGene_26574	--	3.26695	1.76596	131.667	76.1667	9.44858e-07	-1.25769	down
NewGene_29671	--	0.580215	0.252758	56.1667	31.3333	0.00381078	-1.29116	down
ENSMUSG00000078686	Mup9	134.097	11.3086	4788.5	436.833	0.00111618	-3.79516	down
ENSMUSG00000022508	Bcl6	12.468	2.86205	1721.67	417	7.64199e-34	-2.53043	down
ENSMUSG00000026819	Slc25a25	102.266	21.2617	11306.3	2459.33	3.62347e-13	-2.61139	down
ENSMUSG00000006711	D130043K22Rik	0.643466	0.338351	126.5	70.3333	2.74991e-06	-1.30812	down
ENSMUSG00000017718	Afmid	52.4947	10.9036	4676.5	1046.83	3.0525e-10	-2.60883	down
ENSMUSG00000047150	1700001C19Rik	3.28974	0.73863	211	52	7.55215e-06	-2.45488	down
ENSMUSG00000006522	Itih3	219.391	133.025	25509.7	16613.7	8.26833e-10	-1.09621	down
NewGene_24011	--	0.532753	0.292752	47.8333	28.5	0.00990284	-1.17875	down
ENSMUSG00000052957	Gas1	5.57594	1.31396	640.167	158.833	1.81878e-27	-2.55246	down
ENSMUSG00000015890	Amdhd1	80.2903	40.4406	7636.5	4065.83	1.05548e-09	-1.35455	down
ENSMUSG00000009376	Met	11.3443	7.01836	2953.17	1950	5.13497e-20	-1.06993	down
ENSMUSG00000054385	Ceacam2	3.88194	2.32491	453.5	299	0.000567727	-1.12101	down
ENSMUSG00000046811	Gltpd2	40.8574	24.4602	1895	1231.67	5.11112e-12	-1.10206	down
ENSMUSG00000079563	Pglyrp2	65.5806	31.4338	5318.83	2759.33	0.000722987	-1.38503	down
ENSMUSG00000042632	Pla2g6	10.5284	6.98346	1344	941.667	7.79926e-17	-1.00127	down
NewGene_23561	--	1.91884	0.73136	266.833	106.333	1.73386e-10	-1.77222	down
ENSMUSG00000021338	Carmil1	3.08708	1.36391	603.833	252.167	1.3716e-14	-1.79221	down
ENSMUSG00000030674	Qprt	47.8713	23.8824	3836	2035.5	3.87765e-08	-1.35817	down
ENSMUSG00000022003	Slc25a30	12.126	6.93241	1718.67	1051.17	1.72163e-10	-1.20299	down
ENSMUSG00000068877	Selenbp2	129.978	44.5449	8862	3262.67	3.4231e-05	-1.91252	down
ENSMUSG00000026417	Pigr	331.973	133.257	50255.7	21377.5	8.14189e-05	-1.66125	down
ENSMUSG00000038859	Baiap2l1	22.0888	14.6969	2787	1996	2.08734e-11	-1.01767	down
ENSMUSG00000047767	Atg16l2	2.21109	0.661944	357.167	123.667	2.57362e-32	-2.01886	down
ENSMUSG00000029656	C8b	115.165	60.7118	10150.5	5713.17	0.0101859	-1.2572	down
ENSMUSG00000051615	Rap2a	6.29397	3.19721	1029.67	564.167	2.63391e-25	-1.39385	down
ENSMUSG00000064215	Ifi27	31.7513	15.4589	1166	615	1.95234e-41	-1.43156	down
NewGene_14992	--	2.12382	0.397854	365.167	71.8333	1.51806e-15	-2.76868	down
ENSMUSG00000038515	Grtp1	5.10572	2.85344	491.167	305	1.26915e-09	-1.14122	down
ENSMUSG00000078919	Dpm1	14.3422	10.8233	1195	791.5	0.0359871	-1.20521	down
ENSMUSG00000024827	Gldc	81.2083	45.144	11969.7	7093.5	1.39168e-11	-1.21459	down
ENSMUSG00000022237	Ankrd33b	5.42566	3.28936	1117.33	715	1.33979e-09	-1.11704	down
ENSMUSG00000026113	Inpp4a	4.10196	2.13259	815.333	480.667	2.29035e-30	-1.24866	down
NewGene_5627	--	1.18459	0.57112	60.5	31.3333	5.38541e-06	-1.45094	down
NewGene_24903	--	1.7336	0.581229	226.833	81.6667	3.18053e-09	-1.91443	down
ENSMUSG00000026623	Lpgat1	38.3544	23.2982	10733.3	6950.83	4.93671e-26	-1.11932	down
ENSMUSG00000031298	Adgrg2	0.438262	0.230478	81.3333	47.3333	0.0046406	-1.30973	down
ENSMUSG00000033752	Mnd1	3.58226	2.27077	123	84.3333	0.0010714	-1.01061	down
NewGene_29609	--	1.36212	0.418049	324.333	101.667	5.33752e-13	-2.24701	down
ENSMUSG00000049577	Zfpm1	17.8151	7.75788	2353.5	1099	6.66029e-33	-1.62244	down
ENSMUSG00000010663	Fads1	86.369	31.3852	11695.7	4574.17	5.68972e-13	-1.80949	down
ENSMUSG00000022514	Il1rap	65.1447	24.476	6844.5	2883.5	1.52761e-09	-1.69095	down
ENSMUSG00000032392	Parp16	10.4833	5.78493	1008.67	598	6.2982e-12	-1.2308	down
NewGene_23909	--	23.8665	12.2638	8177	4414.17	8.99254e-07	-1.35029	down
ENSMUSG00000073680	Tmem88b	0.484782	0.289304	65.8333	41.6667	8.64079e-05	-1.14237	down
ENSMUSG00000109764	Klkb1	52.7256	24.447	10909.2	5379.17	3.6029e-07	-1.45483	down
ENSMUSG00000023243	Kcnk5	5.6653	2.93919	765.5	410.5	2.82523e-06	-1.32938	down
ENSMUSG00000027820	Mme	5.97209	3.64716	1739	1099.67	0.00057303	-1.09969	down
ENSMUSG00000044122	Proca1	2.21852	1.0344	108.5	52.5	1.37172e-05	-1.50277	down
ENSMUSG00000057037	Cfhr1	94.3942	60.1137	6588.17	4481.83	6.24817e-05	-1.00961	down
ENSMUSG00000058921	Slc10a5	8.9838	5.37457	1384.17	882.5	1.23548e-06	-1.1022	down
ENSMUSG00000030340	Scnn1a	6.83316	3.99404	934.833	586.333	0.00133031	-1.11971	down
ENSMUSG00000034429	Zfp707	13.1632	5.55604	934.167	425.833	4.62098e-16	-1.60283	down
ENSMUSG00000026639	Lamb3	2.20735	1.07836	417.833	218	3.38471e-09	-1.44388	down
ENSMUSG00000022512	Cldn1	26.9681	13.3782	3425.17	1860.83	2.2408e-06	-1.35148	down
ENSMUSG00000031489	Adrb3	1.6432	0.253315	168.667	30.3333	0.0115087	-2.90206	down
NewGene_5037	--	5.45234	2.36595	1118.83	517.333	1.96205e-09	-1.5646	down
NewGene_21998	--	0.763138	0.453979	178.167	112.333	3.68637e-05	-1.13868	down
ENSMUSG00000039634	Zfp189	2.04857	1.22659	238.167	153.667	4.37057e-06	-1.13742	down
ENSMUSG00000038754	Elovl3	358.276	44.5865	21011.2	2795	1.03601e-28	-3.35323	down
NewGene_25600	--	0.338946	0.212393	52.6667	36.1667	0.00104308	-1.07524	down
NewGene_8919	--	0.81341	0.44365	53.8333	33.6667	0.0152975	-1.1033	down
ENSMUSG00000039601	Rcan2	1.42981	0.883132	167.5	105	5.60313e-05	-1.17395	down
ENSMUSG00000036110	Slc17a2	43.5316	12.2865	6871.83	2108.67	1.10281e-26	-2.16126	down
NewGene_13085	--	0.904737	0.271466	63	21.3333	4.80239e-08	-2.08606	down
ENSMUSG00000031169	Porcn	1.92126	1.02031	153.667	89.3333	4.62312e-08	-1.25132	down
ENSMUSG00000027580	Helz2	10.4383	6.57391	4142.33	2759.67	1.28994e-26	-1.06313	down
ENSMUSG00000038576	Susd4	6.39039	1.75707	715	209	5.8588e-05	-2.23853	down
ENSMUSG00000070661	Rnf186	2.6901	1.51358	130.833	81.1667	0.000472375	-1.17964	down
ENSMUSG00000037797	Adh4	37.1787	21.9837	1910.67	1201.17	1.05086e-07	-1.12426	down
ENSMUSG00000047394	Odf3b	9.7789	3.4975	348.5	137.833	3.16968e-06	-1.7825	down
ENSMUSG00000028072	Ntrk1	0.94076	0.0424705	94.5	5.16667	4.20788e-25	-4.7135	down
NewGene_18363	--	6.17619	1.7	551.167	163.667	1.61596e-13	-2.19853	down
ENSMUSG00000095061	E030018B13Rik	6.18312	1.09173	242.833	46.6667	1.3214e-07	-2.83173	down
ENSMUSG00000023235	Ccl25	2.43741	1.56406	89.1667	62	0.000564999	-1.05462	down
ENSMUSG00000031596	Slc7a2	90.411	56.5618	27664.2	18495.5	2.44916e-20	-1.08002	down
ENSMUSG00000028603	Scp2	1210.37	739.166	125087	81563.5	1.58055e-12	-1.08341	down
ENSMUSG00000026365	Cfh	181.001	98.9693	30384.2	17715.7	5.78913e-11	-1.2445	down
NewGene_22723	--	1.00525	0.26508	123.167	35.5	2.97801e-10	-2.27987	down
ENSMUSG00000072082	Ccnf	6.64852	3.01414	1072.17	521.833	1.38292e-07	-1.49057	down
ENSMUSG00000069324	Gm5096	353.316	115.546	25665.5	8878.17	7.11468e-05	-1.94933	down
ENSMUSG00000024426	Atat1	7.97393	3.99377	488.167	252.333	7.05305e-21	-1.43044	down
ENSMUSG00000030108	Slc6a13	63.7471	36.2781	5518.17	3290.5	2.32826e-08	-1.19012	down
ENSMUSG00000003279	Dlgap1	0.378848	0.0495347	89.1667	14.8333	5.3715e-24	-3.03937	down
ENSMUSG00000004748	Mtfp1	12.0358	7.75832	667.167	460.167	5.94631e-10	-1.01299	down
ENSMUSG00000057228	Aadat	54.8081	28.7041	4231.83	2366.17	9.07106e-06	-1.28642	down
NewGene_27703	--	0.853393	0.231543	92.6667	27.1667	7.96395e-08	-2.24537	down
ENSMUSG00000090369	4933411K16Rik	1.00606	0.631393	55.1667	35.6667	0.0148946	-1.0686	down
ENSMUSG00000037408	Cnnm4	1.37258	0.638266	246.167	120.667	1.05315e-14	-1.51191	down
ENSMUSG00000095930	Nim1k	0.476004	0.17461	76.1667	31	8.11655e-06	-1.7879	down
ENSMUSG00000078650	G6pc	265.462	83.4305	25248.2	8159.67	5.26673e-20	-2.06817	down
ENSMUSG00000029162	Khk	120.556	59.8885	7309.17	3705.83	4.48396e-09	-1.41954	down
ENSMUSG00000022181	C6	73.9041	17.6084	8300.67	2155.33	1.91139e-11	-2.41306	down
ENSMUSG00000027261	Hao1	83.6954	4.76984	6770.83	458.833	0.00253704	-4.32465	down
ENSMUSG00000078683	Mup1	286.414	51.0151	10349.8	1964	0.00087354	-2.83506	down
NewGene_14837	--	3.46526	1.99115	354.333	214.667	0.0005612	-1.16963	down
ENSMUSG00000054226	Tprkb	43.7375	28.9847	3358.67	2328.17	5.77131e-14	-1.00353	down
ENSMUSG00000028001	Fga	1592.52	919.694	131954	81494.2	3.82732e-11	-1.16326	down
ENSMUSG00000029597	Sds	106.67	28.0743	5005.83	1406.83	4.51754e-26	-2.29196	down
ENSMUSG00000052562	Slc22a30	31.1132	11.3676	2837.5	1105.67	1.78076e-05	-1.80352	down
ENSMUSG00000022149	C9	181.991	18.8484	14574.7	1696.17	5.98124e-08	-3.55641	down
ENSMUSG00000034723	Tmx4	3.57949	2.20377	772.333	514.333	1.28905e-10	-1.10195	down
NewGene_33693	--	0.870794	0.519336	110.833	75.5	0.000834389	-1.0428	down
ENSMUSG00000026890	Lhx6	1.50428	0.822765	200.667	112.333	1.21782e-07	-1.33171	down
ENSMUSG00000038217	Tlcd2	24.8673	15.5201	1114.67	748	0.00342614	-1.0113	down
ENSMUSG00000030122	Ptms	263.632	152.061	11833.2	7238.5	8.88653e-14	-1.17603	down
ENSMUSG00000061353	Cxcl12	126.348	71.4424	14305.5	8247.33	1.61169e-41	-1.28216	down
ENSMUSG00000032079	Apoa5	646.989	340.21	60107.3	33541.5	1.28905e-10	-1.33051	down
ENSMUSG00000048546	Tob2	10.7158	6.51801	1772.67	1120.17	3.614e-08	-1.09915	down
ENSMUSG00000047793	Sned1	1.17699	0.687559	421.5	257.5	2.60239e-08	-1.17356	down
ENSMUSG00000044734	Serpinb1a	2.53615	0.419349	189.667	32.1667	8.19141e-31	-3.05897	down
ENSMUSG00000026669	Mcm10	6.74209	1.64353	1285	335.833	5.2409e-17	-2.38344	down
NewGene_1537	--	3.30307	0.132774	422.167	18.3333	3.73337e-29	-4.97016	down
NewGene_8534	--	1.11239	0.306167	176.833	54.1667	6.04869e-13	-2.2273	down
ENSMUSG00000021259	Cyp46a1	0.845283	0.52243	68.5	44.1667	0.00152709	-1.1028	down
NewGene_31051	--	1.03666	0.634331	83.1667	51.6667	0.00118576	-1.17787	down
NewGene_15753	--	7.88912	3.37587	477.333	216.667	0.0359886	-1.58495	down
ENSMUSG00000071226	Cecr2	1.92977	0.912982	630.167	321.667	6.11603e-17	-1.42483	down
NewGene_27750	--	4.00036	2.23376	645.333	412.667	3.64773e-10	-1.13222	down
ENSMUSG00000035878	Hykk	22.7945	10.0035	4541.5	2117	8.03921e-14	-1.55864	down
ENSMUSG00000078675	Mup16	908.161	62.983	33712.2	2571.17	3.57879e-08	-4.14344	down
NewGene_27894	--	1.3896	0.657666	109.5	55	0.00281775	-1.42183	down
NewGene_15197	--	0.559648	0.205475	50.6667	20.1667	7.49632e-07	-1.80954	down
NewGene_14299	--	2.55507	1.23841	509.333	260.667	2.07145e-16	-1.43984	down
NewGene_15448	--	7.14797	0.96901	1385.5	198.167	2.13603e-113	-3.3103	down
ENSMUSG00000021806	Nid2	2.14431	1.34562	408.333	273.833	9.00442e-05	-1.11289	down
ENSMUSG00000030711	Sult1a1	234.146	104.081	12038.5	5697.67	7.16993e-11	-1.52672	down
ENSMUSG00000024421	Lama3	0.33032	0.130232	138.333	58.8333	2.05222e-06	-1.70777	down
ENSMUSG00000060227	Casc4	1.92103	0.927126	305.667	162	2.46884e-13	-1.42112	down
ENSMUSG00000022094	Slc39a14	28.5119	18.0752	4996.17	3284.33	7.71468e-10	-1.06831	down
ENSMUSG00000052520	Cyp2j5	183.371	106.632	16867.2	10425.2	0.000105613	-1.13497	down
ENSMUSG00000057068	Fam47e	4.49973	2.78232	217.833	134.833	0.00863688	-1.10959	down
ENSMUSG00000048489	Depp1	35.0703	20.5992	1817.5	1180	7.33462e-05	-1.1913	down
ENSMUSG00000063232	Serpina11	39.529	12.1356	2267.67	758	5.17046e-14	-2.04429	down
NewGene_10737	--	2.91544	1.47569	186	100	5.0705e-05	-1.35088	down
ENSMUSG00000019935	Slc17a8	7.50896	3.30154	1318	647.833	0.0140385	-1.46739	down
ENSMUSG00000030701	Plekhb1	17.9273	7.47359	1322.67	569	5.4558e-24	-1.7086	down
ENSMUSG00000044378	Slc15a5	2.96058	0.586987	149.833	24.8333	6.10336e-12	-3.01078	down
NewGene_4975	--	1.04381	0.241932	77.8333	22.5	7.67263e-07	-2.23372	down
ENSMUSG00000030737	Slco2b1	35.9634	11.5955	5359	1911.67	1.95011e-14	-1.93943	down
ENSMUSG00000017723	Wfdc2	2.4333	0.749825	80.6667	26.3333	1.57483e-05	-2.14486	down
ENSMUSG00000023073	Slc10a2	1.82831	0.650416	298.667	118.5	0.000145193	-1.79267	down
ENSMUSG00000023057	Fabp2	45.3451	14.8872	1701	601.333	1.66579e-45	-1.9964	down
ENSMUSG00000034459	Ifit1	1.46965	0.9369	152.667	103.833	0.000317337	-1.09554	down
ENSMUSG00000031980	Agt	312.593	200.106	23199.3	15737.2	8.76527e-07	-1.01144	down
NewGene_4221	--	1.39952	0.769551	112.167	59.1667	7.6517e-05	-1.36303	down
NewGene_15450	--	5.22986	0.5971	1480	200.833	1.24922e-34	-3.42248	down
ENSMUSG00000055301	Adh7	3.2294	1.72198	434.667	247.333	4.17997e-10	-1.28991	down
ENSMUSG00000042202	Slc35e2	12.8774	8.01958	2576	1575.67	2.29228e-22	-1.19411	down
ENSMUSG00000022383	Ppara	33.7478	13.1017	3916.33	1808.83	5.41502e-13	-1.5641	down
ENSMUSG00000037071	Scd1	558.622	325.026	104615	64645.5	0.000125196	-1.14694	down
ENSMUSG00000060560	Ces4a	0.722606	0.266574	70.5	28	0.0134878	-1.7383	down
ENSMUSG00000040471	Ggt6	10.2611	4.36938	720	324.167	2.15238e-19	-1.62768	down
ENSMUSG00000045672	Col27a1	2.58687	0.513662	682.167	153.333	5.56687e-37	-2.70631	down
NewGene_18900	--	3.82525	2.20194	413.833	253	1.83266e-09	-1.20488	down
NewGene_13526	--	10.9298	5.46655	491.667	262.167	4.22939e-09	-1.36017	down
ENSMUSG00000056749	Nfil3	25.7788	12.5128	2051.5	1072.5	6.79482e-17	-1.42307	down
ENSMUSG00000003477	Inmt	198.009	44.0916	8348.5	1982.17	1.6931e-06	-2.50605	down
ENSMUSG00000037798	Mat1a	2053.3	1333.76	260410	178330	2.13757e-11	-1.01846	down
ENSMUSG00000035934	Pknox2	0.330493	0.237679	47	33.3333	0.00414487	-1.02987	down
ENSMUSG00000052316	Lrrc15	0.525868	0.0600592	109.667	13.5	1.58605e-15	-3.46492	down
ENSMUSG00000044359	P2ry4	1.15942	0.260338	201.333	49.1667	2.61534e-12	-2.48224	down
ENSMUSG00000003721	Insig2	208.246	57.094	20544.7	6112	7.86588e-55	-2.24406	down
ENSMUSG00000031286	Glt28d2	2.35092	1.42144	252.667	161.167	6.07096e-10	-1.12164	down
ENSMUSG00000052974	Cyp2f2	542.778	203.452	39705.8	15921	0.000460145	-1.74774	down
ENSMUSG00000033860	Fgg	1541.48	977.186	103776	69713.3	9.47296e-09	-1.03201	down
ENSMUSG00000066153	Mup21	248.596	74.5391	6571	2111.17	0.000274704	-2.08501	down
ENSMUSG00000020649	Rrm2	1.44199	0.768832	124.5	70.5	2.96352e-05	-1.35878	down
ENSMUSG00000029727	Cyp3a13	74.8183	36.8749	8680.33	4565.83	1.77387e-11	-1.3856	down
ENSMUSG00000042246	Tmc7	1.49798	0.66252	274.167	129.833	7.70109e-05	-1.53564	down
ENSMUSG00000020122	Egfr	33.4207	15.6528	9301.5	5669.17	0.00242215	-1.16927	down
NewGene_7941	--	0.826361	0.46423	102.333	59.6667	0.000166033	-1.2563	down
ENSMUSG00000025151	Maged1	29.2463	15.93	3232.67	1896.67	4.14305e-22	-1.28235	down
ENSMUSG00000036833	Pnpla7	23.3073	12.2207	3291.33	2287.5	3.21824e-18	-1.00313	down
ENSMUSG00000072664	Ugt3a1	35.6926	18.7057	3146.5	1744.33	6.78357e-08	-1.29175	down
ENSMUSG00000028976	Slc2a5	1.32333	0.37143	162.5	49	0.00534953	-2.16312	down
NewGene_874	--	6.54173	3.75857	1181.5	678.667	0.000246184	-1.23451	down
NewGene_9630	--	1.31505	0.508423	72.6667	31.8333	0.000317337	-1.66295	down
ENSMUSG00000051817	Sox12	1.39405	0.519069	244.667	98	3.96758e-13	-1.83135	down
ENSMUSG00000079015	Serpina1c	3395.77	1845.06	181550	105106	5.1544e-06	-1.22872	down
ENSMUSG00000032064	Dixdc1	3.44257	2.00197	619.333	380.333	4.67193e-14	-1.17395	down
ENSMUSG00000035836	Ugt2b1	176.242	75.5397	17831.2	8267.33	1.06187e-07	-1.56285	down
ENSMUSG00000040536	Necab1	11.1227	6.76249	2090.5	1319.17	9.83533e-06	-1.11099	down
ENSMUSG00000034456	Uroc1	94.0287	40.6957	12576.8	5818.83	0.00025604	-1.54811	down
ENSMUSG00000035780	Ugt2a3	120.332	55.9896	9969.17	4983.17	2.33562e-07	-1.45491	down
ENSMUSG00000051748	Wfdc21	140.373	9.6891	2395.5	195.167	2.99839e-05	-4.06482	down
NewGene_14576	--	2.70166	1.68368	72	49.6667	0.0180771	-1.00849	down
ENSMUSG00000046814	Gchfr	80.929	51.2375	2045.67	1385.83	4.66795e-06	-1.02014	down
NewGene_7380	--	1.01968	0.489322	251.833	122.833	0.000304424	-1.48658	down
ENSMUSG00000039809	Gabbr2	2.75975	1.69138	619.667	397.167	8.80701e-07	-1.10758	down
ENSMUSG00000024525	Impa2	3.06295	1.45276	198.5	101.833	1.82132e-13	-1.47481	down
ENSMUSG00000072115	Ang	68.4031	23.7163	2873.17	1063.17	3.75204e-19	-1.91169	down
ENSMUSG00000022110	Sucla2	56.6279	33.6204	4916.5	3130.67	4.79587e-16	-1.12934	down
NewGene_19850	--	1.38485	0.430117	129	43.1667	2.41891e-14	-2.04543	down
ENSMUSG00000002831	Plin4	5.0933	0.576859	1146	139.667	4.82248e-50	-3.5316	down
ENSMUSG00000057110	Cntrl	3.50848	2.35533	1036.33	687.333	4.29969e-32	-1.09164	down
ENSMUSG00000038526	Car14	23.0057	2.72685	1514.67	195.5	7.46321e-12	-3.38608	down
ENSMUSG00000041471	Shld2	9.52524	5.47085	1173.33	726.833	2.17592e-06	-1.14238	down
NewGene_8502	--	1.65628	0.697187	191.667	88.3333	0.000284232	-1.56087	down
ENSMUSG00000026853	Crat	47.8045	21.3274	6483.5	3093.17	2.33767e-19	-1.55276	down
ENSMUSG00000037415	Ranbp10	20.3815	11.6791	4229.17	2567.67	1.59198e-25	-1.19753	down
ENSMUSG00000050122	Vwa3b	0.823277	0.427424	66.1667	34.6667	0.00131613	-1.3909	down
ENSMUSG00000025059	Gk	52.4165	25.8341	8691.33	4618.5	3.42877e-30	-1.40979	down
ENSMUSG00000038055	Dexi	5.94027	3.81634	338.167	235.333	8.63087e-16	-1.01447	down
ENSMUSG00000021928	Ebpl	3.31018	1.00197	1309.17	428.5	2.5943e-25	-2.08906	down
ENSMUSG00000048856	Slc25a47	616.896	150.912	38957.2	9957.83	1.27384e-40	-2.42168	down
ENSMUSG00000024424	Ttc39c	46.669	20.9355	7686.5	3739	3.8941e-10	-1.49301	down
ENSMUSG00000038522	Mfsd4b1	16.0566	7.85305	1683.83	883.167	8.63923e-09	-1.38748	down
ENSMUSG00000062545	Tlr12	3.30017	1.65742	402.5	218.333	8.47251e-07	-1.38885	down
NewGene_22187	--	1.08226	0.517206	56.5	31.5	0.0016923	-1.32278	down
ENSMUSG00000063838	Cdc42ep5	3.16421	1.53711	123.667	67	4.36869e-05	-1.47606	down
ENSMUSG00000029695	Aass	138.258	75.2346	19947.7	11494.5	4.64165e-09	-1.25451	down
ENSMUSG00000062480	Acat3	74.1714	45.751	6239.5	4085.67	3.08767e-13	-1.08827	down
ENSMUSG00000041119	Pde9a	7.88361	2.74184	618.833	232.833	1.99048e-07	-1.84183	down
NewGene_20274	--	1.42561	1.00161	641.667	314.333	0.00240932	-1.5262	down
ENSMUSG00000073842	Mup7	5332.96	497.087	214017	21660.3	3.43599e-05	-3.7327	down
NewGene_19585	--	0.48923	0.258459	51.1667	28.5	0.000163618	-1.3217	down
ENSMUSG00000039238	Zfp750	5.14169	2.89291	656.667	390.833	8.33723e-08	-1.20867	down
ENSMUSG00000093485	Gm20708	19.644	5.8293	1367	432	0.0244787	-2.06676	down
ENSMUSG00000004098	Col5a3	3.57979	1.82637	858.5	465.667	3.7278e-10	-1.34299	down
NewGene_4190	--	0.58184	0.208037	84.5	42.1667	9.78682e-05	-1.46397	down
ENSMUSG00000063704	Mapk15	3.39166	1.97848	247.667	155.667	0.000358025	-1.10941	down
ENSMUSG00000049940	Pgrmc2	22.462	13.5426	2633.17	1700.17	1.83109e-24	-1.12216	down
ENSMUSG00000022041	Chrna2	4.91642	1.95889	664.833	291.5	2.35031e-19	-1.66383	down
ENSMUSG00000036585	Fgf1	42.0831	4.95719	5485.67	790.5	8.75452e-09	-3.24255	down
ENSMUSG00000026526	Fh1	74.6763	46.3237	7715.83	5077.67	1.13686e-30	-1.10319	down
NewGene_21072	--	0.589108	0.224329	58.8333	24.1667	7.90981e-05	-1.7449	down
NewGene_15188	--	0.668707	0.269274	75.8333	33.5	2.05975e-06	-1.65325	down
ENSMUSG00000024665	Fads2	194.386	48.1726	11430.5	3059	6.35208e-20	-2.36116	down
NewGene_29992	--	3.80203	1.68308	309.333	154.833	2.36651e-10	-1.46364	down
ENSMUSG00000078452	Raet1d	9.26153	4.3138	515	261.333	4.38546e-05	-1.43472	down
NewGene_15449	--	3.18478	0.949473	155.667	50.6667	1.13277e-14	-2.19096	down
ENSMUSG00000009633	G0s2	264.526	79.259	8962.33	2841.5	3.41522e-08	-2.10054	down
ENSMUSG00000043067	Dpy19l1	18.9831	12.0298	3087.17	1996	2.68809e-19	-1.12299	down
ENSMUSG00000026614	Slc30a10	8.54495	1.52386	1970.33	372	6.12341e-11	-2.82442	down
NewGene_6173	--	1.13206	0.423017	143.833	62.6667	6.05769e-05	-1.8257	down
ENSMUSG00000078688	Mup2	642.131	132.558	23801.5	5266.5	0.000190812	-2.57947	down
ENSMUSG00000030410	Dmwd	6.38206	3.87769	607.5	397.5	1.17532e-14	-1.13487	down
NewGene_9832	--	47.0195	16.0181	8759.83	3305.83	1.18525e-05	-1.97577	down
ENSMUSG00000024558	Mapk4	0.321972	0.1296	61.8333	26	1.04214e-08	-1.76038	down
ENSMUSG00000035828	Pim3	49.2149	28.4016	4755.5	2879.17	2.80105e-05	-1.17073	down
ENSMUSG00000056148	Rdh9	19.1019	11.1076	1981.83	1216.5	2.05144e-08	-1.16162	down
ENSMUSG00000038949	Cnst	4.0575	2.61547	751.333	515.833	3.03748e-08	-1.01619	down
ENSMUSG00000020774	Aspa	7.12094	4.68518	360.833	248.333	1.80611e-10	-1.01467	down
ENSMUSG00000000673	Haao	154.029	79.5893	7830.33	4268.83	2.85627e-07	-1.32154	down
ENSMUSG00000022615	Tymp	55.6967	23.2173	4456	1969	1.01495e-12	-1.62206	down
ENSMUSG00000029247	Paics	71.1058	40.4892	6368	3882	3.74425e-11	-1.17395	down
ENSMUSG00000043681	Fam25c	3.61151	1.68486	58.3333	29.6667	3.81567e-06	-1.46087	down
NewGene_25327	--	13.3125	7.81484	1868.33	1171.5	2.27367e-07	-1.13351	down
ENSMUSG00000096852	Cyp2d12	3.18773	0.542895	194.833	38	0.000245275	-2.88276	down
ENSMUSG00000079507	H2-Q1	12.6885	8.25658	1000.67	690.667	6.12033e-06	-1.02768	down
ENSMUSG00000063576	Klhdc3	31.0149	18.5016	2507.17	1612.17	4.90005e-24	-1.12153	down
NewGene_21129	--	1.01792	0.565926	137.833	79.8333	0.00020686	-1.29219	down
NewGene_32048	--	0.914003	0.317424	72.6667	27.3333	1.00345e-05	-1.85171	down
NewGene_28226	--	10.301	4.05238	1913.17	810.833	8.28934e-10	-1.69598	down
ENSMUSG00000024781	Lipa	74.7929	49.034	8689.5	6134.67	5.17556e-16	-1.02771	down
ENSMUSG00000027556	Car1	2.61086	0.785391	121.667	38.3333	0.000631934	-2.08683	down
ENSMUSG00000020186	Csrp2	19.1633	8.55266	994.667	466.333	7.56893e-31	-1.6239	down
ENSMUSG00000047473	Zfp30	0.480913	0.282724	68	41.6667	1.27462e-05	-1.18995	down
NewGene_18553	--	5.7465	1.75312	1326.33	439	0.00260825	-2.05333	down
ENSMUSG00000023034	Nr4a1	1.74088	1.00373	173	104.667	0.0141086	-1.21712	down
ENSMUSG00000054793	Cadm4	4.20138	1.03353	360	92	2.27733e-24	-2.45239	down
ENSMUSG00000074622	Mafb	25.7096	12.9153	3470.17	1788.83	9.53677e-08	-1.42116	down
NewGene_24559	--	2.24378	0.102966	219.167	16.5	3.0256e-15	-4.16688	down
ENSMUSG00000030968	Pdilt	3.23902	0.607907	233.667	50.1667	2.48712e-17	-2.69688	down
ENSMUSG00000057315	Arhgap24	3.18559	1.67605	414.333	229.833	8.1743e-11	-1.32584	down
ENSMUSG00000092416	Zfp141	2.08059	1.2667	331.167	218	8.39031e-08	-1.08745	down
ENSMUSG00000004951	Hspb1	20.2504	7.24733	717.833	277.333	4.63397e-23	-1.91911	down
ENSMUSG00000026811	St6galnac6	19.8441	3.99261	1525.83	351.333	1.42873e-14	-2.58904	down
ENSMUSG00000028655	Mfsd2a	43.5481	11.5886	3661.17	1018.33	6.12113e-19	-2.32504	down
ENSMUSG00000090877	Hspa1b	10.7228	6.67437	1182.67	790	0.00369201	-1.03574	down
ENSMUSG00000026922	Agpat2	123.277	50.8852	7150.33	3146	1.48609e-19	-1.65206	down
ENSMUSG00000020641	Rsad2	2.59986	1.77211	385.167	279.167	0.000200165	-1.03069	down
ENSMUSG00000051716	Apon	185.546	61.0048	11489.5	4031.33	4.26993e-08	-1.95944	down
ENSMUSG00000025197	Cyp2c23	141.829	87.9849	10671	7080.5	0.00751691	-1.03609	down
ENSMUSG00000025813	Homer2	4.8466	1.64749	867.667	339.833	3.88322e-17	-1.81598	down
ENSMUSG00000066319	Rtp3	24.4487	12.2987	1981.67	1042.67	0.0281351	-1.36068	down
ENSMUSG00000037432	Fer1l5	0.303849	0.144275	75.8333	39.6667	2.56571e-08	-1.43573	down
ENSMUSG00000048826	Dact2	4.21184	1.61294	529	218.167	1.21737e-19	-1.78451	down
ENSMUSG00000029596	Sdsl	14.975	3.31174	849.333	205.5	6.38741e-53	-2.53913	down
ENSMUSG00000058056	Palld	17.2019	10.8246	2829.5	1929.17	3.64587e-15	-1.06211	down
ENSMUSG00000009281	Rarres2	230.936	120.65	6993.83	3859.67	3.26385e-08	-1.30206	down
ENSMUSG00000027016	Zfp385b	4.22413	2.4752	440	271.5	4.5169e-07	-1.15291	down
ENSMUSG00000034771	Tle2	2.59756	1.51582	269	169.333	1.09574e-11	-1.16891	down
ENSMUSG00000073565	Prr16	11.7575	5.64356	1029.83	530.833	8.43958e-08	-1.41224	down
ENSMUSG00000046179	E2f8	2.45354	0.235022	354	38	1.87604e-32	-3.74821	down
ENSMUSG00000025137	Pcyt2	140.597	78.2455	9901.17	5891.5	8.17526e-13	-1.21178	down
ENSMUSG00000033530	Ttc7b	5.97847	2.41247	807.833	347	1.64511e-54	-1.71517	down
ENSMUSG00000027983	Cyp2u1	2.98235	1.37979	434	223	1.27283e-10	-1.44759	down
ENSMUSG00000020592	Sdc1	88.8691	47.8221	10997.2	6291	6.18801e-42	-1.32064	down
ENSMUSG00000021591	Glrx	42.523	24.0107	2236.17	1383.83	7.69201e-06	-1.17557	down
ENSMUSG00000021364	Elovl2	197.104	29.9256	29610.3	4947.83	3.16665e-27	-3.07008	down
ENSMUSG00000037379	Spon2	10.2757	6.00093	795.167	506.667	1.40002e-05	-1.15727	down
ENSMUSG00000026249	Serpine2	5.30975	1.98574	462.167	186.333	8.99923e-06	-1.92853	down
ENSMUSG00000020053	Igf1	108.675	83.6208	17335.2	10588.7	4.07516e-11	-1.18684	down
ENSMUSG00000030731	Syt3	1.98555	0.699994	195	74	2.46316e-05	-1.83658	down
ENSMUSG00000040134	Rdh7	509.953	297.676	33720.8	20992.5	3.41522e-10	-1.14531	down
NewGene_23913	--	2.94572	1.92096	648.5	441.667	0.000143556	-1.03904	down
NewGene_3163	--	1.80618	0.721928	277.667	125	9.62422e-11	-1.69696	down
ENSMUSG00000055799	Tcf7l1	4.05463	2.73059	434	301.167	6.90533e-12	-1.00016	down
ENSMUSG00000030378	Sult2a8	291.027	39.7883	21775.5	3352.5	1.83266e-09	-3.13142	down
NewGene_32380	--	3.07628	0.386538	425.667	48.3333	1.20907e-10	-3.59864	down
NewGene_17977	--	2.64751	0.741563	489.333	152	2.38391e-08	-2.1391	down
ENSMUSG00000066154	Mup3	7150.96	84.7883	260034	3433.33	1.30666e-24	-6.68693	down
NewGene_11369	--	4.06792	0.647874	1140.33	221.333	0.00254919	-2.80817	down
NewGene_29736	--	2.88832	0.207269	164.5	13.8333	8.42793e-17	-4.0906	down
ENSMUSG00000030670	Cyp2r1	4.76703	3.12781	306.333	211.333	1.4582e-08	-1.01697	down
ENSMUSG00000089873	Mup13	1065.4	160.206	40615.7	6725.33	7.03463e-05	-3.09093	down
ENSMUSG00000059481	Plg	690.775	426.445	74987.2	49434.2	7.93997e-05	-1.04443	down
ENSMUSG00000024892	Pcx	136.677	83.6712	21670.8	14101.2	1.1238e-16	-1.08982	down
ENSMUSG00000016758	Bik	3.91676	2.20956	162.5	97.3333	3.5102e-06	-1.24458	down
ENSMUSG00000061718	Ppp1r1b	2.43264	0.71888	189.167	59.1667	6.50202e-21	-2.15546	down
ENSMUSG00000051652	Lrrc3	20.7122	10.4786	3485.33	1897.67	0.000856152	-1.3167	down
NewGene_24044	--	0.611804	0.372485	120.333	66.5	0.0014466	-1.37104	down
ENSMUSG00000090264	Eif4ebp3	73.9143	36.2703	2171	1141.5	1.97178e-05	-1.3677	down
NewGene_7382	--	14.2936	4.86262	7878.33	3095.33	9.38794e-06	-1.77809	down
ENSMUSG00000036478	Btg1	18.912	9.3348	3637.83	1917	1.11715e-31	-1.43435	down
ENSMUSG00000054263	Lifr	25.0254	8.5893	5496.5	3042	8.34622e-14	-1.33502	down
ENSMUSG00000021497	Txndc15	51.063	31.8069	3064.33	2030.83	1.99486e-22	-1.07046	down
ENSMUSG00000028909	Ptpru	0.210364	0.136577	45.8333	31.3333	0.00426838	-1.0113	down
ENSMUSG00000034591	Slc41a2	2.05061	0.404262	383.333	80.6667	5.41915e-15	-2.84375	down
NewGene_23466	--	2.71449	1.31135	295.667	150.667	7.58788e-08	-1.42094	down
ENSMUSG00000041930	Fam222a	2.44673	0.796748	283.5	95.8333	4.37259e-13	-2.00077	down
ENSMUSG00000047446	Arl4a	24.943	9.11304	2979.33	1144	9.55135e-67	-1.86962	down
ENSMUSG00000045087	S1pr5	1.4064	0.152218	136.333	15.8333	4.75391e-21	-3.56392	down
NewGene_33702	--	0.37545	0.227692	44	28.8333	0.000225984	-1.13827	down
ENSMUSG00000028307	Aldob	1955.73	1068.65	154312	89106.8	1.87835e-14	-1.25189	down
ENSMUSG00000071633	Gm4952	119.754	55.6708	9310.17	4539.67	4.19472e-11	-1.50355	down
NewGene_27147	--	0.602536	0.382759	102.667	70	0.00217281	-1.0495	down
ENSMUSG00000028860	Sytl1	2.21308	1.25499	169.333	100.667	4.05247e-05	-1.20045	down
ENSMUSG00000017830	Dhx58	2.06309	1.33116	194.833	135	1.75874e-07	-1.0631	down
ENSMUSG00000057722	Lepr	1.55798	0.98978	342.833	223.833	0.00050302	-1.07238	down
ENSMUSG00000026638	Irf6	11.7943	7.54724	1913	1291.5	4.32088e-32	-1.05179	down
ENSMUSG00000070332	Trim80	0.951439	0.395345	72.8333	33	4.59229e-05	-1.59138	down
ENSMUSG00000008999	Bmp7	0.467897	0.215151	67.8333	33	1.06318e-06	-1.53716	down
ENSMUSG00000050777	Tmem37	34.6545	14.8481	1789	824.833	3.24368e-16	-1.59148	down
NewGene_27094	--	0.915245	0.430327	63.1667	32	0.000411807	-1.49675	down
NewGene_11336	--	1.63108	0.013412	316	3.16667	1.73474e-08	-7.44129	down
ENSMUSG00000046997	Spsb4	0.777172	0.386631	83.1667	44.6667	1.03666e-10	-1.40205	down
ENSMUSG00000056091	St3gal5	177.169	85.3066	13816	7101.33	4.98454e-17	-1.43816	down
ENSMUSG00000037780	Mbl1	61.441	39.2654	3772.5	2550.33	2.75981e-06	-1.01318	down
ENSMUSG00000061751	Kalrn	7.47738	2.24363	904	338.833	5.63492e-27	-1.86905	down
ENSMUSG00000039958	Etfbkmt	32.7759	16.4793	1799.17	960.833	1.00766e-16	-1.41639	down
ENSMUSG00000094793	Mup12	2432.07	81.4699	89478	3196.17	3.92083e-06	-5.22334	down
ENSMUSG00000059908	Mug1	1291.25	484.061	237383	95574.3	6.48302e-06	-1.74171	down
ENSMUSG00000041044	Lrit1	3.3241	1.45118	565.667	266	0.000113497	-1.52078	down
ENSMUSG00000026874	Hc	125.475	47.2115	26892.7	10919	3.29352e-06	-1.74746	down
NewGene_25899	--	5.11194	2.42768	268.5	136.333	2.49758e-11	-1.45619	down
ENSMUSG00000025229	Pitx3	7.59694	0.216832	395.167	12.5	6.83392e-39	-5.46269	down
ENSMUSG00000041261	Car8	14.3495	7.66391	2184.17	1247.83	2.0186e-05	-1.24819	down
NewGene_18365	--	6.87868	3.08724	548.667	265	1.65995e-07	-1.50428	down
ENSMUSG00000015083	C8g	141.625	73.7179	6403.33	3535.5	3.55794e-17	-1.32175	down
ENSMUSG00000034295	Fhod3	0.343079	0.0699462	73.1667	16.1667	2.72113e-15	-2.7025	down
ENSMUSG00000028461	Ccdc107	35.5816	19.9736	1142	682	1.88341e-14	-1.22108	down
ENSMUSG00000030257	Srgap3	0.813129	0.123118	286	45.8333	9.53494e-24	-3.16907	down
ENSMUSG00000038092	Hsd3b5	9.16719	0.0376907	572	2.33333	2.19321e-33	-8.33617	down
ENSMUSG00000036083	Slc17a3	8.27147	4.31715	1333.33	698.5	9.74182e-07	-1.37565	down
ENSMUSG00000061981	Flot2	16.3843	10.9123	1700.67	1214.17	2.50119e-19	-1.00239	down
ENSMUSG00000073834	Mup11	1637.48	458.89	60220	18173.3	0.00186799	-2.15306	down
ENSMUSG00000030259	Rassf8	7.47857	4.96717	1547.67	1074.17	8.67633e-29	-1.03133	down
ENSMUSG00000026888	Grb14	26.344	14.9725	1949.17	1157.83	2.93802e-11	-1.20141	down
ENSMUSG00000068246	Apol9b	26.7393	7.02951	1553	452.333	2.68978e-06	-2.20977	down
ENSMUSG00000073830	Mup14	1726.72	192.572	60713	7411.67	4.68882e-05	-3.46797	down
ENSMUSG00000042510	AA986860	1.0037	0.539256	115.667	66.1667	1.47787e-05	-1.34285	down
ENSMUSG00000044139	Prss53	2.00607	0.77656	163.667	68	1.25185e-09	-1.72387	down
ENSMUSG00000045092	S1pr1	11.3766	7.19383	1356	920.167	3.17557e-11	-1.04551	down
ENSMUSG00000035969	Rusc2	6.4371	3.94733	1263.67	811.333	6.60765e-14	-1.1571	down

## Sheet: HPL vs. CL up
Gene ID	Gene_name	CL_FPKM	HPL_FPKM	CL_count	HPL_count	FDR	Log2FC	Regulated
ENSMUSG00000039316	Rftn1	0.403998	1.01629	65.1667	171.667	0.000278172	1.00119	up
ENSMUSG00000026395	Ptprc	1.84896	5.35279	367.5	1056.33	5.80858e-08	1.09438	up
ENSMUSG00000029822	Osbpl3	0.760766	6.84693	183.167	1632.33	1.19693e-30	2.78177	up
ENSMUSG00000028364	Tnc	0.0736903	1.03716	21.1667	303.333	3.07059e-28	3.42878	up
ENSMUSG00000024610	Cd74	62.5051	267.369	3229.17	14562.8	4.96395e-06	1.76154	up
ENSMUSG00000040747	Cd53	2.95939	7.55198	204.667	551.667	3.48964e-05	1.01328	up
ENSMUSG00000051579	Tceal8	5.9159	25.8344	294	1378.17	2.4477e-54	1.81645	up
NewGene_22311	--	0.417187	1.07607	107.5	324.333	5.83861e-07	1.15305	up
ENSMUSG00000037600	Kdf1	1.88886	7.78352	123.167	540.833	1.4548e-15	1.70857	up
ENSMUSG00000024165	Jpt2	4.43987	11.4021	465.333	1264.5	4.00026e-34	1.03613	up
ENSMUSG00000063268	Parp10	3.5311	8.96163	459.333	1247.33	2.82847e-09	1.01419	up
ENSMUSG00000021508	Cxcl14	0.384404	1.55226	27	120	4.62962e-06	1.68651	up
ENSMUSG00000052133	Sema5b	0.499135	2.18511	90.3333	393.333	1.50349e-07	1.73446	up
NewGene_7170	--	0.487903	1.52101	64	222.833	2.1273e-05	1.36172	up
ENSMUSG00000031709	Tbc1d9	0.37191	1.16245	77.1667	254	8.76294e-06	1.30299	up
ENSMUSG00000033768	Nrxn2	0.293298	1.85933	50.3333	387.833	4.83658e-23	2.50136	up
NewGene_18545	--	11.1243	35.3042	1991	7509.5	0.015752	1.44408	up
ENSMUSG00000000486	45536	0.57961	1.51153	34	91.3333	0.000336782	1.0036	up
NewGene_21096	--	0.219164	2.48038	62.6667	682.667	1.12559e-20	2.94284	up
ENSMUSG00000060147	Serpinb6a	7.53552	43.586	446.333	2604	5.29526e-12	2.10716	up
ENSMUSG00000074896	Ifit3	2.78584	8.21701	190.5	599.5	3.57754e-06	1.22599	up
ENSMUSG00000066363	Serpina3f	1.46467	5.82441	131	554.167	0.000279545	1.6449	up
NewGene_33382	--	0.374961	1.66495	73.6667	347.167	0.00247669	1.8168	up
ENSMUSG00000056459	Zbtb25	0.583454	1.56728	43	118.667	0.00128704	1.0404	up
ENSMUSG00000000682	Cd52	3.97187	14.2763	81.3333	308.333	2.90753e-09	1.50252	up
ENSMUSG00000036334	Igsf10	0.112897	0.31683	44.8333	133	0.000135046	1.14091	up
ENSMUSG00000018381	Abi3	2.34567	6.06218	366.333	1003.83	3.0093e-07	1.04594	up
ENSMUSG00000040660	Cyp2b9	0.0608008	56.6909	4.5	4478.5	2.98188e-18	9.50055	up
ENSMUSG00000028838	Extl1	0.628823	6.5244	101.333	1126.33	2.76744e-16	3.03397	up
ENSMUSG00000043013	Onecut1	1.72437	5.15201	267.333	835.833	0.0330988	1.27754	up
ENSMUSG00000032397	Tipin	1.20741	3.73829	81.6667	218.833	2.78903e-07	1.02297	up
ENSMUSG00000009687	Fxyd5	1.94721	7.09574	93.5	313.167	4.39432e-10	1.3248	up
ENSMUSG00000020656	Grhl1	0.315705	1.45817	43.8333	217.333	0.00282947	1.82632	up
ENSMUSG00000055069	Rab39	0.171537	0.460867	20.6667	58.1667	0.0108377	1.07064	up
ENSMUSG00000022762	Ncam2	0.200284	0.70889	45.6667	165.167	5.07825e-07	1.46003	up
ENSMUSG00000001642	Akr1b3	2.3109	9.83928	127.667	572.833	1.52655e-12	1.75162	up
ENSMUSG00000028459	Cd72	0.794318	2.7572	61.3333	225.667	5.21244e-08	1.47147	up
ENSMUSG00000012123	Crybg2	0.102314	0.447441	23.1667	105.5	1.83596e-05	1.78759	up
ENSMUSG00000030707	Coro1a	2.32502	7.54414	154.167	522.333	1.20278e-09	1.34815	up
ENSMUSG00000016495	Plgrkt	1.6518	5.81943	57.3333	217.167	5.51146e-07	1.4785	up
ENSMUSG00000027995	Tlr2	0.761879	2.33591	89.8333	295.333	3.96574e-06	1.28663	up
ENSMUSG00000042035	Igsf3	0.138281	0.421845	40.3333	129	6.37087e-05	1.2689	up
ENSMUSG00000021298	Gpr132	0.0770423	0.717386	7.83333	68.8333	9.79181e-08	2.735	up
ENSMUSG00000020057	Dram1	0.265554	1.09216	30.6667	129.5	5.65768e-05	1.66339	up
ENSMUSG00000035498	Cdcp1	0.640456	2.77678	134	620	2.00395e-14	1.77739	up
ENSMUSG00000050671	Ism2	0.0205772	2.11998	2.16667	208.667	1.27095e-14	6.1148	up
ENSMUSG00000016206	H2-M3	1.0647	3.02942	61.3333	182.833	1.85579e-06	1.16426	up
ENSMUSG00000068335	Dok1	0.496975	1.43093	36	110.167	4.37822e-05	1.2022	up
ENSMUSG00000092021	Gbp11	0.454681	4.53461	48	507.333	1.33744e-06	2.98807	up
ENSMUSG00000000386	Mx1	0.200869	0.816145	27.3333	98.8333	0.000289369	1.45531	up
ENSMUSG00000079465	Col4a3	0.0854393	0.498042	29.3333	178.667	1.3948e-05	2.17314	up
ENSMUSG00000037166	Ppp1r14a	0.490351	1.69129	18.5	65.3333	0.000130622	1.39773	up
NewGene_11516	--	0.745123	10.7298	84.1667	1252.17	8.97494e-06	3.4654	up
ENSMUSG00000021838	Samd4	0.806534	2.05424	187.167	514.5	6.93663e-09	1.02595	up
ENSMUSG00000004698	Hdac9	0.151264	0.43519	31.5	98.1667	0.00156553	1.21775	up
ENSMUSG00000044708	Kcnj10	0.202777	0.91474	42.1667	207.333	3.3068e-10	1.83113	up
ENSMUSG00000074254	Cyp2a4	1.97886	45.6357	137.5	3345.67	9.75423e-24	4.16864	up
NewGene_19800	--	0.0508293	0.588309	7.83333	87.5	3.02985e-07	3.09568	up
ENSMUSG00000048612	Myof	0.321039	1.34781	90.6667	389.833	1.01246e-14	1.68642	up
ENSMUSG00000071715	Ncf4	0.578763	2.21226	32.1667	133	0.027043	1.68323	up
ENSMUSG00000019823	Mical1	0.241436	0.829179	34.6667	124.833	1.44782e-05	1.42363	up
ENSMUSG00000056069	Otulinl	0.669844	1.75208	79.3333	218.167	4.84442e-06	1.02425	up
ENSMUSG00000037548	H2-DMb2	0.348106	1.75712	20	103.167	5.01947e-09	1.95977	up
ENSMUSG00000105504	Gbp5	0.515317	2.413	70.3333	314.833	2.35841e-07	1.74536	up
ENSMUSG00000037649	H2-DMa	2.07221	8.39935	128.667	548.167	0.000147609	1.67821	up
ENSMUSG00000067144	Slc22a7	3.4869	10.939	273.5	902.833	2.11156e-06	1.30693	up
ENSMUSG00000019810	Fuca2	1.01649	3.35956	179.833	504.667	1.58818e-22	1.07114	up
ENSMUSG00000007872	Id3	14.4933	46.9192	727.5	2497.5	1.90071e-16	1.37439	up
ENSMUSG00000038260	Trpm4	0.415681	1.16709	68.1667	206.833	0.00018021	1.15653	up
ENSMUSG00000091867	Cyp2a22	0.558947	9.64189	39.5	723.5	1.84052e-35	3.77922	up
ENSMUSG00000079363	Gbp4	0.760943	3.93452	136.333	739.667	1.51716e-06	1.99861	up
ENSMUSG00000069892	9930111J21Rik2	0.471838	1.26667	111.833	310	0.00197087	1.01304	up
ENSMUSG00000021775	Nr1d2	5.70318	15.8199	1052.33	3072.5	4.50083e-22	1.1428	up
ENSMUSG00000074472	Zfp872	0.218492	1.42735	25.1667	166	5.46978e-16	2.26862	up
ENSMUSG00000026875	Traf1	0.13711	0.42139	13.5	57.8333	0.0265904	1.73716	up
ENSMUSG00000054057	A930004D18Rik	0.314839	1.03902	40	139.5	1.03471e-07	1.37911	up
ENSMUSG00000046402	Rbp1	2.52427	7.4065	263.333	834	7.11519e-06	1.18999	up
ENSMUSG00000078853	Igtp	8.26406	43.434	654.667	3646.83	0.000520817	2.0578	up
ENSMUSG00000035864	Syt1	0.88463	3.27345	169.5	654	2.43995e-14	1.55523	up
ENSMUSG00000046753	Ccdc66	0.535739	1.54362	90.3333	276.333	8.87059e-10	1.17942	up
ENSMUSG00000021379	Id4	0.435954	1.59896	66.5	260.833	6.97457e-08	1.51568	up
ENSMUSG00000030220	Arhgdib	5.28477	13.49	236.333	632.333	1.24548e-11	1.00488	up
ENSMUSG00000040658	Dnph1	1.43273	3.94839	67	198.5	2.23563e-05	1.11302	up
ENSMUSG00000037921	Ddx60	0.292555	0.941997	73.3333	256.833	7.28325e-06	1.38634	up
ENSMUSG00000042349	Ikbke	2.56994	8.44126	316.667	1071.17	8.27691e-17	1.36788	up
ENSMUSG00000038042	Ptpdc1	0.247704	0.645509	42.8333	115.667	0.000270762	1.00709	up
ENSMUSG00000086040	Wipf3	1.19678	6.33353	212	1161	4.43361e-37	2.02838	up
ENSMUSG00000038807	Rap1gap2	0.10898	1.13869	28.1667	322.667	0.000361913	2.89551	up
ENSMUSG00000025758	Plk4	0.156973	0.428748	22	62.6667	0.0145308	1.06623	up
ENSMUSG00000078920	Ifi47	5.44931	22.5761	351.167	1570.5	0.00023006	1.76794	up
ENSMUSG00000035811	Ugt2b35	46.8312	150.258	6187	20898.8	9.00283e-33	1.35937	up
ENSMUSG00000039985	Sinhcaf	0.31816	1.99982	32.6667	197.167	5.47151e-12	2.12757	up
ENSMUSG00000051343	Rab11fip5	0.172728	0.535018	43	128.667	0.0116408	1.14022	up
ENSMUSG00000020120	Plek	0.889943	2.85308	144.667	491.333	8.83906e-06	1.33686	up
ENSMUSG00000032420	Nt5e	2.20804	6.06855	349.833	1006.67	4.59587e-08	1.14093	up
ENSMUSG00000024177	Nme4	0.378773	2.49645	13.6667	96.5	3.12274e-09	2.35568	up
ENSMUSG00000022952	Runx1	0.134642	0.491922	30.3333	106.333	1.45235e-06	1.37844	up
ENSMUSG00000047037	Nipa1	0.259943	0.859955	33.3333	115.333	5.24905e-06	1.3587	up
ENSMUSG00000049404	Rarres1	22.6955	65.1453	1187.83	3562.67	6.27065e-05	1.20154	up
ENSMUSG00000005672	Kit	1.35777	3.54864	282.167	772.833	7.70336e-07	1.04098	up
ENSMUSG00000020395	Itk	0.123039	0.361116	21.5	64.3333	0.00472193	1.19827	up
ENSMUSG00000026315	Serpinb8	0.285426	0.63464	46	117.667	0.0448374	1.01291	up
ENSMUSG00000029484	Anxa3	1.45519	3.92959	92.8333	261.667	0.000803758	1.08423	up
ENSMUSG00000037321	Tap1	4.63104	14.4742	535	1778.17	0.000165118	1.31171	up
ENSMUSG00000024640	Psat1	0.137347	3.83864	14.1667	424.333	6.261e-14	4.40226	up
ENSMUSG00000075602	Ly6a	3.5624	33.8482	126	1266.33	4.86317e-17	2.92727	up
ENSMUSG00000072620	Slfn2	1.27236	5.05088	85.1667	354.667	6.75586e-09	1.63745	up
ENSMUSG00000042439	Zfp532	0.363736	1.11872	80	255.333	9.07715e-11	1.26103	up
ENSMUSG00000052435	Cebpe	1.22814	6.58699	60.1667	338.5	1.61782e-23	2.08891	up
ENSMUSG00000032294	Pkm	5.45925	17.6016	513.333	1746.5	3.5004e-22	1.3544	up
ENSMUSG00000013275	Slc41a1	0.558321	1.58837	104.333	311.167	6.0051e-07	1.17276	up
ENSMUSG00000046607	Hrk	0.00231767	1.4323	0.666667	325.333	5.58935e-17	8.49478	up
ENSMUSG00000006585	Cdt1	0.676172	2.16257	58.8333	197.833	2.24639e-07	1.3414	up
NewGene_25550	--	0.511313	1.23999	226.667	633	4.59655e-11	1.04449	up
ENSMUSG00000062991	Nrg1	0.0543458	0.849324	10	162.167	5.85376e-12	3.50592	up
ENSMUSG00000034593	Myo5a	0.0428098	0.193572	20.3333	94.8333	6.23822e-08	1.80116	up
ENSMUSG00000026134	Prim2	0.56657	1.50213	45.3333	124.167	0.000346236	1.06708	up
NewGene_19923	--	1.87757	5.92275	173.833	579.833	1.35443e-09	1.32105	up
ENSMUSG00000055675	Kbtbd11	0.111085	0.558937	31.6667	154	1.43323e-06	1.91083	up
ENSMUSG00000052688	Rab7b	0.172843	0.680152	25.3333	95.3333	1.12093e-05	1.4755	up
ENSMUSG00000093769	Hist2h3c1	2.0462	6.34529	145.5	489.5	9.21036e-07	1.27373	up
ENSMUSG00000027641	Rbl1	0.281673	0.734038	54.6667	150	5.87489e-05	1.04011	up
NewGene_31890	--	0.297144	0.991243	81.5	228.5	5.32332e-05	1.03043	up
ENSMUSG00000002617	Zfp40	0.329636	0.864458	47.8333	136.833	0.00126075	1.08818	up
ENSMUSG00000026796	Fam129b	1.14058	4.62727	167.333	715.167	4.25415e-27	1.6849	up
ENSMUSG00000028480	Glipr2	0.345276	1.16683	31.8333	113.833	0.000866426	1.40536	up
ENSMUSG00000110277	Gm45871	1.55447	4.03193	120.333	339.833	9.64704e-09	1.05211	up
ENSMUSG00000024486	Hbegf	0.369697	1.02794	35.8333	103.667	0.00645453	1.0978	up
ENSMUSG00000060950	Trmt61a	1.60279	4.25677	125.5	388.667	5.44863e-08	1.18656	up
ENSMUSG00000074115	Saa1	15.0384	77.4809	362.167	1961.33	1.01443e-06	2.03534	up
ENSMUSG00000026786	Apbb1ip	0.782989	2.16602	86.3333	251.333	0.000114169	1.12133	up
NewGene_21277	--	0.126118	0.449919	15.5	56.8333	0.0150939	1.53643	up
ENSMUSG00000057278	Snrpg	0.85505	2.57331	37.3333	113.833	0.0238559	1.23943	up
NewGene_706	--	0.154957	0.440757	19	56.5	0.000441483	1.141	up
ENSMUSG00000044337	Ackr3	0.11861	1.74673	14.8333	215.5	2.00312e-33	3.47626	up
ENSMUSG00000000290	Itgb2	2.45837	7.03866	288.833	873.667	9.2849e-08	1.17836	up
ENSMUSG00000011256	Adam19	0.202028	0.553989	51.3333	149.167	3.06374e-05	1.12203	up
ENSMUSG00000068874	Selenbp1	105.048	555.298	7073.67	39701.7	6.76023e-49	2.06793	up
ENSMUSG00000079491	H2-T10	0.630793	2.24268	41.6667	160.667	2.30599e-08	1.51828	up
ENSMUSG00000074183	Gsta1	2.32541	17.6223	78.8333	639	4.14145e-06	2.61241	up
ENSMUSG00000111375	Btbd8	0.390863	1.184	73.3333	228.5	2.27698e-05	1.22283	up
ENSMUSG00000074063	Osgin1	44.0304	172.678	3457	14534.8	7.30192e-10	1.61262	up
ENSMUSG00000030762	Aqp8	13.1414	38.6216	769	2351.5	0.00355876	1.26522	up
ENSMUSG00000057948	Unc13d	0.159785	0.44823	26.5	76.1667	0.00150435	1.1201	up
ENSMUSG00000045763	Basp1	0.336347	1.44278	25.1667	113	1.52398e-05	1.72248	up
ENSMUSG00000060470	Adgrg3	1.76517	5.63496	170.833	569.333	6.11047e-13	1.34191	up
ENSMUSG00000060548	Tnfrsf19	0.586991	6.63536	88.5	1090	1.48136e-118	3.21336	up
NewGene_32796	--	0.502243	1.27992	55.3333	149.667	3.6399e-05	1.01891	up
ENSMUSG00000042195	Slc35f2	0.241724	2.89935	24.8333	311.333	1.68428e-26	3.23348	up
ENSMUSG00000027356	Fermt1	0.187549	0.484366	37	100.5	0.000821495	1.02279	up
ENSMUSG00000025888	Casp1	1.0146	3.46841	59.5	219.167	4.84542e-07	1.41732	up
ENSMUSG00000035561	Aldh1b1	10.6526	34.4596	962.833	3309.5	3.46821e-22	1.35672	up
NewGene_32634	--	0.649498	1.86467	55.1667	160.833	1.13368e-05	1.10532	up
ENSMUSG00000049493	Pls1	0.0661792	2.95647	10.3333	460	1.10838e-43	5.05368	up
ENSMUSG00000001918	Slc1a5	0.517761	1.49893	55.6667	176.333	8.42927e-05	1.18202	up
ENSMUSG00000008167	Fbxw9	7.74879	27.3553	582.833	2178.5	1.27894e-42	1.49185	up
ENSMUSG00000019528	Gyg	1.78919	4.98865	123.333	358.667	2.33893e-09	1.11248	up
ENSMUSG00000028268	Gbp3	1.08027	5.48699	112.667	608.167	3.60098e-05	2.02693	up
ENSMUSG00000045751	Mms22l	0.146943	0.38312	24.5	68.1667	0.00719615	1.03436	up
ENSMUSG00000026043	Col3a1	2.30512	10.1258	508	2343.67	3.53858e-19	1.81737	up
ENSMUSG00000027160	Ccdc34	0.328253	1.08487	26.8333	94.5	0.00023413	1.35994	up
ENSMUSG00000032691	Nlrp3	0.234002	0.64223	38.1667	106.667	0.000888329	1.08264	up
ENSMUSG00000026979	Psd4	0.370133	1.55424	91.3333	495	1.59912e-21	2.00077	up
ENSMUSG00000050994	Adgb	0.161685	0.570405	33.8333	124.5	0.000107136	1.45406	up
ENSMUSG00000027562	Car2	2.59168	16.1147	181	1155	7.66251e-48	2.25457	up
ENSMUSG00000048388	Fam171b	0.159747	0.441565	35.6667	103.333	0.000109304	1.13419	up
ENSMUSG00000040026	Saa3	3.05089	8.26459	68.6667	195.833	0.00476588	1.08291	up
ENSMUSG00000050335	Lgals3	2.70757	13.1614	138.167	739	6.88435e-18	2.00143	up
ENSMUSG00000037860	Aim2	0.434137	1.11329	34.1667	102.667	0.00188862	1.14062	up
NewGene_19729	--	0.675416	3.18564	91.6667	371.5	1.22616e-09	1.59642	up
ENSMUSG00000021281	Tnfaip2	5.07139	15.1656	721.333	2330.17	7.37331e-24	1.27978	up
ENSMUSG00000082361	Btc	0.419457	1.71024	47.8333	205.667	2.99949e-18	1.68725	up
NewGene_22225	--	0.00796017	1.5048	1.16667	115.667	1.96899e-08	6.16489	up
ENSMUSG00000070639	Lrrc8b	0.170454	0.545636	46.5	154.5	0.000785711	1.3273	up
ENSMUSG00000021061	Sptb	0.110966	0.320224	43	125.5	0.000603125	1.11038	up
ENSMUSG00000074802	Gas2l3	0.1619	0.594749	43.6667	166.5	6.62409e-09	1.54266	up
ENSMUSG00000031662	Snx20	0.23258	1.00558	15.8333	71.8333	5.83861e-07	1.74565	up
ENSMUSG00000034855	Cxcl10	2.29189	9.35159	99.8333	435.5	0.005889	1.69616	up
ENSMUSG00000060183	Cxcl11	0.397554	1.55118	56	240.167	3.03249e-13	1.65845	up
ENSMUSG00000045932	Ifit2	0.733221	2.96459	110	475.5	9.42076e-13	1.66769	up
ENSMUSG00000044309	Apol7c	0.0958883	3.07478	8	270.167	4.07098e-07	4.59122	up
ENSMUSG00000018459	Slc13a3	1.64302	11.5057	227.667	1690	7.98504e-38	2.45371	up
ENSMUSG00000023259	Slc26a6	0.445968	1.76447	38.1667	153.167	5.22876e-07	1.55992	up
ENSMUSG00000051319	Mtln	2.57897	7.07159	81.6667	236.667	2.95557e-11	1.11326	up
ENSMUSG00000038037	Socs1	0.119001	0.466558	14	56	0.00696533	1.62028	up
ENSMUSG00000051457	Spn	0.153747	0.492753	22.5	76.3333	0.00148708	1.35625	up
ENSMUSG00000025277	Abhd6	21.1782	52.8447	1491.17	4002	6.56155e-10	1.03452	up
ENSMUSG00000042417	Ccno	0.247867	1.12039	18.3333	88.6667	3.82877e-07	1.84812	up
ENSMUSG00000049625	Tifab	0.441626	2.56479	53	323.833	4.46155e-22	2.18002	up
ENSMUSG00000027890	Gstm4	17.6932	50.0426	1185.5	3523.17	1.44077e-13	1.18956	up
NewGene_25179	--	0.623541	1.76147	58.5	158.833	4.8254e-05	1.04084	up
ENSMUSG00000029322	Plac8	2.7132	11.5378	80.6667	362.667	1.0989e-08	1.72767	up
ENSMUSG00000039936	Pik3cd	0.730616	1.97049	143.333	399.167	1.90597e-07	1.0584	up
ENSMUSG00000026360	Rgs2	0.993804	2.9523	111.333	337.333	4.58034e-09	1.17278	up
ENSMUSG00000034853	Acot11	0.378995	1.17268	84.3333	276.833	4.46431e-06	1.30882	up
ENSMUSG00000023004	Tuba1b	13.2897	35.804	917	2595.67	5.3258e-27	1.1042	up
ENSMUSG00000049804	Armcx4	0.088076	0.244343	28.6667	81.8333	0.00203217	1.11181	up
ENSMUSG00000040152	Thbs1	0.229208	1.03359	53.8333	251.5	1.54241e-16	1.82762	up
ENSMUSG00000044827	Tlr1	0.250875	1.11354	29.8333	139.833	1.48605e-10	1.78468	up
ENSMUSG00000015947	Fcgr1	0.860529	2.38916	89.3333	259	5.87489e-05	1.11616	up
NewGene_18544	--	8.85096	21.7434	410.167	1140.83	0.0209819	1.01734	up
ENSMUSG00000015568	Lpl	4.3892	28.3766	714.833	4914	2.85574e-14	2.34234	up
ENSMUSG00000044461	Shisa2	0.119153	0.378135	14.8333	50.3333	0.030144	1.31528	up
ENSMUSG00000030483	Cyp2b10	3.84795	40.505	285.5	3322.33	8.45306e-06	3.01209	up
ENSMUSG00000022010	Tsc22d1	15.669	45.5112	1088	3158.5	0.000124665	1.16757	up
ENSMUSG00000070873	Lilra5	1.31711	3.37471	109.5	298.833	0.000163255	1.01295	up
ENSMUSG00000049313	Sorl1	0.162354	0.430257	69.5	194.333	0.000876382	1.06429	up
NewGene_11136	--	0.37847	1.16945	46	148	5.36189e-07	1.29028	up
ENSMUSG00000078963	Hsbp1l1	0.486967	1.61677	24.5	86.3333	0.00196615	1.36326	up
ENSMUSG00000041219	Arhgap11a	0.216061	0.617021	38.5	112.833	0.000521778	1.1526	up
ENSMUSG00000030263	Lrmp	0.616223	1.73919	56.3333	167.667	7.07396e-05	1.14353	up
ENSMUSG00000018983	E2f2	0.0692118	0.335437	13	66.5	4.62024e-05	1.94997	up
ENSMUSG00000019806	Aig1	6.04304	17.054	365.5	1101.67	1.98687e-10	1.14916	up
ENSMUSG00000040253	Gbp7	1.24156	5.47033	219.833	1189.17	0.000624331	1.99648	up
ENSMUSG00000038541	Srd5a2	0.531243	1.49646	34.1667	99.5	0.00286505	1.16843	up
ENSMUSG00000090175	Ugt1a9	78.0259	483.33	6740	43950.8	1.56702e-254	2.30753	up
ENSMUSG00000045282	Tmem86b	25.1481	96.5237	1175.17	4847	6.75853e-54	1.64588	up
ENSMUSG00000044748	Defb1	1.55552	4.0879	53.5	148.833	0.000699049	1.06205	up
ENSMUSG00000027219	Slc28a2	0.175983	0.475791	26.5	72.3333	0.0007344	1.02378	up
ENSMUSG00000036292	Gramd1c	7.37863	24.0283	817.667	2892.5	6.66921e-11	1.36454	up
ENSMUSG00000043924	Ncmap	0.142478	0.907246	12	69.5	6.98399e-06	2.15392	up
ENSMUSG00000002699	Lcp2	1.27286	3.37651	184.667	511.5	2.57604e-05	1.05388	up
ENSMUSG00000021222	Dcaf4	0.426286	1.80115	33.3333	150.5	3.41374e-12	1.75568	up
ENSMUSG00000029380	Cxcl1	0.718142	4.72497	27.6667	190.833	4.20093e-07	2.35918	up
ENSMUSG00000013707	Tnfaip8l2	0.867407	2.22516	39.6667	105.333	0.00488986	1.00455	up
ENSMUSG00000038151	Prdm1	0.120574	0.345292	25.5	77	0.000803272	1.16153	up
ENSMUSG00000043648	Pld6	0.608255	2.03921	23.3333	80.6667	3.83846e-05	1.40248	up
ENSMUSG00000052407	Ccdc171	0.900361	2.51443	162.333	477.5	1.17813e-06	1.14365	up
ENSMUSG00000018654	Ikzf1	0.481276	1.35821	99.6667	281.167	0.000929149	1.09595	up
ENSMUSG00000027533	Fabp5	2.26264	13.8036	90	570.5	1.56897e-13	2.26065	up
ENSMUSG00000040061	Plcb2	0.230201	0.698815	47.3333	150.833	2.44001e-06	1.24781	up
ENSMUSG00000038608	Dock10	0.719611	2.12355	175.667	535.167	6.30027e-11	1.18378	up
ENSMUSG00000073491	Ifi213	0.310242	1.03378	34.1667	117.333	3.41129e-05	1.35769	up
ENSMUSG00000067430	Zfp763	0.416992	1.14273	55.8333	161.5	0.000672383	1.12245	up
ENSMUSG00000026610	Esrrg	0.419162	1.88107	84.8333	384.833	8.19727e-14	1.80262	up
ENSMUSG00000023122	Sult1c2	0.522778	1.65962	38.1667	126.5	9.13919e-05	1.34273	up
ENSMUSG00000049721	Gal3st1	1.38509	4.20449	100.667	326	0.000175038	1.26109	up
ENSMUSG00000020437	Myo1g	0.381649	1.46413	50.8333	202.833	1.77133e-09	1.59754	up
ENSMUSG00000044937	Ttc41	0.321788	0.814336	47.1667	134	5.52284e-06	1.08031	up
ENSMUSG00000028698	Pik3r3	0.239392	1.15001	50	252.667	7.76633e-11	1.88479	up
NewGene_19739	--	0.111461	0.600592	18.5	103.5	9.42067e-05	2.06001	up
ENSMUSG00000049103	Ccr2	0.269508	1.14194	43.3333	228.5	1.98687e-10	1.95629	up
ENSMUSG00000041538	H2-Ob	0.147492	0.780962	16.1667	87	3.83074e-09	1.98794	up
ENSMUSG00000028933	Xrcc2	0.204259	0.528732	26.6667	71.8333	0.0273199	1.0185	up
ENSMUSG00000079547	H2-DMb1	2.12109	9.47192	117.833	558.833	9.31281e-14	1.81976	up
ENSMUSG00000006219	Fblim1	0.368482	1.03479	42.1667	125.333	0.000150842	1.16004	up
ENSMUSG00000024924	Vldlr	0.387269	1.26775	113.167	348.167	3.10961e-05	1.23033	up
ENSMUSG00000004707	Ly9	0.660544	2.00771	66.1667	211.333	6.20374e-05	1.25183	up
ENSMUSG00000024180	Tmem8	6.17431	15.6599	840.833	2268.5	4.94788e-17	1.00608	up
ENSMUSG00000002020	Ltbp2	0.0966633	0.326284	26.3333	91.8333	3.61658e-05	1.41249	up
ENSMUSG00000075044	Slc22a29	0.012168	1.26307	1.33333	117.667	1.20043e-07	6.08981	up
ENSMUSG00000026413	Pkp1	0.0101327	0.716484	1.83333	145.333	7.33233e-07	5.66178	up
ENSMUSG00000020672	Sntg2	0.681478	1.72544	65.8333	170.833	0.00188073	1.01405	up
ENSMUSG00000030786	Itgam	0.0886837	0.413854	16.8333	80.8333	4.71585e-08	1.84964	up
ENSMUSG00000072235	Tuba1a	2.91267	7.89875	208.167	594	4.66318e-16	1.11227	up
ENSMUSG00000020607	Fam84a	0.15837	0.658106	25.8333	115.333	4.03749e-07	1.70201	up
ENSMUSG00000038642	Ctss	16.7335	50.6728	896.167	2884.5	8.10213e-09	1.25744	up
ENSMUSG00000029298	Gbp9	0.8658	2.64622	150	485.833	7.97136e-08	1.27603	up
ENSMUSG00000024922	Ovol1	0.0520165	1.22723	6	150.167	3.62559e-16	4.19263	up
ENSMUSG00000105096	Gbp10	0.604347	9.24832	82.8333	1355	3.68967e-06	3.61775	up
ENSMUSG00000047810	Ccdc88b	0.324097	0.893008	64.3333	187.5	0.00250601	1.11045	up
ENSMUSG00000026536	Ifi211	1.1898	3.79073	85.3333	284.5	4.06774e-06	1.32896	up
ENSMUSG00000027848	Olfml3	0.432752	1.1455	92.5	261.5	9.74296e-06	1.07219	up
ENSMUSG00000078921	Tgtp2	1.14032	9.72291	126.833	1151.67	1.95473e-05	2.75577	up
ENSMUSG00000027313	Chac1	0.432648	1.90772	28.6667	131.333	1.62782e-07	1.77902	up
ENSMUSG00000061132	Blnk	0.300659	0.874195	24	77.5	0.00588864	1.223	up
ENSMUSG00000030789	Itgax	0.167689	1.19432	27.5	203.667	8.13857e-17	2.44775	up
ENSMUSG00000060807	Serpina6	33.1131	235.359	2083.33	15777.3	1.41987e-71	2.48706	up
ENSMUSG00000030107	Usp18	2.09375	9.96314	143.5	723.833	1.94016e-06	1.88791	up
ENSMUSG00000040938	Slc16a11	2.62067	13.9433	184.667	1049.5	1.08774e-19	2.05909	up
ENSMUSG00000019876	Pkib	0.106069	0.30362	22.1667	68.1667	0.00970526	1.17252	up
ENSMUSG00000039899	Fgl2	0.973864	4.33523	147.167	689.167	8.92082e-06	1.81806	up
ENSMUSG00000056529	Ptafr	0.260318	0.888042	37.5	135.833	2.98028e-08	1.43243	up
ENSMUSG00000030528	Blm	0.225247	0.587961	32.3333	110	0.00090427	1.32279	up
ENSMUSG00000024654	Asrgl1	1.83453	5.33139	303.333	933.167	4.61948e-15	1.20198	up
ENSMUSG00000032500	Dclk3	1.42917	5.5688	165	695.167	6.1326e-14	1.63936	up
ENSMUSG00000038605	Samd10	0.359554	1.17107	30.8333	106.667	0.00210916	1.36036	up
ENSMUSG00000061540	Orm2	4.01092	26.1826	123.667	850.167	3.36378e-17	2.36878	up
ENSMUSG00000040710	St8sia4	0.121952	0.545998	26.6667	124.667	1.10191e-09	1.78185	up
ENSMUSG00000028977	Casz1	0.0886868	0.309834	24	75.8333	0.001483	1.25372	up
ENSMUSG00000041481	Serpina3g	4.97425	18.4684	300.833	1205.5	0.00019569	1.58003	up
ENSMUSG00000063455	D630045J12Rik	0.310042	1.95519	133.833	887.5	6.00814e-22	2.3285	up
NewGene_20027	--	2.13039	5.6661	33.8333	92.1667	0.0366028	1.06251	up
ENSMUSG00000059326	Csf2ra	1.27418	4.59237	92.3333	355.833	2.00644e-11	1.50753	up
ENSMUSG00000030047	Arhgap25	0.539832	1.39992	77	212.167	9.75896e-06	1.01706	up
ENSMUSG00000036594	H2-Aa	22.4899	117.765	1017.83	5603.67	1.2453e-07	2.05318	up
ENSMUSG00000079362	Gm43302	0.540841	5.30748	93.6667	955.5	5.51146e-05	2.96458	up
ENSMUSG00000055312	Them7	8.81363	29.4154	531.833	1902	1.38822e-26	1.4121	up
NewGene_24722	--	1.73722	31.7375	27	503.5	0.000148973	3.90073	up
ENSMUSG00000027030	Stk39	0.316427	0.8161	44.5	123.5	0.00706529	1.00169	up
ENSMUSG00000030774	Pak1	0.585775	1.52688	68.3333	195.167	0.00030537	1.10037	up
ENSMUSG00000030322	Mbd4	0.169046	0.471006	23.1667	64.6667	0.0189017	1.05346	up
ENSMUSG00000026832	Cytip	0.191686	0.639729	45.5	163.833	6.39884e-06	1.38822	up
NewGene_12285	--	0.269743	0.71738	65.8333	180.5	0.00104803	1.01113	up
ENSMUSG00000034675	Dbn1	0.262485	0.802171	32.3333	88.3333	0.00840559	1.02609	up
ENSMUSG00000059901	Adamts14	0.100623	0.751294	20.8333	169.333	1.82873e-06	2.48566	up
ENSMUSG00000104713	Gbp6	1.26109	11.8181	189.333	1885.5	3.83959e-07	2.90922	up
ENSMUSG00000032690	Oas2	0.365967	1.20055	57.3333	189.167	1.64327e-05	1.29401	up
ENSMUSG00000036362	P2ry13	0.947679	2.91014	94.8333	309.167	4.4034e-05	1.27868	up
ENSMUSG00000024300	Myo1f	0.562128	2.11392	87	341	8.15297e-08	1.55915	up
ENSMUSG00000034152	Exoc3	4.53861	14.4726	818.5	2708.33	1.41337e-44	1.30362	up
ENSMUSG00000067916	Zfp991	0.352445	1.74199	40	203.5	1.24172e-19	1.95116	up
NewGene_21691	--	0.00762417	2.11974	1.16667	146	6.70245e-21	6.59745	up
ENSMUSG00000026390	Marco	3.66871	12.1502	277.833	1004.67	0.0181733	1.35732	up
ENSMUSG00000033450	Tagap	0.234103	0.622003	28.3333	81	0.00637853	1.07622	up
ENSMUSG00000024036	Slc37a1	0.402052	1.04666	52	143.5	0.00173059	1.04501	up
ENSMUSG00000001672	Marveld3	0.470466	2.15457	42.6667	212.5	0.00418107	1.7867	up
ENSMUSG00000058163	Gm5431	0.272307	1.05364	32.6667	126.833	3.22232e-05	1.5625	up
ENSMUSG00000045776	Lrtm1	0.225172	0.631365	55.3333	151.167	0.0232062	1.04504	up
ENSMUSG00000016496	Cd274	0.424641	3.56317	61	545	7.72787e-08	2.72139	up
NewGene_18758	--	0.0388185	0.767453	2.66667	55	2.51352e-14	3.98579	up
ENSMUSG00000032436	Cmtm7	1.42803	4.22933	55.8333	177.5	0.00132482	1.23385	up
ENSMUSG00000028874	Fgr	0.675329	1.86122	89.3333	262.833	1.05618e-05	1.11917	up
ENSMUSG00000027999	Pla2g12a	10.1203	30.2255	600.667	1916	8.01745e-26	1.24681	up
ENSMUSG00000032715	Trib3	2.91651	16.5994	234.667	1481.5	0.00190314	2.10177	up
ENSMUSG00000030149	Klrk1	0.380853	1.31061	39.8333	131	0.000576592	1.29047	up
ENSMUSG00000041313	Slc7a1	0.126673	0.46	36.1667	141.667	0.0012212	1.48519	up
ENSMUSG00000038569	Rad9b	0.260866	0.996136	22.1667	75.6667	0.000216289	1.34938	up
NewGene_25926	--	0.441909	1.66376	120.667	480.333	0.00123049	1.50684	up
ENSMUSG00000026271	Gpr35	0.18687	0.644572	28.6667	90.8333	0.0190221	1.25033	up
ENSMUSG00000044231	Nhlrc1	0.293575	0.793459	26.8333	75.5	0.000708409	1.07582	up
ENSMUSG00000031779	Ccl22	0.101932	1.11409	9.66667	104.333	1.86978e-06	3.06763	up
ENSMUSG00000018507	Trpv2	0.377104	1.17641	43.5	141.5	0.000210152	1.24898	up
ENSMUSG00000018008	Cyth4	1.43046	4.17826	147	484	2.21834e-07	1.30864	up
ENSMUSG00000070354	Evi2	0.131646	0.847396	22.1667	138.5	0.023232	2.32191	up
ENSMUSG00000069874	Irgm2	11.4242	30.7728	1554.83	4508.33	0.0252618	1.09328	up
ENSMUSG00000031530	Dusp4	0.58934	2.00667	64.5	231.167	3.79069e-08	1.41796	up
ENSMUSG00000043832	Clec4a3	1.33305	3.43475	68.6667	185.667	0.00535904	1.0214	up
NewGene_13349	--	0.178059	0.591628	32.8333	108.833	0.000756654	1.35788	up
ENSMUSG00000022947	Cbr3	0.5149	5.4502	23.8333	262.5	5.19617e-06	3.08599	up
ENSMUSG00000078496	Zfp982	2.05521	5.84292	119.167	352.167	6.86874e-06	1.18868	up
ENSMUSG00000045868	Gvin1	1.22966	5.48218	438.167	2055.17	0.00039417	1.80316	up
ENSMUSG00000024030	Abcg1	1.65468	4.81925	234.667	732.333	5.23958e-10	1.1926	up
NewGene_20185	--	1.17973	3.76566	152.5	501.667	0.0244176	1.17575	up
ENSMUSG00000012519	Mlkl	0.856905	3.92034	67.6667	325.5	8.10821e-16	1.84269	up
ENSMUSG00000039745	Htatip2	24.4757	130.62	1309.33	7491.17	2.03574e-70	2.10076	up
NewGene_24716	--	0.218293	3.82738	8.83333	153.167	1.84577e-22	3.697	up
ENSMUSG00000003379	Cd79a	0.316975	1.31197	17.3333	79.6667	0.00317919	1.69849	up
ENSMUSG00000026956	Uap1l1	1.24694	7.13926	165.167	1001.17	1.04112e-31	2.18031	up
ENSMUSG00000032661	Oas3	0.125126	0.793723	23.6667	154.833	1.11226e-12	2.27799	up
ENSMUSG00000005220	Corin	0.050581	0.600478	10	121.333	2.61967e-12	3.19196	up
ENSMUSG00000045333	Zfp423	0.0990347	0.469837	19.1667	97.1667	4.60615e-10	1.89983	up
ENSMUSG00000045322	Tlr9	0.156626	0.483904	22.5	71	0.00883907	1.25991	up
ENSMUSG00000067656	Slc22a27	0.0107918	0.728364	1	65.8333	5.06726e-13	5.61067	up
ENSMUSG00000029521	Chek2	0.282205	0.734214	24.1667	69.3333	0.0386049	1.11176	up
ENSMUSG00000029762	Akr1b8	1.63137	4.38269	87	248.167	5.56088e-05	1.07998	up
ENSMUSG00000030187	Klra2	0.541575	2.55196	39.1667	189.833	1.62012e-07	1.8464	up
ENSMUSG00000031220	Awat2	0.258724	0.726202	20.6667	61.1667	0.00630517	1.12519	up
NewGene_23476	--	0.00328167	2.00594	0.333333	169.667	6.42488e-20	8.45479	up
ENSMUSG00000021423	Ly86	2.56327	6.80262	113.667	323.667	7.35918e-05	1.0729	up
NewGene_22252	--	0.337271	0.923958	27.6667	75	0.00474139	1.01526	up
ENSMUSG00000030651	Art2b	0.11925	0.956915	12.8333	99.6667	1.11882e-05	2.55028	up
ENSMUSG00000029919	Hpgds	0.228469	0.690227	31.1667	101.5	0.00434474	1.2539	up
NewGene_26939	--	0.338695	1.11995	26.8333	90.8333	0.00010729	1.35859	up
ENSMUSG00000079017	Ifi27l2a	1.78482	4.67744	34	91	0.00918185	1.0611	up
ENSMUSG00000028059	Arhgef2	0.838895	3.82704	140.167	673.667	0.000398611	1.76973	up
ENSMUSG00000026104	Stat1	7.71316	26.1942	1303	4704.33	2.93441e-05	1.43172	up
ENSMUSG00000010095	Slc3a2	14.2548	50.5315	1218.83	4365.5	8.87627e-07	1.37652	up
ENSMUSG00000027378	Nphp1	0.770288	3.0606	70.8333	293.833	6.61261e-17	1.62672	up
ENSMUSG00000038623	Tm6sf1	0.71442	2.20291	64.3333	205.667	6.3799e-05	1.30164	up
ENSMUSG00000047180	Neurl3	1.86436	8.9577	183	926.5	3.9815e-36	1.92218	up
ENSMUSG00000032561	Acpp	1.06784	7.54838	187.667	1392.33	2.3962e-50	2.50507	up
ENSMUSG00000033031	Cip2a	0.109621	0.409838	17.5	68.5	5.35701e-05	1.54257	up
ENSMUSG00000040592	Cd79b	0.514351	2.07007	28.8333	109.667	5.73463e-05	1.51026	up
ENSMUSG00000002870	Mcm2	0.417858	1.47363	56.1667	207.833	3.9478e-08	1.489	up
ENSMUSG00000022814	Umps	4.11398	10.9031	564.333	1582.17	1.60105e-22	1.08136	up
ENSMUSG00000040978	Gm11992	0.24913	1.37891	23.6667	136.167	1.61644e-11	2.13716	up
ENSMUSG00000078771	Evi2a	0.668356	2.71081	45.8333	176.5	2.97064e-05	1.56863	up
NewGene_14461	--	0.509059	1.61696	116.5	404.5	0.000105956	1.33597	up
ENSMUSG00000069893	9930111J21Rik1	0.250595	0.799984	39.3333	125.167	0.000603125	1.25871	up
ENSMUSG00000022489	Pde1b	0.240835	0.614573	25	84.6667	0.000480358	1.33579	up
ENSMUSG00000029771	Irf5	2.52498	6.96542	218.667	635.167	3.12274e-09	1.11465	up
ENSMUSG00000038079	Tmem237	0.680509	2.27206	51.1667	175.333	6.4764e-09	1.36281	up
ENSMUSG00000030830	Itgal	2.06461	5.37509	427.333	1144	7.77307e-06	1.0096	up
NewGene_9335	--	0.155247	0.448501	24	69.6667	0.000898445	1.1071	up
ENSMUSG00000040270	Bach2	0.392184	1.09356	138	400.5	1.44246e-10	1.11849	up
ENSMUSG00000029675	Eln	0.4358	1.18548	67.3333	191.167	2.86819e-06	1.10807	up
ENSMUSG00000033717	Adra2a	0.209359	4.25	31.3333	689.5	4.18594e-09	3.94998	up
ENSMUSG00000037411	Serpine1	0.355831	2.9419	42.8333	370.833	2.33436e-13	2.68826	up
ENSMUSG00000029552	Tes	0.320948	1.00977	33.3333	107	0.00131889	1.23964	up
ENSMUSG00000060579	Fhit	1.47116	6.80874	51.3333	246.667	6.72282e-22	1.84813	up
ENSMUSG00000000628	Hk2	0.259142	0.663951	57	154.667	6.95717e-05	1.01262	up
ENSMUSG00000018899	Irf1	7.19575	19.2538	572.5	1679.67	3.2794e-08	1.11896	up
ENSMUSG00000035042	Ccl5	1.03776	3.96835	22.8333	90	0.00231841	1.56266	up
ENSMUSG00000041112	Elmo1	0.275974	0.750875	59.1667	170.333	1.56603e-06	1.09852	up
NewGene_23176	--	0.11783	0.64012	14.1667	78	2.39501e-06	2.01958	up
ENSMUSG00000024087	Cyp1b1	0.224872	92.4288	45.5	19155.3	6.55581e-115	8.28635	up
ENSMUSG00000020175	Rab36	0.557963	2.1681	69.5	275.667	5.5942e-10	1.54776	up
ENSMUSG00000028270	Gbp2	1.76852	7.57369	177	800	0.000290432	1.76238	up
ENSMUSG00000054863	Fam19a5	0.408625	1.74285	42.6667	191.5	2.11904e-07	1.70066	up
ENSMUSG00000038415	Foxq1	1.42475	5.45179	273.167	1103.33	0.000520939	1.63798	up
ENSMUSG00000012428	Steap4	12.7741	35.23	1583.5	4624	1.3406e-11	1.13713	up
ENSMUSG00000059089	Fcgr4	3.09588	10.0106	154.167	526.833	4.39086e-07	1.35295	up
ENSMUSG00000024673	Ms4a1	0.103326	0.474412	13	61.6667	0.00011411	1.82583	up
ENSMUSG00000055707	Klhl26	1.19312	3.52564	139.667	420.167	5.61723e-12	1.17122	up
ENSMUSG00000021728	Emb	0.241551	0.845954	26.5	103.833	2.24672e-09	1.53918	up
ENSMUSG00000029254	Stap1	0.208253	0.678779	28.1667	96.3333	0.000512456	1.35389	up
ENSMUSG00000025351	Cd63	2.37524	6.82312	99	310.5	0.00047311	1.16445	up
ENSMUSG00000037287	Tbcel	7.69283	21.1865	1499.67	4340.5	4.68092e-52	1.12686	up
ENSMUSG00000019590	Cyb561	1.12351	3.35808	118.333	373.167	9.72823e-07	1.20847	up
ENSMUSG00000024556	Me2	0.734317	2.20234	71.1667	228.5	2.11904e-07	1.24746	up
ENSMUSG00000025007	Aldh18a1	0.211452	1.91618	29.8333	282.333	1.20677e-15	2.77568	up
ENSMUSG00000028597	Gpx7	0.555245	1.512	28.6667	81.1667	0.00190417	1.12114	up
ENSMUSG00000015340	Cybb	3.15448	8.49035	598.5	1692.67	9.45995e-06	1.09045	up
ENSMUSG00000000440	Pparg	3.01033	8.97855	246.667	771.5	8.51509e-16	1.23756	up
ENSMUSG00000027412	Lpin3	0.742138	1.98259	101.667	286	8.84079e-06	1.0711	up
ENSMUSG00000037731	Themis2	1.20127	3.91516	146.667	508.333	1.1899e-08	1.36394	up
ENSMUSG00000064267	Hvcn1	0.404522	1.07099	46.1667	125.333	0.0150514	1.04362	up
ENSMUSG00000022534	Mefv	0.165572	0.646	19.3333	78.1667	3.28301e-05	1.54615	up
ENSMUSG00000061825	Ces2c	14.1152	72.38	1101.67	5880.17	1.07094e-31	2.03772	up
ENSMUSG00000027230	Creb3l1	0.470137	1.47463	48.6667	159.833	5.25498e-07	1.31502	up
ENSMUSG00000070034	Sp110	0.708435	2.22512	54.1667	179.833	4.96445e-07	1.30144	up
ENSMUSG00000018819	Lsp1	1.37096	5.23489	90	345.167	5.27204e-09	1.50772	up
ENSMUSG00000027246	Ell3	0.280403	1.38064	24.1667	107.5	1.20977e-05	1.79613	up
ENSMUSG00000054203	Ifi205	0.576049	2.3503	37.3333	160.5	6.15605e-05	1.66175	up
ENSMUSG00000021278	Amn	0.0270392	2.02554	2	145.5	2.03521e-09	5.85254	up
ENSMUSG00000034329	Brip1	0.103087	0.391382	29.5	113.167	8.47729e-05	1.59373	up
ENSMUSG00000003283	Hck	1.6259	4.66102	135	410.5	0.00028041	1.17071	up
ENSMUSG00000046223	Plaur	0.25435	1.07574	13	67.6667	6.1604e-09	1.96403	up
ENSMUSG00000054252	Fgfr3	2.44319	7.37624	403.833	1272.5	4.83542e-18	1.24797	up
NewGene_32103	--	0.092135	0.833571	20.1667	177	1.79029e-16	2.71542	up
ENSMUSG00000078234	Klhdc7a	0.748223	1.98149	231.167	636.333	0.0122325	1.10073	up
ENSMUSG00000000739	Sult5a1	1.02764	18.7993	101.667	1418.33	6.60375e-25	3.42586	up
ENSMUSG00000032315	Cyp1a1	0.106407	1989.03	12.3333	216231	3.67941e-154	13.7696	up
ENSMUSG00000029925	Tbxas1	0.797133	2.67489	63.8333	221.333	8.54416e-06	1.38085	up
ENSMUSG00000049723	Mmp12	0.0514267	2.53374	7.83333	364.167	4.24234e-44	5.16364	up
ENSMUSG00000039232	Stx11	0.171829	0.487371	27.3333	83.8333	0.00017314	1.21996	up
ENSMUSG00000029338	Antxr2	4.62583	12.0562	1007.5	2787.67	1.84013e-25	1.05852	up
NewGene_32397	--	1.72061	5.69588	218.667	943	2.77619e-11	1.71582	up
ENSMUSG00000022474	Pmm1	3.0379	23.4063	151.5	1256.17	2.77274e-54	2.65201	up
NewGene_12062	--	15.0602	48.2687	1950.17	6768.33	1.11092e-06	1.32828	up
ENSMUSG00000042745	Id1	6.70919	17.379	257.167	706.667	0.000413779	1.00179	up
ENSMUSG00000079227	Ccr5	0.537009	1.75507	170.167	604.667	1.56904e-08	1.4138	up
ENSMUSG00000021720	Rnf180	0.1091	0.422411	14.1667	58.6667	6.27065e-05	1.59623	up
ENSMUSG00000059824	Dbp	0.48307	7.5265	34.1667	562.333	5.33621e-10	3.60265	up
ENSMUSG00000070348	Ccnd1	2.12621	17.7935	316	2808	1.24766e-46	2.71555	up
ENSMUSG00000065952	C330021F23Rik	0.465381	1.49318	29	98.6667	1.6522e-06	1.35471	up
ENSMUSG00000046841	Ckap4	0.46992	1.22675	58.5	158.333	2.04314e-05	1.04484	up
NewGene_10361	--	0.884917	2.52834	42.5	135	0.000235175	1.2748	up
NewGene_33479	--	7.49072	22.9036	163	537.5	1.10464e-05	1.25013	up
ENSMUSG00000031271	Serpina7	2.91007	6.77682	237.167	627.833	0.000351017	1.02944	up
ENSMUSG00000027715	Ccna2	0.183826	0.677857	22.1667	83.6667	6.10766e-05	1.51608	up
ENSMUSG00000005410	Mcm5	0.231659	0.714709	31.3333	89.5	7.72655e-05	1.11188	up
ENSMUSG00000024529	Lox	0.0916177	0.461628	16.1667	85.6667	0.000373984	1.97325	up
NewGene_28019	--	2.33465	13.505	256.333	1552.33	1.18568e-31	2.19014	up
ENSMUSG00000029201	Ugdh	47.3918	152.435	4734	16083.8	8.26812e-21	1.36721	up
ENSMUSG00000005547	Cyp2a5	131.13	1117.49	10216.2	91564.3	3.77559e-80	2.75887	up
ENSMUSG00000026981	Il1rn	2.04482	8.92373	145	768.167	4.47188e-17	1.94676	up
ENSMUSG00000022014	Epsti1	1.12769	3.53163	83.3333	274.333	0.000132083	1.30357	up
ENSMUSG00000021196	Pfkp	0.455165	1.37673	75.6667	236.167	2.4432e-06	1.23575	up
ENSMUSG00000048440	Cyp4f16	0.596868	2.1366	53.5	202.833	5.82906e-06	1.46321	up
ENSMUSG00000091337	Eid1	3.04108	9.66036	200.833	684.667	2.23636e-14	1.33596	up
ENSMUSG00000026773	Pfkfb3	1.29933	3.34473	246.333	658.833	4.31867e-05	1.05445	up
ENSMUSG00000022504	Ciita	0.270393	1.42564	59.3333	301.667	7.68073e-07	1.91058	up
ENSMUSG00000033192	Lpcat2	0.779078	2.06476	86.3333	242.667	2.28579e-05	1.06891	up
ENSMUSG00000038179	Slamf7	0.0976417	0.688049	15	104.833	2.34251e-06	2.36267	up
NewGene_26174	--	0.417603	1.5792	34.5	129.667	5.6835e-05	1.48643	up
ENSMUSG00000020083	Fam241b	0.29056	1.77346	19.1667	118.833	1.35773e-10	2.16894	up
ENSMUSG00000038768	9130409I23Rik	3.27385	12.3172	244	965	2.61035e-17	1.58651	up
ENSMUSG00000070031	Sp140	0.61827	2.00243	59.5	198.5	2.65295e-05	1.28435	up
ENSMUSG00000031150	Ccdc120	0.207917	1.28949	31	191.667	5.61723e-12	2.21604	up
ENSMUSG00000046805	Mpeg1	10.4492	31.3154	1794.17	5685.67	2.60852e-10	1.24738	up
ENSMUSG00000031425	Plp1	0.148731	0.446894	26	73.3333	0.0050472	1.09032	up
ENSMUSG00000032596	Uba7	1.12875	3.71394	144.5	512	1.06999e-08	1.40639	up
ENSMUSG00000004038	Gstm3	9.90014	113.141	504	6177	8.44799e-30	3.17136	up
ENSMUSG00000027276	Jag1	0.619424	1.87838	133.833	437.5	9.58235e-07	1.2873	up
ENSMUSG00000061578	Ksr2	0.0351113	0.113143	19	62.3333	0.00127162	1.3293	up
ENSMUSG00000046159	Chrm3	0.203519	0.433271	26.1667	73	0.00430231	1.10795	up
ENSMUSG00000044783	Hjurp	12.3447	47.7939	2282.33	9084.33	2.84694e-58	1.57554	up
ENSMUSG00000025165	Sectm1a	0.218818	1.28871	14.3333	88	5.04787e-07	2.15868	up
ENSMUSG00000037148	Arhgap10	0.488536	1.45745	59.1667	182	3.47429e-05	1.18025	up
ENSMUSG00000079442	St6galnac4	0.210978	0.63169	30.6667	91.3333	0.000731731	1.17095	up
ENSMUSG00000029816	Gpnmb	0.0729007	2.84572	11	441.167	4.12121e-08	4.9338	up
ENSMUSG00000028859	Csf3r	0.638566	1.65041	86	236	1.23574e-07	1.04017	up
ENSMUSG00000056413	Adap1	0.228842	0.951569	24	102.333	1.0683e-06	1.68374	up
ENSMUSG00000025902	Sox17	0.79578	2.6532	70.3333	255.833	1.33389e-08	1.42913	up
ENSMUSG00000066684	Pilrb1	0.759107	2.10296	40.3333	117.333	0.00381199	1.14935	up
ENSMUSG00000037849	Ifi206	0.262203	0.878158	31.6667	111.833	0.00106122	1.38955	up
ENSMUSG00000024885	Aldh3b1	0.840838	3.18671	63	249.667	1.39759e-08	1.57067	up
ENSMUSG00000079494	Nat8f5	3.75983	19.6727	145.5	806.5	5.90655e-15	2.06407	up
ENSMUSG00000028521	Slc35d1	22.9272	65.2738	3621.5	11023.8	8.01745e-26	1.17539	up
ENSMUSG00000041180	Hectd2	6.35533	41.0904	1168.5	7848.33	1.25833e-19	2.36266	up
ENSMUSG00000000142	Axin2	1.37315	3.92022	202.833	632.5	5.5679e-15	1.22023	up
ENSMUSG00000015085	Entpd2	1.09241	8.78687	84.5	721.667	1.99545e-20	2.64854	up
NewGene_28199	--	0.089451	0.963652	11.8333	129.667	4.90534e-07	2.90596	up
ENSMUSG00000026923	Notch1	2.56434	8.55473	961.667	3369.33	1.5873e-39	1.40911	up
ENSMUSG00000003541	Ier3	0.684403	4.61892	30.5	221	9.51256e-18	2.41085	up
ENSMUSG00000028633	Ctps	1.2335	4.27858	130.667	484	7.71705e-26	1.46611	up
ENSMUSG00000045314	Sowahb	1.20921	3.8395	183.667	629.167	9.79406e-07	1.32207	up
ENSMUSG00000035208	Slfn8	0.229775	0.953469	37	150.167	1.33938e-06	1.60091	up
ENSMUSG00000027111	Itga6	0.341314	0.987997	58.6667	179.833	0.000977057	1.16949	up
ENSMUSG00000059714	Flot1	8.19832	21.8327	584.5	1630.67	3.05746e-15	1.08261	up
NewGene_32604	--	1.17873	2.42084	82.6667	251.833	3.30261e-08	1.16436	up
NewGene_4186	--	0.312831	1.0906	39.8333	152.167	0.00461174	1.40525	up
ENSMUSG00000030587	2200002D01Rik	1.47781	4.19631	84.6667	257.167	1.8497e-10	1.17903	up
ENSMUSG00000001281	Itgb7	0.822163	2.63142	80.6667	287.5	4.88523e-07	1.41498	up
ENSMUSG00000054717	Hmgb2	0.932275	2.88889	96	314.833	2.73128e-08	1.27938	up
ENSMUSG00000043740	B430306N03Rik	0.350225	1.09241	55.5	184	7.7696e-07	1.29864	up
ENSMUSG00000020388	Pdlim4	0.431367	1.21551	20.3333	61.1667	0.00309172	1.14479	up
ENSMUSG00000024659	Anxa1	1.15745	3.13126	77.5	219	7.83747e-06	1.09943	up
ENSMUSG00000060586	H2-Eb1	15.8728	97.3706	753	4847	9.27597e-10	2.28068	up
ENSMUSG00000112148	Lilrb4a	1.25948	5.4593	69.1667	314.667	0.017108	1.78386	up
ENSMUSG00000040663	Clcf1	0.280942	1.20884	21.1667	94.6667	0.000178626	1.74387	up
ENSMUSG00000030605	Mfge8	5.2529	26.8168	418.667	2276.33	9.77954e-30	2.00268	up
NewGene_30198	--	2.57424	7.74354	196.167	632.167	4.21519e-09	1.23815	up
ENSMUSG00000006777	Krt23	0.976048	19.848	60.1667	1323.83	4.83542e-18	3.9639	up
ENSMUSG00000056737	Capg	1.0795	3.19903	58.3333	183.5	1.22995e-05	1.22203	up
ENSMUSG00000112023	Lilr4b	0.767655	2.70623	53.5	198	1.76339e-07	1.46223	up
ENSMUSG00000044042	Fmn1	0.190102	0.533244	81	240.333	2.21704e-07	1.181	up
ENSMUSG00000003849	Nqo1	2.8035	19.2727	173	1257.17	1.74704e-35	2.44241	up
ENSMUSG00000036390	Gadd45a	0.63315	6.75543	30	354.667	1.1765e-07	3.03692	up
ENSMUSG00000022221	Ripk3	0.468454	1.33151	37.3333	104.333	0.000901937	1.06143	up
ENSMUSG00000057286	St6galnac2	0.182656	2.51597	26.1667	387.333	6.59767e-19	3.39197	up
ENSMUSG00000052336	Cx3cr1	0.093624	0.755837	16.5	125.833	9.32053e-07	2.55889	up
ENSMUSG00000073968	Trim68	0.183308	0.941948	17.3333	95.8333	6.905e-06	1.98338	up
ENSMUSG00000009585	Apobec3	1.03591	2.83666	96.8333	260.667	2.33318e-06	1.01204	up
ENSMUSG00000068101	Cenpm	0.472041	3.23463	22.3333	148.5	5.21463e-13	2.32045	up
NewGene_21420	--	0.00406317	0.603811	0.333333	65.3333	9.97803e-14	7.10155	up
ENSMUSG00000053063	Clec12a	1.37839	4.07814	136.333	426	5.94745e-09	1.21675	up
ENSMUSG00000024013	Fgd2	0.907461	2.54851	96.1667	273	3.05013e-05	1.06373	up
ENSMUSG00000094622	Gm3055	0.178722	0.43784	25.3333	68.8333	0.000408273	1.02699	up
ENSMUSG00000026628	Atf3	0.483769	2.09507	38.8333	176	2.42605e-09	1.7691	up
ENSMUSG00000041828	Abca8a	8.89332	26.403	1981.33	6158.83	4.36135e-15	1.23378	up
ENSMUSG00000029752	Asns	1.52532	23.902	122.667	2015.5	5.46696e-10	3.59881	up
ENSMUSG00000049775	Tmsb4x	48.2918	136.377	1465	4392.83	3.8115e-10	1.16538	up
ENSMUSG00000028536	2610528J11Rik	4.70229	12.5204	163.333	472.667	1.21466e-08	1.10645	up
ENSMUSG00000052160	Pld4	3.13327	8.98876	245.167	747.167	6.02834e-08	1.18852	up
ENSMUSG00000055541	Lair1	0.74561	1.84821	90.6667	295	8.04173e-06	1.2853	up
ENSMUSG00000012187	Mogat1	0.533278	4.34068	18.6667	208.833	4.96608e-05	3.08448	up
ENSMUSG00000028957	Per3	0.32652	1.29558	75.6667	323.167	3.30312e-06	1.64666	up
NewGene_19293	--	1.39596	4.89934	112.333	431.833	1.81348e-09	1.51246	up
ENSMUSG00000021611	Tert	0.507598	3.35275	82	575.667	2.94183e-63	2.40701	up
NewGene_6973	--	0.0830483	0.958551	9.83333	104	3.2216e-06	2.90766	up
ENSMUSG00000052013	Btla	0.178789	0.716743	21	90.5	0.00144037	1.66241	up
ENSMUSG00000021208	Ifi27l2b	1.28069	7.1122	54.8333	322.333	3.65151e-17	2.13462	up
ENSMUSG00000049882	Vcpkmt	0.494744	2.16911	20.6667	93.3333	2.58048e-07	1.75216	up
ENSMUSG00000027639	Samhd1	3.54439	11.885	490	1668.83	1.54681e-10	1.34916	up
ENSMUSG00000030364	Clec2h	0.480707	2.59131	39.5	206	0.00845512	2.04062	up
ENSMUSG00000028555	Ttc39a	0.0697915	2.23983	6.16667	202.5	3.48049e-06	4.59028	up
ENSMUSG00000025203	Scd2	0.775381	2.29502	165.5	523	4.10992e-20	1.23251	up
ENSMUSG00000028961	Pgd	6.9955	18.7565	608.667	1736.83	5.59732e-36	1.09258	up
NewGene_7258	--	0.0115575	0.824862	1.16667	75.3333	4.45143e-15	5.55005	up
ENSMUSG00000062209	Erbb4	0.113365	0.917829	54.5	451.833	6.20952e-38	2.67004	up
ENSMUSG00000030137	Tuba8	2.30836	17.2687	204.667	1643.67	3.11109e-64	2.55909	up
ENSMUSG00000057465	Saa2	6.69	45.3252	167.833	1199	3.6854e-06	2.41074	up
ENSMUSG00000036136	Fam110c	0.303829	0.953032	36.5	124.167	0.00073769	1.31109	up
ENSMUSG00000040441	Slc26a10	0.813886	2.96743	101.667	379.667	1.05696e-06	1.51871	up
ENSMUSG00000032310	Cyp1a2	218.053	6888.68	16539.3	553136	0	4.65513	up
ENSMUSG00000025396	Hsd17b6	62.0787	293.795	3526.67	17691	2.35841e-07	1.89051	up
ENSMUSG00000022346	Myc	3.11536	12.7414	257.833	1078.5	6.13565e-05	1.6406	up
NewGene_33451	--	0.410175	1.04292	21.3333	55.6667	0.00868566	1.00252	up
ENSMUSG00000026691	Fmo3	0.27333	29.7959	22.6667	2666.33	1.29169e-12	6.38029	up
ENSMUSG00000046031	Calhm6	0.498965	2.72938	22.1667	125.833	9.46643e-05	2.09062	up
ENSMUSG00000051506	Wdfy4	0.379558	0.974756	139.5	403.667	4.71092e-05	1.11318	up
ENSMUSG00000023805	Synj2	0.327051	1.28913	72.3333	254	9.94367e-13	1.4254	up
ENSMUSG00000052270	Fpr2	0.645748	2.13755	28.8333	96.5	0.00344203	1.28924	up
NewGene_6982	--	0.0520843	2.23182	3.66667	211.167	5.67848e-14	5.36276	up
ENSMUSG00000062753	AI413582	0.867672	2.66866	28.5	91.3333	0.00152814	1.2514	up
ENSMUSG00000053318	Slamf8	0.299386	2.01218	19.8333	140.333	4.89857e-09	2.37067	up
ENSMUSG00000072963	Gm10447	0.306213	1.01392	28.3333	99	5.27162e-05	1.35577	up
NewGene_13353	--	0.204734	0.559402	33.3333	91.1667	0.0324636	1.12416	up
ENSMUSG00000058715	Fcer1g	7.52409	19.4049	199.5	548.167	1.08038e-07	1.03854	up
ENSMUSG00000002797	Ggct	1.04742	3.14278	139	388.333	1.12209e-07	1.04793	up
ENSMUSG00000002944	Cd36	15.2525	139.057	1715.33	17754.8	1.48361e-115	2.97059	up
ENSMUSG00000024399	Ltb	0.585414	1.63798	27	81	0.00475224	1.13706	up
NewGene_6968	--	0.642762	2.53974	47.6667	209.5	3.9555e-11	1.7114	up
ENSMUSG00000026821	Ralgds	0.600503	1.69197	87.5	250.167	2.96307e-07	1.09976	up
ENSMUSG00000034330	Plcg2	0.413784	1.11338	71.3333	201.333	0.000374678	1.07661	up
ENSMUSG00000021221	Dpf3	0.34386	1.45868	20.8333	80.5	0.000672383	1.57136	up
ENSMUSG00000021451	Sema4d	0.212941	1.10551	37.6667	201	6.75244e-10	1.99994	up
ENSMUSG00000055782	Abcd2	3.54637	15.4744	772.667	3581.33	6.79217e-20	1.8016	up
ENSMUSG00000022408	Fam83f	0.287091	1.32011	33.8333	168.333	1.62215e-06	1.83238	up
ENSMUSG00000027514	Zbp1	1.45352	5.93351	93.8333	422.667	0.00426914	1.76726	up
ENSMUSG00000054932	Afp	0.235313	0.938079	19.5	81.5	7.34693e-08	1.62187	up
ENSMUSG00000004768	Rab23	0.736556	1.9575	125.167	355	7.31094e-06	1.0622	up
ENSMUSG00000072568	Fam84b	1.26335	3.72608	276.833	882.167	0.00592805	1.19199	up
ENSMUSG00000026822	Lcn2	2.96435	32.5824	106.833	1250.33	2.65026e-16	3.1161	up
ENSMUSG00000032849	Abcc4	0.715021	5.35089	161.333	1295	2.67993e-22	2.54786	up
ENSMUSG00000040621	Gemin8	0.255761	0.864123	19.6667	61.3333	0.000927659	1.27518	up
ENSMUSG00000021007	Spata7	0.330048	0.952763	27	80	0.000207991	1.16726	up
ENSMUSG00000040606	Kazn	0.178315	0.49887	28.6667	83.1667	0.000377873	1.08003	up
NewGene_24712	--	0	15.8814	0	813.333	1.62042e-25	11.6494	up
ENSMUSG00000029314	Gpat3	4.59035	14.408	505.167	1687.83	1.12441e-08	1.27835	up
ENSMUSG00000054520	Sh3bp2	2.99646	8.46201	343.5	1015.17	1.05783e-15	1.17183	up
ENSMUSG00000049562	Ap5b1	0.896711	3.04131	109	395.667	1.05975e-05	1.40899	up
NewGene_24038	--	0.0551405	0.159011	23.5	71.3333	0.00376326	1.16095	up
ENSMUSG00000070605	Zfp992	0.541124	2.16779	96.8333	405.833	1.42693e-12	1.68208	up
ENSMUSG00000028884	Rpa2	1.04773	2.75655	75.8333	208	3.34505e-05	1.06641	up
NewGene_14011	--	0.165385	1.1364	19.6667	132.167	4.17882e-08	2.29451	up
NewGene_33821	--	0.690146	2.08432	65	188.333	0.000923738	1.09746	up
ENSMUSG00000000489	Pdgfb	0.443896	1.15858	51.8333	143.5	7.46375e-06	1.0466	up
ENSMUSG00000031613	Hpgd	49.0955	144.447	3247.17	10066	1.27653e-33	1.23659	up
NewGene_29436	--	1.34841	5.36471	207.667	860.167	0.0293654	1.69021	up
ENSMUSG00000051344	Plekhm3	0.248552	0.583709	73.8333	207.333	3.67972e-05	1.04737	up
ENSMUSG00000078606	Gm4070	0.799709	5.38276	283.333	2010.33	4.19002e-06	2.38541	up
ENSMUSG00000073421	H2-Ab1	21.61	121.446	1047	6171.33	7.37777e-08	2.15772	up
ENSMUSG00000079293	Clec7a	2.23995	10.4526	192.333	893.167	4.50516e-11	1.79039	up
ENSMUSG00000020914	Top2a	0.107302	0.524801	22.8333	114.667	0.000161615	1.92231	up
NewGene_19585	--	0.48923	1.32753	51.1667	142.167	0.00573957	1.12764	up
ENSMUSG00000003779	Kif20a	0.0998337	0.404919	15.6667	60.6667	0.00598742	1.63827	up
ENSMUSG00000026042	Col5a2	0.265592	0.806137	72	223.833	8.36463e-05	1.26653	up
ENSMUSG00000072596	Ear2	2.31539	7.5079	66.6667	228	2.19794e-05	1.35042	up
ENSMUSG00000026581	Sell	0.249561	1.2565	40.6667	203.667	1.21774e-13	1.87165	up
ENSMUSG00000003882	Il7r	0.174053	0.54979	24.5	81.8333	0.0183808	1.29572	up
NewGene_30444	--	0.257824	0.705778	28	78.6667	0.000212095	1.05781	up
ENSMUSG00000026458	Ppfia4	0.122698	0.48671	29.8333	121.5	5.74373e-07	1.60542	up
ENSMUSG00000030086	Chchd6	1.38466	3.64452	61.1667	171.5	0.00108677	1.08682	up
ENSMUSG00000043487	Acot6	0.352452	1.76983	47.8333	255.167	1.45909e-15	1.95933	up
ENSMUSG00000032802	Srxn1	14.9634	47.2262	1649	5524.5	3.7344e-23	1.33365	up
ENSMUSG00000024677	Ms4a6b	0.455448	1.42825	53.3333	153.167	0.00407505	1.08219	up
ENSMUSG00000021200	Asb2	0.434293	1.73515	45.8333	167.333	1.42335e-05	1.46461	up
ENSMUSG00000033685	Ucp2	7.08018	44.8803	1098	7431.17	1.65347e-70	2.34901	up
ENSMUSG00000040699	Limd2	1.9756	6.32873	228.5	758.5	1.73776e-12	1.32787	up
ENSMUSG00000020340	Cyfip2	0.294069	9.37174	77.5	2491.17	1.33351e-48	4.57887	up
ENSMUSG00000079523	Tmsb10	2.32457	5.94045	52.6667	144.167	0.000756278	1.00493	up
ENSMUSG00000046380	Jrk	0.117182	0.312203	26.8333	77.6667	0.00795481	1.07375	up
ENSMUSG00000051076	Vtcn1	0.114018	2.30792	11.8333	253	1.07114e-30	3.97471	up
ENSMUSG00000036006	Ripor2	0.173057	0.838231	35.8333	168.167	1.12072e-11	1.80117	up
ENSMUSG00000020889	Nr1d1	7.2043	25.9879	773.667	2949	1.73776e-12	1.51758	up
ENSMUSG00000005667	Mthfd2	0.599369	1.51541	34.5	120.333	0.00105097	1.40272	up
ENSMUSG00000034634	Ly6d	0.858324	7.16285	25.1667	223.667	5.96758e-15	2.71005	up
ENSMUSG00000034640	Tiparp	1.20189	9.81214	198.833	1733.5	1.38672e-11	2.66388	up
ENSMUSG00000024397	Aif1	1.83928	5.81875	61.8333	205.333	4.94108e-05	1.32219	up
ENSMUSG00000021725	Parp8	0.338712	0.869449	41.8333	111.833	0.000362363	1.00583	up
ENSMUSG00000019975	Ikbip	0.584871	1.75822	50.6667	145.5	5.65852e-07	1.12668	up
ENSMUSG00000021665	Hexb	4.15982	13.6829	316.5	1082.67	6.74956e-21	1.38847	up
ENSMUSG00000028525	Pde4b	1.46662	3.86138	185.667	534	3.96751e-06	1.08376	up
ENSMUSG00000054065	Pkp3	0.176649	1.41168	20.8333	171.167	8.15296e-11	2.58811	up
ENSMUSG00000020473	Aebp1	0.264816	0.672132	40.6667	107.833	0.00304609	1.00488	up
ENSMUSG00000030148	Clec4a2	0.336455	1.09576	32.6667	97.1667	0.0126433	1.13947	up
ENSMUSG00000040767	Snrnp25	0.855874	2.58052	28.6667	88.8333	0.00127779	1.25455	up
ENSMUSG00000031101	Sash3	0.369224	1.38007	40	156	5.2266e-06	1.53282	up
ENSMUSG00000074874	Ctla2b	2.01876	6.54943	90.3333	301.167	7.68145e-08	1.30873	up
ENSMUSG00000104445	Rhbg	2.76509	10.6185	212.167	856	1.61835e-17	1.60181	up
ENSMUSG00000096727	Psmb9	2.58457	11.2591	135.667	612.333	2.53728e-09	1.76434	up
ENSMUSG00000040345	Arhgap9	0.849263	2.50349	66.5	210	9.53174e-08	1.24479	up
ENSMUSG00000033777	Tlr13	0.392122	1.09851	63.8333	187	0.000272027	1.14048	up
ENSMUSG00000021575	Ahrr	0.0247872	5.39179	4.66667	1072	3.62122e-29	7.34419	up
ENSMUSG00000044349	Snhg11	0.472721	3.34141	109.167	801	1.20223e-39	2.49169	up
ENSMUSG00000079429	Mroh2a	0.456322	2.36464	136.5	739	3.63141e-61	2.03998	up
ENSMUSG00000041025	Iffo2	1.51156	4.11566	333.667	988.5	2.52226e-12	1.13508	up
ENSMUSG00000031004	Mki67	0.146007	0.376017	57.3333	158.5	0.00326445	1.03912	up
ENSMUSG00000062488	Ifit3b	0.688835	2.20039	55.5	184.333	0.000708409	1.32986	up
ENSMUSG00000034765	Dusp5	0.307206	1.0479	31	111.167	0.00143792	1.39564	up
ENSMUSG00000034438	Gbp8	0.525196	3.11411	51.3333	320.833	3.83074e-09	2.21252	up
ENSMUSG00000003484	Cyp4f18	0.374203	1.02828	25.3333	74.3333	0.00629904	1.10921	up
ENSMUSG00000036867	Smad6	2.04905	5.17266	241.667	643.833	1.27979e-15	1.00293	up
NewGene_23263	--	0.00113617	2.31751	0.166667	149.667	1.3279e-21	8.78403	up
ENSMUSG00000020205	Phlda1	15.3243	38.8101	1169.17	3134.67	0.0359411	1.04119	up
ENSMUSG00000040420	Cdh18	0.00764733	1.58777	1	173.5	5.78547e-25	7.05851	up
ENSMUSG00000042834	Nrep	1.23896	3.4565	107.167	313.667	3.28301e-05	1.14446	up
ENSMUSG00000002111	Spi1	2.44058	6.59815	188.5	550.167	8.8141e-05	1.11111	up
ENSMUSG00000036469	45352	0.757685	1.95141	94.1667	276.833	2.76674e-05	1.11208	up
ENSMUSG00000025582	Nptx1	0	16.7858	0	3643	9.23678e-57	13.8476	up
ENSMUSG00000025877	Hk3	0.760528	3.23439	97.5	436.333	3.90931e-07	1.74721	up
ENSMUSG00000040264	Gbp2b	0.919143	7.1449	104	850	1.41297e-08	2.60947	up
ENSMUSG00000022439	Parvg	0.498332	1.33307	53.5	148.333	0.00350391	1.06636	up
ENSMUSG00000041491	Cep78	0.44816	1.24302	45.5	133.333	1.48547e-05	1.13343	up
ENSMUSG00000059895	Ptp4a3	1.95747	14.3793	191.667	1075.33	2.11735e-41	2.06621	up
ENSMUSG00000039239	Tgfb2	0.0833653	0.77445	17.5	166.5	9.04275e-15	2.81262	up
ENSMUSG00000071714	Csf2rb2	0.439086	2.24651	81.6667	446.833	1.50438e-14	1.9986	up
ENSMUSG00000022103	Gfra2	0.224832	0.590051	31.1667	86.3333	0.0236185	1.02996	up
ENSMUSG00000050022	Amz1	0.197256	0.562307	25.3333	87.1667	0.000326855	1.36602	up
ENSMUSG00000048163	Selplg	1.59224	3.91918	109.333	300.833	2.96666e-06	1.02953	up
ENSMUSG00000004730	Adgre1	4.86298	13.0936	626.667	1766	2.78903e-07	1.09383	up
ENSMUSG00000042429	Adora1	4.44166	13.7864	777.833	2637.33	9.2449e-06	1.29579	up
ENSMUSG00000040724	Kcna2	0.188686	0.690925	86.1667	334.5	5.05411e-17	1.53502	up
ENSMUSG00000063765	Chadl	0.107276	0.859673	12.8333	82.1667	6.54546e-06	2.33737	up
ENSMUSG00000061758	Akr1b10	0.650302	1.70113	34.3333	96.8333	0.000603125	1.06298	up
ENSMUSG00000020142	Slc1a4	0.508945	4.18933	77.8333	682.833	9.50872e-32	2.68901	up
ENSMUSG00000050957	Insl6	0.12124	6.10832	3.66667	181.333	2.73669e-06	5.31048	up
ENSMUSG00000036672	Cenpt	0.31964	1.06039	22.6667	81	0.000136711	1.37562	up
ENSMUSG00000030577	Cd22	0.312837	1.07492	49.3333	175.167	1.7807e-06	1.39032	up
ENSMUSG00000091649	Phf11b	0.607138	2.04224	28.3333	101.667	1.38884e-06	1.40802	up
ENSMUSG00000060798	Intu	0.408717	1.103	100.333	285.833	3.48852e-08	1.10393	up
ENSMUSG00000035356	Nfkbiz	1.11186	3.24034	176.333	493.5	7.10885e-08	1.06168	up
ENSMUSG00000053477	Tcf4	1.82642	5.48865	419	1373	1.02578e-22	1.31314	up
ENSMUSG00000035357	Pdzrn3	1.40491	3.92997	226	669.667	3.0632e-12	1.15154	up
ENSMUSG00000014837	4931428F04Rik	0.140742	0.548422	20.6667	78.3333	0.000648614	1.54839	up
ENSMUSG00000020435	Osbp2	0.156221	0.649336	25.3333	112.667	6.41766e-08	1.68658	up
ENSMUSG00000024679	Ms4a6d	0.748659	2.62714	42.3333	157.667	1.25436e-05	1.45821	up
ENSMUSG00000029417	Cxcl9	2.211	9.78481	253	1184.17	0.00241111	1.81869	up
ENSMUSG00000038301	Snx10	4.79222	16.2376	440.833	1581.83	9.23271e-21	1.40383	up
ENSMUSG00000030208	Emp1	0.517529	1.58664	58.6667	181.167	6.60164e-05	1.20349	up
ENSMUSG00000024542	Cep192	0.300086	0.762666	96.3333	258.333	1.23466e-08	1.01072	up
NewGene_27398	--	1.27437	2.89744	215.167	589.167	1.19721e-09	1.05156	up
ENSMUSG00000039934	Gsap	3.07324	8.09324	455.167	1271.67	6.21032e-21	1.07153	up
ENSMUSG00000029650	Slc46a3	7.60588	78.4601	712.833	7748	1.0346e-71	3.06137	up
ENSMUSG00000056812	St8sia3	0.0890212	0.399518	21.6667	108.333	0.000526907	1.77116	up
ENSMUSG00000038843	Gcnt1	0.108854	0.382788	21.3333	74.8333	0.0137123	1.44402	up
ENSMUSG00000049038	Mterf2	0.811252	2.42449	36	123.833	0.00411736	1.39515	up
ENSMUSG00000045733	Sprn	0.188233	0.490395	25.3333	68.5	0.00801238	1.04724	up
ENSMUSG00000024066	Xdh	18.873	55.1286	3401.5	10562	4.97221e-86	1.21595	up
ENSMUSG00000026177	Slc11a1	3.09389	8.05369	278.833	776	1.3036e-06	1.04659	up
ENSMUSG00000052117	D630039A03Rik	2.11869	5.82756	235	683.833	6.21897e-14	1.14051	up
ENSMUSG00000044197	Gpr146	12.1784	33.2901	1852.83	5010.17	1.61654e-25	1.02564	up
ENSMUSG00000026126	Ptpn18	0.479426	1.52662	29.1667	78.6667	0.00827748	1.02627	up
ENSMUSG00000029661	Col1a2	1.86663	6.57016	397.167	1461	2.87332e-13	1.48792	up
ENSMUSG00000037318	Traf3ip3	0.132079	0.784368	9.33333	55.1667	1.20955e-05	2.13581	up
ENSMUSG00000040093	Bmf	0.718943	1.90778	131.833	367	5.73178e-07	1.07416	up
ENSMUSG00000075304	Sp5	0.384317	1.76943	32.1667	154.333	9.07957e-10	1.88119	up
ENSMUSG00000021236	Entpd5	60.9261	163.865	10272.3	29028.3	1.37377e-19	1.09498	up
ENSMUSG00000009292	Trpm2	0.532163	1.53782	154.5	462.167	0.000104227	1.14443	up
ENSMUSG00000031897	Psmb10	7.23136	18.1562	376.333	993.333	3.39605e-06	1.00167	up
ENSMUSG00000078922	Tgtp1	1.64619	17.3856	184.833	2054.67	0.000247972	3.07074	up
ENSMUSG00000031264	Btk	0.369693	1.16301	37.8333	124.5	7.21881e-05	1.29283	up
NewGene_22563	--	0.681854	1.80426	46.6667	131.333	6.48544e-06	1.06835	up
ENSMUSG00000040616	Tmem51	2.23999	6.60479	167.333	517.833	8.02624e-08	1.21806	up
ENSMUSG00000027997	Casp6	10.8001	34.5852	615.833	2109.67	3.09696e-28	1.34166	up
ENSMUSG00000022369	Mtbp	0.267221	0.956634	34	121.833	7.69953e-05	1.36419	up
ENSMUSG00000027204	Fbn1	0.233295	0.644231	112.167	313.5	1.88832e-06	1.07542	up
ENSMUSG00000022436	Sh3bp1	0.657186	1.6387	59	160.833	0.000614164	1.02111	up
ENSMUSG00000079419	Ms4a6c	0.878632	2.77953	65.3333	215.5	0.000528297	1.31413	up
NewGene_22719	--	0.378596	1.0862	43	126.5	1.6573e-07	1.13331	up
ENSMUSG00000027408	Cpxm1	0.388308	1.66068	36.8333	163.167	9.80687e-07	1.75999	up
ENSMUSG00000029482	Aacs	1.59638	4.38292	204.333	586.833	1.03162e-05	1.14013	up
ENSMUSG00000016526	Dyrk3	0.219701	0.808416	27.3333	107.333	0.00241737	1.53105	up
ENSMUSG00000056220	Pla2g4a	0.432655	1.29722	49.6667	155.167	0.000788086	1.23548	up
ENSMUSG00000059713	Rcan3	0.310679	1.78218	60.8333	356.667	0.00154014	2.0798	up
ENSMUSG00000057135	Scimp	0.715551	2.06117	32	93.3333	0.0220891	1.1763	up
ENSMUSG00000046157	Tmem229b	0.387752	1.14864	58.8333	182	9.89265e-06	1.23706	up
ENSMUSG00000063193	Cd300lb	0.437288	1.378	49.1667	164.167	7.27025e-05	1.29468	up
NewGene_2641	--	0.049283	1.15171	1.66667	83.8333	3.85301e-14	5.20725	up
ENSMUSG00000053553	3110082I17Rik	0.603642	2.24487	36.3333	143.833	5.37658e-08	1.56173	up
ENSMUSG00000000782	Tcf7	1.34676	3.54465	115.5	331.667	0.000629754	1.04816	up
ENSMUSG00000036526	Card11	0.124883	0.416228	20.8333	72.1667	0.0290493	1.37003	up
ENSMUSG00000039178	Tbc1d19	0.511585	1.6897	45.8333	158	1.03388e-07	1.384	up
NewGene_25969	--	0.481939	1.64539	42.1667	152	2.69813e-06	1.42471	up
ENSMUSG00000030800	Prss8	1.44455	6.72647	105.167	525.333	5.54726e-09	1.86455	up
ENSMUSG00000031093	Dock11	0.210992	0.590997	56	163.333	3.09208e-05	1.12982	up
ENSMUSG00000046688	Tifa	2.0878	5.70145	194	572.5	1.38672e-11	1.14847	up
NewGene_23958	--	0.118703	0.438051	37.1667	178.667	0.0328438	1.85521	up
ENSMUSG00000029204	Rhoh	0.113095	0.538324	18.3333	71.3333	0.00137068	1.51616	up
ENSMUSG00000021068	Nin	0.307504	0.833347	119.833	330.833	1.64107e-06	1.04392	up
NewGene_24949	--	1.29274	5.47778	87	385.5	5.03132e-14	1.73118	up
NewGene_19014	--	0.0229893	1.58396	4	223.667	1.60418e-47	5.39312	up
ENSMUSG00000028337	Coro2a	0.255449	0.869724	43.3333	151	0.000178146	1.40862	up
ENSMUSG00000003355	Fkbp11	2.59619	11.3287	75.3333	346.5	3.41775e-30	1.79026	up
ENSMUSG00000029366	Dck	0.830347	2.20138	101	283	5.34194e-09	1.07423	up
ENSMUSG00000030309	Caprin2	0.159056	0.781142	22.5	112.167	2.30686e-05	1.8466	up
ENSMUSG00000021624	Cd180	0.694846	2.97246	72.8333	330.833	6.38235e-10	1.73825	up
ENSMUSG00000046245	Pilra	0.873714	2.27077	86	239.333	0.000476272	1.03152	up
ENSMUSG00000020143	Dock2	0.495451	1.37109	125.833	369.333	4.53569e-07	1.12201	up
ENSMUSG00000031304	Il2rg	1.38488	4.05802	91.5	281	1.40412e-05	1.18921	up
ENSMUSG00000042817	Flt3	0.117195	0.42264	17.1667	66.1667	0.00149464	1.45375	up
ENSMUSG00000001506	Col1a1	0.799391	4.37322	192	1081.33	5.82426e-09	2.13215	up
ENSMUSG00000038370	Pcp4l1	5.77707	42.3565	359.333	2750	1.90713e-40	2.56347	up
ENSMUSG00000040483	Xaf1	0.638848	2.23209	46.6667	150.667	0.00114462	1.29914	up
ENSMUSG00000111709	Gm3776	1.58816	13.8664	54.6667	503.167	1.84304e-09	2.80933	up
ENSMUSG00000043263	Ifi209	0.393466	1.81065	54	256.833	1.6031e-11	1.84078	up
ENSMUSG00000015839	Nfe2l2	19.478	56.9676	1887.33	5872.67	1.9367e-51	1.21827	up
ENSMUSG00000022434	Fam118a	0.444272	1.34429	45	143.333	2.60177e-06	1.23887	up
NewGene_28213	--	0.0824522	1.40394	4.16667	66	1.42927e-11	3.56417	up
ENSMUSG00000068220	Lgals1	4.41668	19.9408	137.167	659.5	1.91265e-17	1.86206	up
ENSMUSG00000036687	Tmem184a	4.02415	10.2189	468.333	1257.17	7.9567e-16	1.0016	up
ENSMUSG00000042622	Maff	1.1424	4.02645	88.1667	316.333	7.66619e-07	1.41469	up
ENSMUSG00000074345	Tnfaip8l3	0.0340262	1.97173	6	362	7.2877e-20	5.51299	up

## Sheet: HPL vs. CL down
Gene ID	Gene_name	CL_FPKM	HPL_FPKM	CL_count	HPL_count	FDR	Log2FC	Regulated
ENSMUSG00000028356	Ambp	1183.62	702.11	58661.3	36779.3	1.11861e-16	-1.07159	down
ENSMUSG00000059325	Hopx	24.9169	12.0428	1106.83	564.5	3.81534e-14	-1.35551	down
ENSMUSG00000049532	Sall2	0.889903	0.545547	169	111	1.33381e-07	-1.00746	down
ENSMUSG00000032083	Apoa1	7142.09	2161.87	288718	92799.3	8.44214e-65	-2.04748	down
ENSMUSG00000060317	Acnat2	16.3244	6.50046	1051	436.667	0.00108463	-1.62336	down
ENSMUSG00000020593	Lpin1	13.7885	5.89421	2956.17	1340.83	0.000130614	-1.50098	down
ENSMUSG00000034936	Arl4d	19.3062	5.47955	1044.17	315.5	2.05919e-55	-2.14756	down
ENSMUSG00000035112	Wnk4	0.844046	0.244931	136	41	1.05307e-18	-2.13069	down
NewGene_24564	--	9.6792	1.27831	2008.17	278.333	9.239e-09	-3.23693	down
ENSMUSG00000039202	Abhd2	33.6681	18.0234	9064.5	5144.5	0.000265095	-1.22682	down
ENSMUSG00000061292	Cyp3a59	18.1115	6.96459	1412	582	1.24819e-25	-1.71955	down
ENSMUSG00000073600	Prob1	2.27651	0.644216	272.833	81.6667	6.31364e-14	-2.13064	down
ENSMUSG00000019232	Etnppl	63.2246	28.879	11053	5370.5	6.81717e-15	-1.47006	down
NewGene_10458	--	2.46102	0.745247	483.333	153.167	9.97989e-19	-2.05032	down
ENSMUSG00000069733	Ube2u	1.55477	0.495984	93.8333	31.8333	3.80458e-07	-1.95286	down
ENSMUSG00000035372	1810055G02Rik	35.5053	12.3532	2615.67	968.833	1.71641e-35	-1.84334	down
ENSMUSG00000042348	Arl15	2.99434	1.92128	392.5	259.167	1.88421e-15	-1.00281	down
NewGene_12056	--	0.726022	0.339218	68.8333	39.3333	0.00116093	-1.2202	down
NewGene_24263	--	8.65836	2.6483	1936.17	645.333	6.93055e-26	-1.99913	down
ENSMUSG00000001670	Tat	827.646	232.765	77881.3	23492.5	1.44479e-13	-2.18532	down
ENSMUSG00000069922	Ces3a	587.764	342.667	46816.3	28392.7	0.00233114	-1.08403	down
ENSMUSG00000030494	Rhpn2	5.75219	3.13843	796	459.333	1.14778e-37	-1.1993	down
ENSMUSG00000028715	Cyp4a14	1784.64	1082.07	173668	112512	3.05814e-05	-1.03291	down
ENSMUSG00000024042	Sik1	5.35468	2.27777	978	432	6.99318e-05	-1.56221	down
ENSMUSG00000035031	C8a	145.69	79.9704	19660.7	11382.8	1.34719e-05	-1.16109	down
ENSMUSG00000028185	Dnase2b	12.419	6.68647	1251.5	713.333	5.83356e-24	-1.21383	down
NewGene_27895	--	0.603421	0.188039	82.8333	21.6667	9.22927e-10	-2.29235	down
ENSMUSG00000045319	Proser2	7.11129	3.15973	896.333	439.5	5.5258e-49	-1.44655	down
ENSMUSG00000029385	Ccng2	9.94847	5.67845	1088	658.167	3.37163e-22	-1.13474	down
NewGene_16944	--	1.9549	0.609961	130.167	43.8333	3.44914e-10	-2.00452	down
ENSMUSG00000097148	Gm3839	9.46171	5.24044	638.833	372.667	2.51764e-10	-1.18229	down
ENSMUSG00000075590	Nrbp2	19.6785	7.7464	2375.83	981.5	2.14102e-45	-1.69007	down
ENSMUSG00000071547	Nt5dc2	4.46959	2.4962	310.167	190.333	2.82648e-09	-1.13708	down
ENSMUSG00000072849	Serpina1e	5717.14	674.031	291884	35972.5	1.19385e-13	-3.40462	down
ENSMUSG00000032724	Abtb2	4.69922	2.55741	841.167	484.833	2.95326e-28	-1.20666	down
NewGene_13145	--	1.1041	0.65978	236.167	148.167	4.71533e-09	-1.06286	down
ENSMUSG00000026348	Acmsd	8.31113	3.18151	881.333	361	4.69782e-14	-1.73144	down
ENSMUSG00000027513	Pck1	1394.6	284.519	146065	31600.5	7.24956e-60	-2.61849	down
ENSMUSG00000026435	Slc45a3	25.2476	9.82361	3297.5	1347.33	5.97979e-46	-1.67864	down
ENSMUSG00000045973	Slc25a51	17.8709	8.84046	3015.67	1599.5	3.2408e-39	-1.31444	down
ENSMUSG00000025991	Cps1	889.526	347.511	194738	80348.5	8.73505e-100	-1.68431	down
ENSMUSG00000016028	Celsr1	3.14104	0.692488	934	238.333	6.58924e-12	-2.34018	down
ENSMUSG00000024962	Vegfb	7.74288	3.98694	371	201.333	3.48656e-06	-1.24869	down
ENSMUSG00000066687	Zbtb16	4.23318	1.16375	825.167	237.833	3.28301e-05	-2.16534	down
ENSMUSG00000043789	Vwce	7.26475	4.00625	1004.33	584.667	1.82941e-07	-1.16138	down
NewGene_12143	--	1.1238	0.337796	66.5	22.1667	1.27986e-09	-2.02587	down
ENSMUSG00000050423	Ppp1r3g	0.898412	0.049634	85.1667	5.16667	7.32811e-05	-4.38551	down
ENSMUSG00000025185	Loxl4	0.967117	0.426597	138.333	66	3.2769e-09	-1.4493	down
ENSMUSG00000032311	Nrg4	2.70715	1.53755	188.833	117.167	9.38806e-07	-1.12052	down
ENSMUSG00000067219	Nipal1	4.09298	1.47398	682.667	264.833	1.69416e-06	-1.82688	down
NewGene_14653	--	4.85969	1.90852	380.5	135.333	0.00127748	-1.8196	down
ENSMUSG00000024430	Cabyr	1.50167	0.883009	124.667	78.3333	0.00424283	-1.04941	down
NewGene_4127	--	1.07581	0.563426	157	86.8333	3.06799e-10	-1.24832	down
ENSMUSG00000051000	Fam160a1	1.73977	0.943301	290	171	1.9024e-11	-1.16181	down
ENSMUSG00000022388	Ttll8	0.50504	0.0429897	55.5	5.33333	1.78316e-17	-3.77424	down
ENSMUSG00000017167	Cntnap1	0.866236	0.242424	182.5	55.8333	2.24854e-08	-2.15953	down
ENSMUSG00000024118	Tedc2	59.7075	17.3316	4952.33	1526.83	1.14304e-49	-2.08908	down
ENSMUSG00000020614	Fam20a	14.2226	8.54646	1444.67	938.833	1.14719e-18	-1.03059	down
ENSMUSG00000023067	Cdkn1a	37.2817	15.5393	2804.67	1245.67	0.000271972	-1.61038	down
ENSMUSG00000031545	Gpat4	44.5922	20.5793	9589.83	4678.5	3.74955e-26	-1.43994	down
ENSMUSG00000064225	Paqr9	54.693	22.3789	17912.8	7716.67	2.97064e-05	-1.59217	down
ENSMUSG00000016024	Lbp	61.0953	35.4102	6026.33	3678.83	4.23713e-05	-1.09873	down
ENSMUSG00000034774	Dsg1c	1.11262	0.537425	180.5	91.1667	4.82636e-07	-1.35586	down
ENSMUSG00000025207	Sema4g	56.4863	34.9959	10052.5	6572.67	2.45227e-12	-1.00508	down
ENSMUSG00000011305	Plin5	56.9558	33.2155	4423.83	2753.83	9.35792e-18	-1.10532	down
ENSMUSG00000023087	Noct	3.91828	0.95801	713.833	182.667	2.98566e-11	-2.32631	down
ENSMUSG00000031770	Herpud1	230.047	119.835	17626.5	9617.5	2.72451e-14	-1.27361	down
ENSMUSG00000028051	Hcn3	0.409657	0.18751	66	32.1667	0.000175038	-1.44655	down
ENSMUSG00000064373	Selenop	2998.56	1846.05	244540	159683	2.15282e-51	-1.02927	down
NewGene_32485	--	1.12998	0.594123	49.3333	29.8333	0.0103577	-1.13263	down
ENSMUSG00000074623	Gm826	1.76722	1.05878	53.6667	33.5	0.00163597	-1.10714	down
ENSMUSG00000018796	Acsl1	646.388	346.93	91239.3	55562	4.40585e-17	-1.11525	down
ENSMUSG00000028150	Rorc	18.9097	11.3201	1722	1111	1.3713e-13	-1.05447	down
ENSMUSG00000074768	Bhmt	2690.65	812.62	260868	83702.2	4.35111e-39	-2.04642	down
ENSMUSG00000020017	Hal	106.646	50.056	22288.5	11179.5	2.94353e-34	-1.43157	down
ENSMUSG00000031722	Hp	1571.64	693.849	83309.5	38437.8	4.55025e-05	-1.48557	down
ENSMUSG00000021594	Srd5a1	32.9587	11.2267	3416.67	1223.5	1.37377e-19	-1.86268	down
NewGene_19716	--	2.04734	0.401324	201.833	56.1667	4.98185e-16	-2.25835	down
ENSMUSG00000056966	Gjc3	1.35858	0.187313	213.833	32.1667	1.61402e-43	-3.16646	down
ENSMUSG00000025340	Rabgef1	7.85365	4.77104	804.833	520.833	6.63534e-15	-1.0289	down
ENSMUSG00000038233	Fam198a	1.54423	0.660516	189	94.1667	1.09435e-08	-1.38819	down
ENSMUSG00000014164	Klhl3	1.31178	0.713362	370.833	213	4.35776e-19	-1.20421	down
ENSMUSG00000020038	Cry1	8.55641	2.1015	1011.83	263.667	4.60121e-44	-2.34472	down
ENSMUSG00000038375	Trp53inp2	82.8428	33.1996	12315.8	5253.33	2.40434e-25	-1.61528	down
NewGene_7217	--	1.24866	0.200278	297.5	56.1667	2.6408e-31	-2.81836	down
NewGene_32542	--	4.74202	2.3616	1150.17	563.833	2.5551e-17	-1.4735	down
ENSMUSG00000041293	Adgrf1	0.576175	0.110177	88.3333	18.1667	5.50592e-08	-2.68901	down
NewGene_4122	--	2.49889	0.489412	137.167	29	1.79599e-14	-2.67512	down
ENSMUSG00000048368	Omd	2.59693	0.833184	194.667	72.5	3.89499e-15	-1.82675	down
ENSMUSG00000044005	Gls2	140.525	73.8152	13994.7	7706.83	1.21473e-47	-1.28645	down
ENSMUSG00000070495	Ctcfl	0.847368	0.299589	105.333	40.5	1.03418e-08	-1.81609	down
ENSMUSG00000079012	Serpina3m	207.111	104.187	13473.8	7147.33	4.1621e-18	-1.30616	down
ENSMUSG00000028967	Errfi1	440.708	174.27	53114.2	21941.3	4.04441e-06	-1.64188	down
NewGene_31937	--	60.0011	33.6331	4521.67	2719.17	1.20808e-26	-1.14661	down
ENSMUSG00000006445	Epha2	10.169	5.11986	1563.83	832.667	4.06622e-17	-1.31628	down
ENSMUSG00000050240	Hic2	0.83242	0.407092	208.167	108	8.31127e-21	-1.35634	down
ENSMUSG00000091971	Hspa1a	0.773728	0.218257	91.3333	27.5	6.71432e-06	-2.11688	down
NewGene_30460	--	1.73644	0.572402	215	80.3333	0.0122997	-1.93081	down
ENSMUSG00000024190	Dusp1	26.2266	9.61405	2062.67	793	1.24906e-16	-1.7554	down
NewGene_3799	--	0.466663	0.231144	91.6667	49	1.56267e-07	-1.32553	down
ENSMUSG00000020021	Fgd6	7.18429	4.24579	2264.83	1421.83	1.38898e-26	-1.08952	down
ENSMUSG00000025574	Tk1	9.59461	3.92277	549.667	234.833	5.06677e-10	-1.59699	down
NewGene_27146	--	1.29462	0.67895	65.8333	35.8333	2.56063e-05	-1.30123	down
ENSMUSG00000041567	Serpina12	3.33241	1.43979	490.333	217.833	0.0478036	-1.5204	down
ENSMUSG00000055730	Ces2a	180.093	99.6987	13854.7	7997	4.1463e-14	-1.17186	down
ENSMUSG00000030278	Cidec	10.8267	3.76034	561.167	205.667	0.000234894	-1.85991	down
ENSMUSG00000068083	Cyp2d40	36.9685	19.4624	1693	935.167	2.10088e-13	-1.24036	down
ENSMUSG00000058207	Serpina3k	4648.53	1408.18	376644	118794	8.48281e-18	-2.02992	down
ENSMUSG00000016756	Cmah	13.5362	6.99621	5127.83	2726	0.000115245	-1.27385	down
ENSMUSG00000051452	Gm11437	2.42947	1.26753	116.5	65.3333	3.78295e-06	-1.25474	down
ENSMUSG00000034687	Fras1	0.171421	0.102906	107.333	68	6.00947e-07	-1.05814	down
ENSMUSG00000027597	Ahcy	1074.01	612.973	107057	64741.3	2.5148e-78	-1.13577	down
NewGene_8224	--	15.232	5.61112	2190.5	848.167	1.87806e-08	-1.74	down
ENSMUSG00000022505	Emp2	2.61509	1.41603	355.667	202.833	1.71839e-08	-1.20518	down
ENSMUSG00000025533	Asl	599.606	140.391	41436.2	11751.5	4.92086e-193	-2.24152	down
ENSMUSG00000021400	Wrnip1	33.6252	18.9325	3481.5	2054	8.14686e-13	-1.1448	down
ENSMUSG00000034258	Flvcr2	3.7102	1.71412	500.333	245.333	2.17702e-11	-1.43848	down
ENSMUSG00000032735	Ablim3	6.73877	3.3638	1195.5	626.5	4.60828e-12	-1.31539	down
ENSMUSG00000071856	Mcc	5.81216	3.18426	1802.67	1033.67	7.28893e-20	-1.19368	down
NewGene_11335	--	29.3268	4.24293	3264	514.333	2.8071e-15	-3.01967	down
ENSMUSG00000055116	Arntl	9.74808	4.67154	1100.33	562.5	2.14511e-10	-1.38751	down
ENSMUSG00000033350	Chst2	0.510115	0.262001	146.5	80	2.97008e-05	-1.27503	down
ENSMUSG00000037709	Fam13a	7.11859	3.79895	1619.33	906.667	1.8266e-09	-1.21681	down
ENSMUSG00000020893	Per1	5.33208	1.0801	916	205.333	2.96109e-28	-2.54124	down
ENSMUSG00000039481	Nrtn	1.47122	0.403872	58.5	18	0.000525489	-2.16386	down
ENSMUSG00000072612	Gm10382	1.68139	0.967008	81.6667	50	2.50513e-07	-1.13057	down
ENSMUSG00000022821	Hgd	274.474	163.23	18176.5	11377	1.99088e-24	-1.07597	down
ENSMUSG00000001095	Slc13a2	1.67858	0.0992878	159.667	10.3333	6.87232e-33	-4.35352	down
ENSMUSG00000051495	Irf2bp2	15.102	7.0599	3038.5	1492	2.14828e-32	-1.42181	down
ENSMUSG00000039470	Zdhhc2	0.433311	0.186488	58.3333	26.6667	1.49795e-05	-1.51362	down
ENSMUSG00000036151	Tm6sf2	20.1384	11.4023	1135.17	689.333	1.45082e-16	-1.14276	down
ENSMUSG00000022098	Bmp1	33.8415	20.2558	5355.83	3406	2.74523e-28	-1.05536	down
ENSMUSG00000025089	Gfra1	76.4752	34.2674	13144.7	6241.83	8.0807e-33	-1.48719	down
ENSMUSG00000041698	Slco1a1	70.2176	37.4322	10285.8	5639.5	0.0338366	-1.21514	down
ENSMUSG00000016239	Lonrf3	1.41849	0.752284	161.167	88.5	4.90534e-07	-1.24914	down
NewGene_3446	--	3.27799	0.117458	332	13.8333	2.80846e-14	-4.98008	down
ENSMUSG00000025004	Cyp2c40	7.77949	4.18192	553.833	317.5	2.44378e-06	-1.22901	down
NewGene_139	--	1.26946	0.648717	276.5	151	4.35437e-06	-1.25803	down
ENSMUSG00000059022	Kcp	1.03195	0.638608	178	102	8.84191e-08	-1.19554	down
ENSMUSG00000002992	Apoc2	81.9979	42.1683	2211	1191.83	1.38673e-16	-1.30456	down
ENSMUSG00000096674	Mup15	945.901	457.567	34209.7	17355.3	0.0191722	-1.39039	down
ENSMUSG00000092008	Cyp2c69	2.96585	0.797355	210.833	58.8333	0.0159642	-2.17839	down
NewGene_19100	--	3.26573	2.1469	282	190.333	2.07555e-06	-1.01902	down
ENSMUSG00000026077	Npas2	1.18423	0.488181	189.5	86.6667	2.14207e-06	-1.54764	down
ENSMUSG00000028641	P3h1	5.51381	3.36494	690.667	443.833	2.37409e-14	-1.02962	down
ENSMUSG00000035413	Tmem98	5.87138	2.75637	374.833	187.167	1.12441e-08	-1.39055	down
NewGene_26574	--	3.26695	1.41244	131.667	60.8333	4.99567e-17	-1.53017	down
ENSMUSG00000022508	Bcl6	12.468	3.46513	1721.67	506.833	4.86402e-10	-2.16324	down
ENSMUSG00000026819	Slc25a25	102.266	34.8517	11306.3	4188	3.91451e-07	-1.80358	down
ENSMUSG00000017718	Afmid	52.4947	22.319	4676.5	2104.5	3.10684e-15	-1.54742	down
NewGene_26850	--	0.364225	0.143258	98.5	43.5	2.50818e-05	-1.56889	down
ENSMUSG00000052957	Gas1	5.57594	3.29383	640.167	392.667	0.0147338	-1.08516	down
ENSMUSG00000015890	Amdhd1	80.2903	47.6348	7636.5	4833.17	8.25832e-28	-1.08984	down
ENSMUSG00000046794	Ppp1r3b	45.7853	21.7297	8004	3931.5	1.55426e-08	-1.40481	down
ENSMUSG00000079563	Pglyrp2	65.5806	39.9205	5318.83	3412.67	3.289e-14	-1.03372	down
NewGene_23561	--	1.91884	0.890231	266.833	129.833	7.49356e-15	-1.44066	down
ENSMUSG00000021338	Carmil1	3.08708	1.21276	603.833	235.833	4.1446e-17	-1.76259	down
ENSMUSG00000068877	Selenbp2	129.978	51.1053	8862	3606	0.000415619	-1.67864	down
ENSMUSG00000038859	Baiap2l1	22.0888	12.8168	2787	1718.33	1.76341e-09	-1.10654	down
ENSMUSG00000047767	Atg16l2	2.21109	1.34009	357.167	202	3.59262e-13	-1.22047	down
ENSMUSG00000057666	Gapdh	19.4179	12.4722	975.333	644.333	4.06622e-17	-1.011	down
NewGene_14992	--	2.12382	0.254329	365.167	45.5	4.15899e-39	-3.37041	down
ENSMUSG00000024827	Gldc	81.2083	41.2892	11969.7	6453	5.84193e-66	-1.30351	down
ENSMUSG00000022025	Cnmd	0.88239	0.476151	47.3333	29.3333	0.0132916	-1.1806	down
ENSMUSG00000031298	Adgrg2	0.438262	0.205083	81.3333	40.6667	0.000367161	-1.37551	down
NewGene_29609	--	1.36212	0.449288	324.333	131.333	8.75328e-09	-1.7275	down
ENSMUSG00000049577	Zfpm1	17.8151	10.7344	2353.5	1503.17	9.62814e-10	-1.04656	down
ENSMUSG00000010663	Fads1	86.369	43.6026	11695.7	6246.83	1.71748e-16	-1.30088	down
ENSMUSG00000032392	Parp16	10.4833	5.7986	1008.67	601	2.4731e-17	-1.15413	down
ENSMUSG00000025190	Got1	144.139	55.9943	11581.7	4837.67	5.93481e-28	-1.7104	down
ENSMUSG00000044786	Zfp36	39.8042	23.8613	4253	2720.83	3.48908e-07	-1.04709	down
ENSMUSG00000026639	Lamb3	2.20735	0.981463	417.833	198.833	1.17037e-11	-1.4862	down
ENSMUSG00000031489	Adrb3	1.6432	0.537846	168.667	56.8333	0.00274616	-1.90388	down
ENSMUSG00000039632	Ccdc151	0.600219	0.251677	51.5	23.3333	0.00027008	-1.5505	down
ENSMUSG00000038754	Elovl3	358.276	93.8147	21011.2	5744.83	7.61804e-14	-2.24157	down
ENSMUSG00000039601	Rcan2	1.42981	0.732866	167.5	92.5	4.08169e-05	-1.24522	down
ENSMUSG00000036110	Slc17a2	43.5316	25.0236	6871.83	4198.33	8.15314e-09	-1.09213	down
NewGene_13085	--	0.904737	0.450332	63	34	7.97994e-05	-1.30665	down
ENSMUSG00000031169	Porcn	1.92126	0.997619	153.667	89.3333	1.36796e-05	-1.16115	down
ENSMUSG00000002289	Angptl4	85.2583	42.316	9705	5206.17	5.96029e-21	-1.28941	down
ENSMUSG00000031431	Tsc22d3	44.8482	19.8101	3415	1543.67	1.0739e-15	-1.53196	down
ENSMUSG00000028072	Ntrk1	0.94076	0.165537	94.5	18.3333	1.44846e-14	-2.79706	down
ENSMUSG00000057777	Mab21l2	0.512115	0.251213	55.3333	28.1667	0.0431678	-1.31848	down
NewGene_18363	--	6.17619	2.30462	551.167	215.5	0.00688043	-1.71619	down
ENSMUSG00000043439	Epop	2.10319	0.822689	190.167	82	1.26904e-05	-1.71129	down
ENSMUSG00000040128	Pnrc1	60.469	36.2791	3903.17	2478.5	2.13566e-36	-1.06007	down
ENSMUSG00000095061	E030018B13Rik	6.18312	0.0964195	242.833	4.33333	2.0489e-20	-6.23016	down
NewGene_22723	--	1.00525	0.504437	123.167	65.8333	2.06769e-06	-1.30781	down
ENSMUSG00000072082	Ccnf	6.64852	2.585	1072.17	441	9.21358e-24	-1.67959	down
ENSMUSG00000069324	Gm5096	353.316	112.761	25665.5	8680.67	5.84154e-31	-1.96785	down
ENSMUSG00000003279	Dlgap1	0.378848	0.0915895	89.1667	27.1667	2.0695e-14	-2.10428	down
NewGene_27703	--	0.853393	0.492665	92.6667	57	0.000262597	-1.11245	down
ENSMUSG00000037408	Cnnm4	1.37258	0.646677	246.167	121.833	3.95321e-11	-1.40355	down
ENSMUSG00000078650	G6pc	265.462	88.8744	25248.2	8870.5	8.60573e-35	-1.89426	down
ENSMUSG00000022181	C6	73.9041	44.7134	8300.67	5242	0.000307448	-1.03905	down
ENSMUSG00000023078	Cxcl13	3.88432	1.79726	172.333	86.5	9.39926e-07	-1.45037	down
ENSMUSG00000027261	Hao1	83.6954	31.7443	6770.83	2655.83	0.0059248	-1.68873	down
ENSMUSG00000038594	Cep85l	4.57448	2.82916	1351.33	876.5	1.94745e-11	-1.0218	down
ENSMUSG00000029597	Sds	106.67	45.6368	5005.83	2243.83	1.91263e-24	-1.55326	down
ENSMUSG00000022149	C9	181.991	77.9767	14574.7	6509.5	0.000927435	-1.5326	down
NewGene_30371	--	0.847248	0.442953	168.5	95.1667	0.000325034	-1.26646	down
ENSMUSG00000026890	Lhx6	1.50428	0.819434	200.667	111	1.59627e-08	-1.25927	down
ENSMUSG00000061353	Cxcl12	126.348	76.8007	14305.5	8952.17	2.11707e-24	-1.08406	down
ENSMUSG00000048546	Tob2	10.7158	5.82415	1772.67	1004.83	1.25295e-13	-1.20336	down
NewGene_9084	--	1.07517	0.0560708	113.167	11.3333	2.50267e-13	-3.68635	down
ENSMUSG00000026475	Rgs16	7.22851	3.46428	673.5	348	0.025147	-1.43031	down
NewGene_1537	--	3.30307	0.173599	422.167	25.8333	1.90867e-61	-4.45038	down
NewGene_8534	--	1.11239	0.635612	176.833	106.833	0.000706831	-1.12111	down
NewGene_14981	--	0.87814	0.215916	103.5	27.3333	5.98143e-09	-2.32475	down
ENSMUSG00000108022	Gm7298	1.56537	0.305735	292	60.5	0.0416393	-2.6819	down
ENSMUSG00000034758	Tle6	0.659379	0.294468	52.8333	25.5	0.00126519	-1.45684	down
NewGene_27894	--	1.3896	0.465755	109.5	41	2.70356e-06	-1.81576	down
NewGene_15197	--	0.559648	0.214105	50.6667	21	1.95749e-07	-1.6957	down
NewGene_14299	--	2.55507	1.16876	509.333	228.333	2.78603e-12	-1.55969	down
NewGene_15448	--	7.14797	1.29955	1385.5	273.833	1.69226e-20	-2.76541	down
ENSMUSG00000021806	Nid2	2.14431	0.972752	408.333	198	1.2619e-13	-1.4603	down
ENSMUSG00000030711	Sult1a1	234.146	96.287	12038.5	5267.5	3.57522e-67	-1.60822	down
ENSMUSG00000024421	Lama3	0.33032	0.18266	138.333	79.8333	2.71713e-05	-1.19156	down
ENSMUSG00000060227	Casc4	1.92103	0.998989	305.667	172	1.38069e-06	-1.21063	down
NewGene_31796	--	1.19257	0.724218	169.833	111.167	4.57636e-08	-1.05056	down
ENSMUSG00000024222	Fkbp5	23.9904	9.58916	3268.5	1420.33	6.902e-22	-1.62287	down
ENSMUSG00000048489	Depp1	35.0703	19.4655	1817.5	1072.83	9.37677e-14	-1.17517	down
ENSMUSG00000063232	Serpina11	39.529	18.5242	2267.67	1117	5.81444e-36	-1.41291	down
ENSMUSG00000019935	Slc17a8	7.50896	3.35101	1318	613.833	3.96836e-06	-1.46124	down
ENSMUSG00000030701	Plekhb1	17.9273	10.2188	1322.67	792.5	8.2212e-12	-1.13506	down
ENSMUSG00000032482	Cspg5	0.35952	0.1581	47.6667	24.8333	0.00903843	-1.35442	down
ENSMUSG00000076441	Ass1	1563.82	853.189	103399	60807.8	1.24093e-15	-1.22146	down
ENSMUSG00000029009	Mthfr	8.75755	3.87986	1786.67	886.667	2.37735e-24	-1.41944	down
NewGene_15450	--	5.22986	0.452851	1480	168.667	9.23271e-21	-3.53881	down
NewGene_17909	--	1.5905	0.344337	377.833	92.6667	0.00301127	-2.48745	down
ENSMUSG00000040471	Ggt6	10.2611	5.88238	720	434.667	1.39339e-12	-1.11878	down
ENSMUSG00000045672	Col27a1	2.58687	0.800439	682.167	235.5	2.21879e-06	-1.91255	down
ENSMUSG00000048087	Gm4737	324.433	174.793	26606.7	15212.8	1.74175e-86	-1.21862	down
ENSMUSG00000056749	Nfil3	25.7788	10.2683	2051.5	857.333	1.04112e-31	-1.6445	down
ENSMUSG00000037798	Mat1a	2053.3	958.248	260410	131213	2.32467e-24	-1.43774	down
ENSMUSG00000052316	Lrrc15	0.525868	0.0544432	109.667	12.1667	3.90708e-16	-3.5611	down
ENSMUSG00000044359	P2ry4	1.15942	0.637727	201.333	116.667	1.10509e-08	-1.18234	down
NewGene_26577	--	0.760352	0.159842	87.3333	22.3333	1.21466e-08	-2.40933	down
ENSMUSG00000003721	Insig2	208.246	65.226	20544.7	6788	5.37942e-48	-1.98842	down
ENSMUSG00000038894	Irs2	9.59959	4.66037	2366.17	1234.5	7.21862e-17	-1.38129	down
ENSMUSG00000031286	Glt28d2	2.35092	1.32037	252.667	149.833	5.27785e-12	-1.16323	down
ENSMUSG00000042246	Tmc7	1.49798	0.510576	274.167	96.5	3.83339e-09	-1.85599	down
NewGene_7941	--	0.826361	0.414716	102.333	39	6.77998e-08	-1.8125	down
NewGene_9630	--	1.31505	0.591957	72.6667	35.6667	1.12688e-05	-1.48245	down
ENSMUSG00000051817	Sox12	1.39405	0.585534	244.667	109	3.99405e-11	-1.56272	down
ENSMUSG00000051748	Wfdc21	140.373	38.8051	2395.5	689.667	0.000210177	-2.14633	down
ENSMUSG00000102049	Zbed6	0.923291	0.123368	184	26.3333	0.000422043	-3.19647	down
ENSMUSG00000072115	Ang	68.4031	41.2504	2873.17	1822	0.0016801	-1.0307	down
ENSMUSG00000056035	Cyp3a11	2549.19	1403.95	234254	137280	1.40167e-33	-1.18701	down
NewGene_19850	--	1.38485	0.519789	129	51	3.00933e-07	-1.70603	down
ENSMUSG00000002831	Plin4	5.0933	0.913718	1146	216.333	5.10069e-08	-2.78043	down
ENSMUSG00000038526	Car14	23.0057	7.63888	1514.67	519.167	9.90891e-08	-1.91489	down
ENSMUSG00000041471	Shld2	9.52524	4.49766	1173.33	587.833	5.3727e-15	-1.37145	down
NewGene_8502	--	1.65628	0.683579	191.667	84.5	6.73555e-13	-1.5886	down
ENSMUSG00000026853	Crat	47.8045	20.0337	6483.5	2755.67	5.33621e-10	-1.62351	down
NewGene_26575	--	12.6311	7.31658	1728	1037	9.74902e-16	-1.14376	down
ENSMUSG00000050122	Vwa3b	0.823277	0.389567	66.1667	30	3.49104e-06	-1.58684	down
ENSMUSG00000025059	Gk	52.4165	30.9891	8691.33	5429.5	2.96165e-10	-1.06863	down
ENSMUSG00000048856	Slc25a47	616.896	158.812	38957.2	10586	1.46454e-78	-2.28963	down
ENSMUSG00000063838	Cdc42ep5	3.16421	1.49678	123.667	63	0.00016181	-1.38398	down
ENSMUSG00000029695	Aass	138.258	81.2263	19947.7	12482.5	1.2582e-36	-1.09324	down
ENSMUSG00000028680	Plk3	20.4463	11.6298	1963.67	1150.33	0.00858526	-1.11664	down
ENSMUSG00000041119	Pde9a	7.88361	4.67278	618.833	388.667	5.46892e-10	-1.06829	down
ENSMUSG00000039238	Zfp750	5.14169	1.85459	656.667	251.667	1.78698e-22	-1.81388	down
ENSMUSG00000022041	Chrna2	4.91642	2.8588	664.833	416.833	1.03208e-06	-1.05717	down
ENSMUSG00000036585	Fgf1	42.0831	14.0218	5485.67	2025	1.4732e-06	-1.80347	down
ENSMUSG00000026526	Fh1	74.6763	42.0289	7715.83	4609.67	2.17406e-36	-1.15971	down
NewGene_21072	--	0.589108	0.269253	58.8333	28.8333	3.28168e-05	-1.42895	down
NewGene_15188	--	0.668707	0.323524	75.8333	38.6667	3.2964e-08	-1.37277	down
ENSMUSG00000024665	Fads2	194.386	85.0563	11430.5	5319.5	1.24855e-18	-1.51255	down
NewGene_29992	--	3.80203	2.0715	309.333	198.667	1.73223e-09	-1.03033	down
NewGene_15449	--	3.18478	1.35383	155.667	71.1667	3.48402e-11	-1.56346	down
ENSMUSG00000032271	Nnmt	85.1872	28.7382	3419.83	1234.5	8.50367e-12	-1.90652	down
ENSMUSG00000009633	G0s2	264.526	85.4142	8962.33	3083.33	2.82329e-09	-1.94913	down
ENSMUSG00000026614	Slc30a10	8.54495	3.44325	1970.33	825.167	2.21922e-15	-1.61886	down
NewGene_6173	--	1.13206	0.346481	143.833	47.8333	9.56098e-09	-2.00894	down
NewGene_9832	--	47.0195	9.56469	8759.83	1916.33	1.42122e-12	-2.63004	down
ENSMUSG00000024558	Mapk4	0.321972	0.154395	61.8333	31.8333	0.00012573	-1.39102	down
ENSMUSG00000035828	Pim3	49.2149	24.3884	4755.5	2465.67	2.50405e-11	-1.32638	down
ENSMUSG00000038949	Cnst	4.0575	2.13538	751.333	419	2.40787e-24	-1.25685	down
ENSMUSG00000032548	Slco2a1	15.4998	9.01689	4333.5	2673.67	1.68324e-32	-1.1092	down
ENSMUSG00000022615	Tymp	55.6967	31.0409	4456	2612.83	1.00469e-22	-1.1592	down
ENSMUSG00000043681	Fam25c	3.61151	1.93684	58.3333	33.3333	9.81936e-05	-1.20858	down
NewGene_21129	--	1.01792	0.374654	137.833	53.6667	1.23049e-06	-1.76059	down
NewGene_32048	--	0.914003	0.507712	72.6667	44.3333	4.33064e-05	-1.11054	down
ENSMUSG00000020186	Csrp2	19.1633	10.653	994.667	585	5.17874e-12	-1.15291	down
ENSMUSG00000054793	Cadm4	4.20138	1.73747	360	156.667	9.81853e-18	-1.5972	down
ENSMUSG00000074622	Mafb	25.7096	12.3871	3470.17	1728.33	1.00509e-05	-1.36777	down
ENSMUSG00000057315	Arhgap24	3.18559	1.89343	414.333	254	1.53847e-07	-1.08826	down
ENSMUSG00000026811	St6galnac6	19.8441	10.2694	1525.83	861.833	6.02479e-08	-1.19594	down
ENSMUSG00000028655	Mfsd2a	43.5481	9.71273	3661.17	859.333	2.72068e-08	-2.4622	down
ENSMUSG00000090877	Hspa1b	10.7228	3.75022	1182.67	437	6.36303e-21	-1.8383	down
ENSMUSG00000026922	Agpat2	123.277	66.6722	7150.33	4090.67	2.25694e-17	-1.20079	down
ENSMUSG00000051716	Apon	185.546	114.398	11489.5	7326	2.96323e-08	-1.04165	down
ENSMUSG00000025813	Homer2	4.8466	2.36979	867.667	554.5	3.61307e-07	-1.02823	down
ENSMUSG00000048826	Dact2	4.21184	2.05183	529	276.167	1.06781e-14	-1.36325	down
ENSMUSG00000038173	Enpp6	0.610794	0.311252	121.833	63.8333	0.00213553	-1.28199	down
ENSMUSG00000029596	Sdsl	14.975	2.91674	849.333	180.333	1.43864e-51	-2.66221	down
ENSMUSG00000027360	Hdc	9.27862	4.69817	870.167	465.667	5.39383e-15	-1.30521	down
ENSMUSG00000046179	E2f8	2.45354	1.10536	354	168.167	0.00924287	-1.44077	down
ENSMUSG00000033530	Ttc7b	5.97847	3.45944	807.833	490.167	2.25937e-07	-1.09993	down
ENSMUSG00000020592	Sdc1	88.8691	46.3048	10997.2	6084	8.56514e-32	-1.26713	down
ENSMUSG00000021591	Glrx	42.523	26.0209	2236.17	1440	2.91189e-07	-1.01385	down
ENSMUSG00000021364	Elovl2	197.104	57.3841	29610.3	9120.33	3.353e-28	-2.09453	down
ENSMUSG00000026249	Serpine2	5.30975	1.20702	462.167	110.333	6.59884e-16	-2.43624	down
ENSMUSG00000030731	Syt3	1.98555	1.15068	195	118.667	5.98604e-05	-1.08716	down
ENSMUSG00000032599	Ip6k2	30.4922	15.1256	1724.67	852.667	8.67257e-48	-1.42462	down
NewGene_32380	--	3.07628	1.17964	425.667	142	1.85616e-06	-1.99362	down
ENSMUSG00000030237	Slco1a4	34.1356	8.26191	4644	1223.67	4.04265e-48	-2.37156	down
ENSMUSG00000066154	Mup3	7150.96	1114.08	260034	42309.7	1.79403e-12	-2.98453	down
ENSMUSG00000093989	Rnasek	23.4453	13.3709	563	344.167	0.0440286	-1.11527	down
NewGene_43	--	78.153	28.4154	14074.2	5875.33	9.35365e-12	-1.72016	down
NewGene_29736	--	2.88832	0.862643	164.5	52	5.49965e-07	-2.04221	down
ENSMUSG00000061718	Ppp1r1b	2.43264	0.998821	189.167	82.8333	6.55501e-09	-1.59018	down
ENSMUSG00000090264	Eif4ebp3	73.9143	13.4604	2171	428.833	6.41236e-15	-2.81614	down
ENSMUSG00000036478	Btg1	18.912	9.83289	3637.83	1994.83	7.17077e-26	-1.26707	down
ENSMUSG00000041930	Fam222a	2.44673	0.586875	283.5	71.8333	3.95496e-32	-2.37349	down
ENSMUSG00000047446	Arl4a	24.943	9.66709	2979.33	1185.33	7.88397e-39	-1.72378	down
NewGene_33702	--	0.37545	0.229512	44	28.3333	0.00126847	-1.04026	down
ENSMUSG00000028307	Aldob	1955.73	1029.35	154312	86429.7	5.69211e-92	-1.25315	down
ENSMUSG00000028860	Sytl1	2.21308	1.32154	169.333	107.167	2.34891e-09	-1.06846	down
ENSMUSG00000057722	Lepr	1.55798	0.686123	342.833	160.5	3.08794e-07	-1.50313	down
ENSMUSG00000050777	Tmem37	34.6545	17.4151	1789	947	9.5095e-11	-1.30078	down
ENSMUSG00000019997	Ctgf	6.38877	2.59529	607.333	256.167	1.29355e-11	-1.65757	down
ENSMUSG00000060371	Caln1	1.92694	1.20137	265.833	170.167	0.000261929	-1.01609	down
ENSMUSG00000000876	Pxmp4	81.46	47.151	8095.5	4875.5	1.21154e-32	-1.13963	down
NewGene_11336	--	1.63108	0.0265432	316	5.5	9.08152e-05	-6.25213	down
ENSMUSG00000040998	Npnt	0.582873	0.327388	97.6667	62.6667	0.0227546	-1.01374	down
ENSMUSG00000056091	St3gal5	177.169	61.0434	13816	4997	2.66698e-48	-1.86266	down
ENSMUSG00000026866	Kynu	74.7521	44.8013	7980.67	5053	2.61822e-28	-1.06173	down
ENSMUSG00000061751	Kalrn	7.47738	3.87689	904	568.667	1.30483e-11	-1.06865	down
ENSMUSG00000039958	Etfbkmt	32.7759	15.7219	1799.17	948.5	4.4496e-11	-1.32756	down
ENSMUSG00000030089	Slc41a3	1.66332	1.01992	156.5	103.333	0.000758018	-1.04364	down
ENSMUSG00000059908	Mug1	1291.25	651.4	237383	125303	1.90698e-28	-1.30986	down
ENSMUSG00000052684	Jun	13.2412	8.02169	1679.17	1063.17	3.5174e-06	-1.0386	down
ENSMUSG00000071637	Cebpd	4.31943	2.03499	639.667	319	1.42279e-16	-1.41381	down
NewGene_25899	--	5.11194	2.55284	268.5	140.833	2.21704e-07	-1.30656	down
ENSMUSG00000025229	Pitx3	7.59694	0.662654	395.167	35.6667	1.97932e-13	-3.81396	down
NewGene_18365	--	6.87868	4.10885	548.667	347	2.20123e-11	-1.06057	down
ENSMUSG00000034295	Fhod3	0.343079	0.134134	73.1667	30.5	1.49431e-07	-1.65394	down
ENSMUSG00000030257	Srgap3	0.813129	0.155151	286	58	3.53695e-27	-2.70907	down
ENSMUSG00000038092	Hsd3b5	9.16719	1.76822	572	112.5	0.0116326	-2.68429	down
ENSMUSG00000042510	AA986860	1.0037	0.276172	115.667	34	3.14663e-07	-2.19243	down
ENSMUSG00000044139	Prss53	2.00607	1.20337	163.667	106.667	1.64959e-05	-1.0208	down
ENSMUSG00000035969	Rusc2	6.4371	3.49115	1263.67	732.5	3.55088e-16	-1.18208	down

## Sheet: HPL vs. CPL up
Gene ID	Gene_name	CPL_FPKM	HPL_FPKM	CPL_count	HPL_count	FDR	Log2FC	Regulated
ENSMUSG00000022215	Fitm1	15.8909	33.6735	646.833	1349.5	0.00647168	1.15177	up
ENSMUSG00000027765	P2ry1	1.56393	3.19876	216.167	422.833	0.000277792	1.04536	up
ENSMUSG00000036995	Asap3	0.681886	1.64775	122.5	288.167	0.000212587	1.32439	up
ENSMUSG00000063730	Hsd3b2	3.16876	7.73983	390.333	997.167	0.00846138	1.40759	up
NewGene_14207	--	0.125397	0.725265	16.1667	78	0.00777403	2.36482	up
ENSMUSG00000001604	Tcea3	9.94083	19.7241	516	1012.67	0.00124183	1.04175	up
ENSMUSG00000078597	Cyp4a12b	1.55671	28.5751	155.333	2812	9.97472e-10	4.30338	up
ENSMUSG00000074896	Ifit3	4.28546	8.21701	310	599.5	0.00262993	1.04831	up
NewGene_693	--	0.36945	0.948584	25.6667	67.5	0.0163851	1.39601	up
ENSMUSG00000066363	Serpina3f	3.08069	5.82441	289.833	554.167	0.0269038	1.00885	up
NewGene_33382	--	0.732767	1.66495	148.667	347.167	0.030364	1.29097	up
ENSMUSG00000043671	Dpy19l3	0.408326	0.811456	139.167	268.167	0.00420418	1.06933	up
ENSMUSG00000078674	Mup18	381.271	1186.23	15310.5	45415.8	0.0188683	1.62232	up
ENSMUSG00000054072	Iigp1	53.3951	119.968	7069.5	15488.3	0.0320841	1.17749	up
ENSMUSG00000052563	D930048N14Rik	0.663201	1.51682	94.8333	213.667	0.000277792	1.2853	up
ENSMUSG00000110439	Gm21320	2203.22	5108.94	79041.3	181081	0.0131215	1.23682	up
NewGene_33793	--	0.243782	0.578692	28	82.6667	0.00938165	1.64008	up
ENSMUSG00000069922	Ces3a	73.5261	342.667	6349.67	28392.7	0.0246204	2.22064	up
ENSMUSG00000046532	Ar	0.386645	0.920801	160	378.667	0.0163475	1.33266	up
ENSMUSG00000035031	C8a	30.0366	79.9704	4459	11382.8	0.0481478	1.41245	up
ENSMUSG00000057103	Nat8f1	16.8597	37.0719	702.5	1547.17	0.000758494	1.19841	up
ENSMUSG00000092021	Gbp11	0.708044	4.53461	78.1667	507.333	1.86933e-06	2.79548	up
NewGene_11516	--	1.00025	10.7298	116.833	1252.17	0.000127993	3.44989	up
ENSMUSG00000105504	Gbp5	1.1605	2.413	152.333	314.833	0.00537391	1.12349	up
ENSMUSG00000039519	Cyp7b1	20.0367	47.5893	1830.83	4237	5.55406e-05	1.30064	up
NewGene_21045	--	0.278862	0.833655	116.333	367.833	0.0126585	1.73323	up
ENSMUSG00000021775	Nr1d2	7.98246	15.8199	1539	3072.5	5.95978e-13	1.07639	up
ENSMUSG00000021765	Fst	0.662046	1.28963	62.8333	126.333	0.0114078	1.08245	up
ENSMUSG00000078853	Igtp	11.143	43.434	929.167	3646.83	0.00759873	2.01451	up
ENSMUSG00000035864	Syt1	1.635	3.27345	331.333	654	0.0173954	1.02151	up
NewGene_21973	--	8.16695	15.8497	280.167	550.167	0.00686364	1.01753	up
ENSMUSG00000078920	Ifi47	7.56211	22.5761	528.5	1570.5	0.0003118	1.65441	up
ENSMUSG00000036863	Syde2	0.484627	1.11756	102.5	235.333	0.00891843	1.29548	up
NewGene_14653	--	0.571123	1.90852	52.8333	135.333	0.0197549	1.48576	up
ENSMUSG00000057346	Apol9a	2.75621	21.0588	170.167	1302.33	0.00022003	2.9703	up
ENSMUSG00000040017	Saa4	23.9615	66.9541	2109.67	5742.17	0.0364842	1.51105	up
ENSMUSG00000026315	Serpinb8	0.237715	0.63464	44.8333	117.667	0.0131799	1.57493	up
ENSMUSG00000037321	Tap1	7.3789	14.4742	904.833	1778.17	0.00238893	1.05422	up
ENSMUSG00000064225	Paqr9	7.7837	22.3789	2735	7716.67	0.000127993	1.60767	up
ENSMUSG00000096688	Mup17	82.4532	961.936	3221.33	36373.2	5.59655e-09	3.57897	up
ENSMUSG00000030972	Acsm5	23.3875	46.5086	2788.33	5289	0.00189546	1.01373	up
ENSMUSG00000078687	Mup8	15.116	125.425	619.333	5047.33	0.020912	3.08448	up
ENSMUSG00000047496	Rnf152	1.57992	3.1009	544.167	1089	0.000108445	1.04748	up
ENSMUSG00000073435	Nme3	1.05336	3.11868	31.1667	92.8333	0.00021333	1.62681	up
ENSMUSG00000037440	Vnn1	34.0744	67.083	3482.17	6672.33	0.00113679	1.0549	up
ENSMUSG00000026839	Upp2	15.5321	37.1757	1434.83	3566.5	0.0178137	1.37199	up
ENSMUSG00000079164	Tlr5	1.23458	2.70013	167	366.667	0.00233086	1.26002	up
ENSMUSG00000078672	Mup20	1456.02	4932.72	56438.5	188263	0.00286185	1.78576	up
ENSMUSG00000021594	Srd5a1	5.21667	11.2267	578.5	1223.5	0.00554356	1.15231	up
ENSMUSG00000030762	Aqp8	11.4898	38.6216	748.667	2351.5	0.0162604	1.79164	up
ENSMUSG00000066071	Cyp4a12a	4.4271	81.387	452	8116	5.39127e-05	4.2672	up
NewGene_7785	--	0.583791	1.30231	55.1667	121	0.00985319	1.1717	up
NewGene_22225	--	0.261281	1.5048	36.1667	115.667	0.0019956	1.75009	up
ENSMUSG00000046070	Igfals	12.2565	25.9441	1354.5	2812.5	0.0143182	1.1179	up
ENSMUSG00000034855	Cxcl10	3.93842	9.35159	181.667	435.5	0.0114746	1.40967	up
ENSMUSG00000049109	Themis	0.235435	1.04177	41.5	204.5	0.00029552	2.43751	up
ENSMUSG00000040253	Gbp7	2.0507	5.47033	430.667	1189.17	0.0327344	1.51265	up
ENSMUSG00000043924	Ncmap	0.466086	0.907246	35	69.5	0.0332345	1.01758	up
ENSMUSG00000023800	Tiam2	0.304084	1.11239	74.5	274.833	1.83743e-05	1.98612	up
ENSMUSG00000025270	Alas2	10.4295	23.4399	855	1892	0.0126156	1.20022	up
ENSMUSG00000078673	Mup19	41.0638	496.555	1715	18669.7	0.00430779	3.54362	up
NewGene_18494	--	0.182595	0.899069	15.5	72.6667	0.0390458	2.26012	up
ENSMUSG00000025735	Rhbdl1	0.419277	0.899512	28	59.1667	0.0413448	1.19649	up
ENSMUSG00000016756	Cmah	2.0176	6.99621	812.5	2726	0.00783905	1.81965	up
ENSMUSG00000029380	Cxcl1	1.76427	4.72497	72.3333	190.833	0.0312386	1.63834	up
NewGene_8224	--	2.12121	5.61112	334.667	848.167	0.0032517	1.40897	up
ENSMUSG00000023122	Sult1c2	0.574949	1.65962	45.8333	126.5	0.00457974	1.53819	up
ENSMUSG00000035692	Isg15	3.20188	6.90658	101.5	219	0.00631904	1.22804	up
NewGene_11335	--	0.883355	4.24293	111.333	514.333	4.40966e-07	2.33055	up
ENSMUSG00000027559	Car3	85.8231	428.264	5939	29442.2	0.033852	2.37394	up
ENSMUSG00000043418	Lrit2	0.637102	1.55133	75.1667	177.833	0.0462372	1.30994	up
ENSMUSG00000105096	Gbp10	0.851962	9.24832	123.5	1355	3.22415e-05	3.51301	up
ENSMUSG00000034785	Dio1	20.5781	52.7967	1489.17	3632.5	0.0371096	1.38027	up
NewGene_6264	--	10.0324	21.7602	439.333	936.167	0.00209712	1.16672	up
ENSMUSG00000090659	Zfp493	0.309326	0.677611	39.3333	77.6667	0.0162604	1.0912	up
ENSMUSG00000031886	Ces2e	43.9448	89.8711	3995.83	7972.33	0.00314986	1.07799	up
ENSMUSG00000041698	Slco1a1	3.35397	37.4322	563.667	5639.5	0.00158196	3.4218	up
ENSMUSG00000079362	Gm43302	0.878405	5.30748	158.333	955.5	0.00156677	2.67132	up
ENSMUSG00000096674	Mup15	62.2163	457.567	2554.17	17355.3	0.00554242	2.83234	up
ENSMUSG00000104713	Gbp6	2.75972	11.8181	421.167	1885.5	0.000568884	2.234	up
ENSMUSG00000023341	Mx2	0.673294	1.47211	68.3333	150.167	0.00197132	1.18431	up
ENSMUSG00000078686	Mup9	11.3086	109.26	436.833	4022	0.0334492	3.26556	up
ENSMUSG00000047150	1700001C19Rik	0.73863	2.77253	52	184.333	0.0159861	1.90203	up
ENSMUSG00000052957	Gas1	1.31396	3.29383	158.833	392.667	0.00466694	1.47391	up
NewGene_17959	--	0.216518	0.441892	31	63.3333	0.020834	1.08208	up
ENSMUSG00000069874	Irgm2	10.69	30.7728	1552.17	4508.33	0.00861122	1.5775	up
NewGene_13349	--	0.197164	0.591628	35.1667	108.833	0.00748478	1.68	up
ENSMUSG00000078496	Zfp982	1.94824	5.84292	117.833	352.167	1.86933e-06	1.66532	up
NewGene_1225	--	1.51174	3.04401	190.5	376.833	0.0195941	1.05396	up
NewGene_24903	--	0.581229	1.46681	81.6667	199.333	0.00504671	1.33895	up
ENSMUSG00000026104	Stat1	11.8105	26.1942	2100.17	4704.33	0.00205607	1.21534	up
ENSMUSG00000027820	Mme	3.64716	8.10283	1099.67	2451.83	0.0104198	1.21081	up
ENSMUSG00000020538	Srebf1	7.67534	16.7555	1329.17	2813.5	4.431e-05	1.20064	up
ENSMUSG00000046879	Irgm1	14.4353	34.0368	1292.67	3033	0.00103778	1.30247	up
ENSMUSG00000028270	Gbp2	4.03223	7.57369	421.5	800	0.0299461	1.00894	up
ENSMUSG00000036110	Slc17a2	12.2865	25.0236	2108.67	4198.33	0.00163463	1.07116	up
NewGene_10577	--	0.508037	1.21828	55.5	126.333	0.00777403	1.23842	up
ENSMUSG00000070661	Rnf186	1.51358	4.03635	81.1667	207.667	0.00524679	1.47207	up
ENSMUSG00000037797	Adh4	21.9837	46.121	1201.17	2479.33	0.00409668	1.13046	up
ENSMUSG00000029490	Mfsd7a	0.416253	0.887695	43.8333	92.6667	0.0116863	1.15578	up
ENSMUSG00000047394	Odf3b	3.4975	8.92184	137.833	337.333	0.00705539	1.31913	up
ENSMUSG00000078234	Klhdc7a	0.510034	1.98149	162	636.333	9.69168e-06	2.05597	up
NewGene_27703	--	0.231543	0.492665	27.1667	57	0.0403983	1.1354	up
ENSMUSG00000095930	Nim1k	0.17461	0.622123	31	105.167	0.00129895	1.86057	up
ENSMUSG00000022181	C6	17.6084	44.7134	2155.33	5242	0.0144011	1.37624	up
ENSMUSG00000078683	Mup1	51.0151	348.692	1964	13221	0.0423564	2.8051	up
ENSMUSG00000059824	Dbp	0.583308	7.5265	44.6667	562.333	1.62914e-13	3.74072	up
NewGene_9801	--	1.1463	2.38779	203.333	472	0.00489259	1.25845	up
ENSMUSG00000052562	Slc22a30	11.3676	27.2475	1105.67	2595.67	0.0455312	1.30618	up
ENSMUSG00000022149	C9	18.8484	77.9767	1696.17	6509.5	0.0498348	2.02275	up
ENSMUSG00000031271	Serpina7	3.46068	6.77682	310.667	627.833	0.0131215	1.22666	up
ENSMUSG00000038217	Tlcd2	15.5201	34.1343	748	1608	0.017655	1.157	up
ENSMUSG00000044734	Serpinb1a	0.419349	1.92407	32.1667	151.167	6.81866e-05	2.39792	up
ENSMUSG00000026669	Mcm10	1.64353	5.56235	335.833	1118.33	4.42281e-05	1.79772	up
NewGene_8534	--	0.306167	0.635612	54.1667	106.833	0.0456107	1.10895	up
ENSMUSG00000021259	Cyp46a1	0.52243	1.10164	44.1667	92	0.038739	1.17063	up
ENSMUSG00000022389	Tef	8.27888	17.0257	1433.33	3033.67	1.72018e-07	1.15243	up
ENSMUSG00000078675	Mup16	62.983	654.484	2571.17	24749.7	0.00106681	3.36532	up
ENSMUSG00000026986	Hnmt	5.28925	10.6356	362.5	722.167	0.0210092	1.04684	up
ENSMUSG00000044378	Slc15a5	0.586987	2.05755	24.8333	101.833	0.00395226	2.08443	up
ENSMUSG00000020638	Cmpk2	1.16431	2.18588	156.5	292.833	0.0142417	1.01625	up
ENSMUSG00000030737	Slco2b1	11.5955	25.8311	1911.67	4186.33	0.00489239	1.21297	up
ENSMUSG00000021210	Akr1c6	161.823	345.981	9481.83	19783.2	0.00439752	1.13781	up
ENSMUSG00000023057	Fabp2	14.8872	31.881	601.333	1280.67	2.59456e-09	1.16874	up
NewGene_17206	--	0.418658	1.13809	25.5	66.1667	0.0103859	1.40877	up
ENSMUSG00000034459	Ifit1	0.9369	2.65418	103.833	293.667	0.00588936	1.63504	up
ENSMUSG00000024411	Aqp4	1.1609	2.29805	235.333	473.833	0.0175007	1.013	up
ENSMUSG00000003477	Inmt	44.0916	153.663	1982.17	6799.5	0.0305649	1.84359	up
ENSMUSG00000012187	Mogat1	1.38677	4.34068	67.3333	208.833	6.12548e-05	1.74974	up
ENSMUSG00000044359	P2ry4	0.260338	0.637727	49.1667	116.667	0.0137119	1.30129	up
ENSMUSG00000028957	Per3	0.280764	1.29558	70.8333	323.167	1.45749e-07	2.27013	up
NewGene_19293	--	2.29464	4.89934	209.167	431.833	0.0103859	1.10645	up
ENSMUSG00000030364	Clec2h	0.188649	2.59131	18.3333	206	0.00754366	3.57249	up
ENSMUSG00000072664	Ugt3a1	18.7057	38.6716	1744.33	3572	0.00365635	1.1022	up
NewGene_21702	--	1.36777	2.8346	143.5	288.333	0.00602516	1.09827	up
NewGene_7380	--	0.489322	1.06777	122.833	272.5	0.0408509	1.20895	up
ENSMUSG00000027514	Zbp1	2.16547	5.93351	143.333	422.667	0.0138919	1.64309	up
ENSMUSG00000070605	Zfp992	0.959745	2.16779	181.667	405.833	0.000208774	1.29772	up
ENSMUSG00000021928	Ebpl	1.00197	2.51811	428.5	1047.17	0.000758494	1.3939	up
ENSMUSG00000078606	Gm4070	1.77841	5.38276	671.167	2010.33	0.00068394	1.6499	up
ENSMUSG00000073842	Mup7	497.087	4525.13	21660.3	182329	0.014137	3.12278	up
NewGene_19585	--	0.258459	1.32753	28.5	142.167	7.56315e-08	2.45401	up
ENSMUSG00000004098	Col5a3	1.82637	3.51278	465.667	882.833	0.0053082	1.00472	up
ENSMUSG00000063704	Mapk15	1.97848	5.79242	155.667	449.667	0.00044399	1.60941	up
ENSMUSG00000078452	Raet1d	4.3138	9.89624	261.333	581	0.0173462	1.22226	up
ENSMUSG00000020889	Nr1d1	12.0624	25.9879	1344.83	2949	9.60762e-06	1.18818	up
ENSMUSG00000026614	Slc30a10	1.52386	3.44325	372	825.167	0.0277219	1.20666	up
ENSMUSG00000078688	Mup2	132.558	716.47	5266.5	27028.5	0.0124945	2.42727	up
NewGene_19751	--	1.93579	6.61089	157	487.667	2.93992e-05	1.73429	up
ENSMUSG00000044367	Slc16a13	0.609916	1.22018	65.1667	127.167	0.043911	1.07377	up
ENSMUSG00000096727	Psmb9	5.57263	11.2591	298.667	612.333	0.00232945	1.11032	up
ENSMUSG00000096852	Cyp2d12	0.542895	3.03589	38	208.333	0.00238893	2.53491	up
ENSMUSG00000062488	Ifit3b	1.07729	2.20039	91.8333	184.333	0.0219311	1.12867	up
NewGene_23263	--	0.917356	2.31751	65.3333	149.667	0.00598236	1.24895	up
ENSMUSG00000020205	Phlda1	15.8492	38.8101	1272.67	3134.67	0.0264609	1.39924	up
ENSMUSG00000042834	Nrep	1.7775	3.4565	165.167	313.667	0.00685371	1.029	up
ENSMUSG00000030968	Pdilt	0.607907	2.47017	50.1667	183.667	0.000108621	1.99348	up
ENSMUSG00000004951	Hspb1	7.24733	20.7797	277.333	773.833	0.000534302	1.66472	up
ENSMUSG00000026811	St6galnac6	3.99261	10.2694	351.333	861.833	0.00761727	1.39507	up
ENSMUSG00000040264	Gbp2b	2.83933	7.1449	329	850	0.000623832	1.3918	up
NewGene_32252	--	0.533117	1.09968	49.1667	96.6667	0.0138919	1.04607	up
ENSMUSG00000046179	E2f8	0.235022	1.10536	38	168.167	0.00105914	2.31335	up
ENSMUSG00000027983	Cyp2u1	1.37979	3.5981	223	592.667	4.8119e-09	1.49422	up
ENSMUSG00000030378	Sult2a8	39.7883	212.615	3352.5	16534	0.00128555	2.36498	up
NewGene_32380	--	0.386538	1.17964	48.3333	142	0.0186844	1.60711	up
ENSMUSG00000029650	Slc46a3	39.8391	78.4601	3971	7748	0.00128555	1.04306	up
NewGene_17977	--	0.741563	2.45921	152	477	0.00478817	1.735	up
ENSMUSG00000066154	Mup3	84.7883	1114.08	3433.33	42309.7	0.00108196	3.7034	up
ENSMUSG00000089873	Mup13	160.206	924.441	6725.33	37260.5	0.00667701	2.53087	up
ENSMUSG00000078922	Tgtp1	3.18511	17.3856	369.667	2054.67	0.00824339	2.53028	up
ENSMUSG00000060224	Pyroxd2	2.95064	5.86021	386.667	755.5	3.95132e-05	1.08398	up
ENSMUSG00000027762	Sucnr1	7.2571	14.2333	466.667	922.167	0.00466694	1.05211	up
NewGene_7382	--	4.86262	12.1008	3095.33	7041.17	0.00503914	1.22013	up
ENSMUSG00000034591	Slc41a2	0.404262	1.40332	80.6667	272.833	0.000453189	1.98647	up
ENSMUSG00000045087	S1pr5	0.152218	0.962148	15.8333	99.6667	1.89328e-08	2.70337	up
ENSMUSG00000017830	Dhx58	1.33116	2.67631	135	269.333	7.09663e-06	1.1191	up
ENSMUSG00000008999	Bmp7	0.215151	0.449164	33	67.5	0.0364842	1.15649	up
ENSMUSG00000050855	Zfp940	0.230894	0.459529	27.1667	52.1667	0.00794563	1.02524	up
NewGene_23268	--	0.281221	0.483213	23.5	62.6667	0.00725591	1.53949	up
ENSMUSG00000046997	Spsb4	0.386631	0.822923	44.6667	92.1667	0.00207012	1.17766	up
ENSMUSG00000059708	Akap17b	0.46714	0.894264	118	222.333	2.71237e-06	1.00638	up
ENSMUSG00000094793	Mup12	81.4699	1508.39	3196.17	56545.5	0.0053056	4.20255	up
ENSMUSG00000008153	Clstn3	3.50929	6.93034	592.167	1141.67	0.008906	1.07639	up
ENSMUSG00000073460	Pnldc1	0.572535	1.37372	33.5	107	0.0114078	1.85088	up
ENSMUSG00000032028	Nxpe2	2.83303	5.87374	387.667	799.333	0.0384721	1.09984	up
ENSMUSG00000036083	Slc17a3	4.31715	9.42194	698.5	1591.67	0.00156677	1.2412	up
ENSMUSG00000068246	Apol9b	7.02951	35.7077	452.333	2173.17	0.00239793	2.3115	up
ENSMUSG00000073830	Mup14	192.572	1829.02	7411.67	68060.8	0.0053056	3.27272	up
NewGene_28213	--	0.602439	1.40394	25.6667	66	0.000944908	1.42497	up

## Sheet: HPL vs. CPL down
Gene ID	Gene_name	CPL_FPKM	HPL_FPKM	CPL_count	HPL_count	FDR	Log2FC	Regulated
ENSMUSG00000051627	Hist1h1e	2.70494	0.742829	212.167	61.5	0.00725591	-1.76507	down
ENSMUSG00000023972	Ptk7	0.730989	0.259755	130.5	45.6667	0.0361844	-1.28524	down
ENSMUSG00000020593	Lpin1	13.7669	5.89421	3109.67	1340.83	1.1254e-05	-1.16017	down
ENSMUSG00000042379	Esm1	1.52987	0.379448	136	33.1667	0.0278664	-1.77085	down
ENSMUSG00000032374	Plod2	0.702573	0.204043	110.667	31.5	0.0130134	-1.62172	down
ENSMUSG00000035910	Dcdc2a	0.983069	0.428356	257	110.333	0.00420418	-1.06642	down
ENSMUSG00000060147	Serpinb6a	90.4532	43.586	5472.33	2604	0.00163463	-1.00421	down
ENSMUSG00000081058	Hist2h3c2	7.99311	2.09006	331.5	89.3333	1.86933e-06	-1.84828	down
ENSMUSG00000020399	Havcr2	0.926324	0.342696	107.5	39.5	0.00466694	-1.28248	down
ENSMUSG00000026840	Lamc3	1.51844	0.589994	341.167	137.667	0.000460913	-1.22243	down
ENSMUSG00000025002	Cyp2c55	3.97932	1.46129	320.833	122.5	0.00523485	-1.36332	down
ENSMUSG00000022816	Fstl1	5.27961	1.67498	850.667	265.333	0.049025	-1.43974	down
ENSMUSG00000032098	Treh	5.17474	1.7094	431.5	148.333	0.00236447	-1.53894	down
ENSMUSG00000070323	Mmp27	1.96052	0.567775	148.667	41.5	0.0423592	-1.55667	down
ENSMUSG00000056978	Hamp2	98.0154	21.6008	1681.67	397.833	0.0176528	-2.15856	down
ENSMUSG00000025738	Fbxl16	0.988596	0.196153	143.5	30.5	0.0145686	-2.30557	down
ENSMUSG00000027737	Slc7a11	13.8526	0.329679	5537.5	135.167	0.000260541	-5.13875	down
ENSMUSG00000020099	Unc5b	2.93914	1.31557	720.667	321.333	0.0250113	-1.00254	down
ENSMUSG00000034810	Scn7a	0.357247	0.0962467	110.5	29.6667	0.0062676	-1.73978	down
ENSMUSG00000074254	Cyp2a4	176.084	45.6357	12871.7	3345.67	0.00777403	-1.77733	down
ENSMUSG00000042804	Gpr153	0.823665	0.231137	132.167	38	0.0413996	-1.59384	down
ENSMUSG00000025321	Itgb8	0.436054	0.191351	153.5	67.8333	0.00689751	-1.06824	down
ENSMUSG00000026479	Lamc2	0.651596	0.213285	141.833	47.8333	0.00409668	-1.44846	down
ENSMUSG00000026348	Acmsd	7.16921	3.18151	790.167	361	0.00652281	-1.09884	down
ENSMUSG00000057895	Zfp105	0.923702	0.440277	72.5	31.5	0.0158442	-1.10405	down
ENSMUSG00000066687	Zbtb16	4.16929	1.16375	881.167	237.833	3.48786e-05	-1.83061	down
ENSMUSG00000053702	Nebl	0.258402	0.109372	63	26.5	0.032146	-1.19725	down
ENSMUSG00000032122	Slc37a2	1.73362	0.563742	389	141.5	0.0312385	-1.24441	down
ENSMUSG00000051343	Rab11fip5	1.41667	0.535018	282.667	128.667	0.0399456	-1.06773	down
ENSMUSG00000028278	Rragd	1.84789	0.727939	385.333	152.667	0.00409668	-1.21953	down
ENSMUSG00000023067	Cdkn1a	53.1158	15.5393	4182.33	1245.67	7.2206e-05	-1.74041	down
ENSMUSG00000001555	Fkbp10	1.46901	0.419977	161.667	45.5	0.0278664	-1.60641	down
ENSMUSG00000027530	Fabp12	7.36116	3.08193	492.667	163.167	0.0137343	-1.59782	down
ENSMUSG00000034593	Myo5a	0.898418	0.193572	329.667	94.8333	0.0238351	-1.53979	down
ENSMUSG00000034614	Pik3ip1	0.884042	0.407816	91.1667	41.6667	0.0102638	-1.00458	down
ENSMUSG00000043421	Hilpda	14.1139	4.26593	483.667	156.167	0.000935578	-1.43379	down
ENSMUSG00000020901	Pik3r5	1.38241	0.589843	256.167	108.833	0.041149	-1.04438	down
ENSMUSG00000018623	Mmp7	16.3192	1.43905	735.833	66.5	0.00231222	-3.29019	down
ENSMUSG00000003534	Ddr1	2.05359	0.868397	322.5	141	0.0488741	-1.05646	down
ENSMUSG00000029442	Wdr66	0.365753	0.150092	68.8333	27.6667	0.0332289	-1.17489	down
ENSMUSG00000074183	Gsta1	76.8835	17.6223	2854.17	639	0.0312386	-1.87258	down
ENSMUSG00000060981	Hist1h4h	12.3656	3.56802	240.167	72.6667	0.00617615	-1.69109	down
ENSMUSG00000050192	Eif5a2	0.295739	0.130956	61.8333	28.3333	0.0151513	-1.0514	down
ENSMUSG00000027004	Frzb	2.08652	0.880176	277.5	117.5	0.0332289	-1.07251	down
ENSMUSG00000001918	Slc1a5	3.58974	1.49893	418.5	176.333	0.00783905	-1.13093	down
ENSMUSG00000021118	Plek2	1.97615	0.703504	127.833	48.6667	0.0296182	-1.44355	down
ENSMUSG00000029309	Sparcl1	8.09284	3.26608	918.833	373.5	0.0278664	-1.13417	down
NewGene_28015	--	1.60281	0.488361	93.8333	31.1667	0.00963457	-1.61091	down
ENSMUSG00000063568	Jazf1	0.872565	0.291631	80.5	28.1667	0.0118588	-1.44012	down
ENSMUSG00000032816	Igdcc4	1.87779	0.241409	492.667	68.6667	0.0438705	-2.9116	down
ENSMUSG00000074179	Gm10639	5.61212	1.23409	237.833	51.1667	0.0154594	-1.92257	down
ENSMUSG00000015568	Lpl	64.8784	28.3766	11230	4914	0.000126677	-1.12332	down
ENSMUSG00000030483	Cyp2b10	147.957	40.505	11521.8	3322.33	0.0339212	-1.86025	down
ENSMUSG00000070867	Trabd2b	0.203125	0.0839675	56.1667	24.1667	0.00385708	-1.15234	down
ENSMUSG00000022340	Sybu	1.10484	0.30121	145	41.1667	0.00106681	-1.76865	down
NewGene_18276	--	0.446261	0.209922	54.8333	26.5	0.0452871	-1.00241	down
ENSMUSG00000023828	Slc22a3	9.77206	3.32917	1467.83	526.5	0.00452677	-1.39839	down
ENSMUSG00000020893	Per1	3.29686	1.0801	605.667	205.333	1.83743e-05	-1.50502	down
ENSMUSG00000030022	Adamts9	0.567837	0.201988	190.333	68.3333	0.0308928	-1.2701	down
ENSMUSG00000031538	Plat	2.15259	0.46479	230	50.1667	0.0210221	-1.97387	down
ENSMUSG00000002020	Ltbp2	1.05804	0.326284	302.5	91.8333	0.0339247	-1.46399	down
ENSMUSG00000075044	Slc22a29	3.36097	1.26307	312.5	117.667	0.0191781	-1.37655	down
ENSMUSG00000026413	Pkp1	1.77152	0.716484	332	145.333	0.0389141	-1.24165	down
ENSMUSG00000024922	Ovol1	3.05104	1.22723	363.333	150.167	0.0102441	-1.26283	down
NewGene_22904	--	0.933161	0.323257	176.167	61.6667	0.00526475	-1.3895	down
ENSMUSG00000047497	Adamts12	0.401901	0.113924	145.667	40.3333	0.0290925	-1.58202	down
ENSMUSG00000042942	Greb1l	0.306982	0.0961975	105.333	35	0.02543	-1.59247	down
ENSMUSG00000028392	Bspry	2.33116	0.446208	204.5	42.1667	0.0085276	-2.29878	down
NewGene_20186	--	1.14558	0.27855	69.8333	17.8333	0.0251779	-1.9448	down
ENSMUSG00000049130	C5ar1	3.10352	0.958941	335.833	102.5	0.0234527	-1.47155	down
ENSMUSG00000028354	Fmn2	0.383196	0.152677	104.333	41.6667	0.0193446	-1.24954	down
NewGene_19629	--	2.92841	1.13089	428.333	165.167	0.00237696	-1.22997	down
ENSMUSG00000038156	Spon1	1.9643	0.44736	510.167	116.5	0.0280657	-1.928	down
NewGene_27110	--	0.621046	0.181908	142	43	0.0310431	-1.62949	down
NewGene_10984	--	6.09132	1.83796	1589.83	473	0.00150933	-1.55616	down
ENSMUSG00000063954	Hist2h2aa2	72.8101	26.2992	1585.5	569.333	0.000882276	-1.37603	down
ENSMUSG00000037887	Dusp8	0.652277	0.247033	131.5	49.3333	0.0138676	-1.20525	down
ENSMUSG00000039131	Gipc2	4.81808	1.80008	317.167	120.5	0.0289923	-1.28011	down
ENSMUSG00000041313	Slc7a1	1.1546	0.46	348.333	141.667	0.0178632	-1.23065	down
ENSMUSG00000022947	Cbr3	29.2279	5.4502	1483	262.5	0.033425	-2.15995	down
ENSMUSG00000042808	Gpx2	15.9435	2.87744	723.333	132.167	0.0299461	-2.2869	down
NewGene_20185	--	14.0093	3.76566	1767	501.667	0.00479692	-1.79833	down
ENSMUSG00000067656	Slc22a27	3.31985	0.728364	301.333	65.8333	4.05004e-06	-2.15389	down
ENSMUSG00000008734	Gprc5b	0.407003	0.164447	76.5	32	0.0493185	-1.15361	down
ENSMUSG00000020911	Krt19	1.24847	0.352528	81.6667	23.3333	0.00547449	-1.64338	down
NewGene_10429	--	0.693378	0.273998	87.1667	35.6667	0.0417662	-1.25391	down
ENSMUSG00000010095	Slc3a2	118.973	50.5315	9700.83	4365.5	0.0188683	-1.07444	down
ENSMUSG00000061666	Gdpd1	1.05265	0.450081	102.833	44.1667	0.0240046	-1.0622	down
ENSMUSG00000010154	Spire2	0.986161	0.289011	95.1667	28.5	0.0107371	-1.61866	down
ENSMUSG00000034981	Parm1	1.56396	0.200865	330.5	44.8333	4.28946e-05	-2.84405	down
ENSMUSG00000029675	Eln	4.10787	1.18548	662.333	191.167	0.00237696	-1.60516	down
ENSMUSG00000053303	Slc22a26	1.45964	0.484449	153.5	54	0.0380945	-1.48365	down
ENSMUSG00000024087	Cyp1b1	200.405	92.4288	41172.5	19155.3	0.0163475	-1.01324	down
ENSMUSG00000030827	Fgf21	60.4025	19.9407	2359	808.667	0.0163475	-1.56712	down
NewGene_28407	--	0.332249	0.0295327	338	30	0.000434086	-3.25022	down
ENSMUSG00000032024	Clmp	0.866582	0.334252	150.5	58.8333	0.0030005	-1.26056	down
NewGene_33440	--	0.241628	0.109833	67.6667	31	0.0462372	-1.07112	down
ENSMUSG00000040675	Mthfd1l	1.57707	0.566	241.333	88.1667	0.0156786	-1.3466	down
ENSMUSG00000025351	Cd63	30.6316	6.82312	1353.33	310.5	0.00709908	-2.00061	down
ENSMUSG00000031995	St14	2.20438	0.567864	299.5	80.6667	0.0243838	-1.7787	down
ENSMUSG00000039347	Atp6v0e2	1.22136	0.445966	90.5	34.6667	0.00777403	-1.3702	down
ENSMUSG00000040711	Sh3pxd2b	1.23099	0.37895	388.5	118.167	0.0221925	-1.48366	down
ENSMUSG00000021278	Amn	6.39642	2.02554	457	145.5	0.0293415	-1.46412	down
ENSMUSG00000021678	F2rl1	1.19566	0.351816	137.667	41.1667	0.028105	-1.58039	down
ENSMUSG00000019278	Dpep1	2.63029	1.04761	242.167	96.8333	0.000335266	-1.21004	down
ENSMUSG00000019986	Ahi1	0.411902	0.184097	83.8333	38	0.00489239	-1.05706	down
ENSMUSG00000049723	Mmp12	12.919	2.53374	1936.33	364.167	0.0338397	-2.09741	down
ENSMUSG00000022440	C1qtnf6	1.78755	0.557188	184.167	57	0.00774307	-1.48055	down
ENSMUSG00000015312	Gadd45b	18.3837	8.1889	971.5	439.5	0.001602	-1.08468	down
ENSMUSG00000020431	Adcy1	0.37634	0.0656433	195.333	35.3333	0.00172175	-2.37953	down
ENSMUSG00000029673	Auts2	0.301618	0.156945	60.3333	22.1667	0.0305649	-1.3369	down
ENSMUSG00000024529	Lox	2.4922	0.461628	461	85.6667	0.00938001	-2.18905	down
ENSMUSG00000045394	Epcam	3.77454	1.16769	278.167	86.5	0.0234743	-1.45459	down
ENSMUSG00000027315	Spint1	4.6812	1.08558	448.333	108.833	0.028515	-1.90307	down
ENSMUSG00000047040	Prr15l	1.49602	0.263124	98.6667	29.3333	0.00233086	-1.67946	down
ENSMUSG00000014158	Trpv4	8.90757	1.05051	1179.33	152.167	0.00317079	-3.03824	down
ENSMUSG00000064247	Plcxd1	2.29521	1.4407	226.833	103.5	0.0423592	-1.13406	down
ENSMUSG00000021253	Tgfb3	1.01233	0.40983	141.5	58	0.022597	-1.1609	down
ENSMUSG00000024049	Myom1	1.5833	0.406593	370.167	96.5	1.30538e-05	-1.91429	down
NewGene_14981	--	0.753707	0.215916	92.6667	27.3333	0.0116893	-1.66941	down
ENSMUSG00000031150	Ccdc120	3.13641	1.28949	463.667	191.667	0.000354414	-1.17015	down
NewGene_19428	--	139.47	62.7624	30347.8	13958.5	0.0104617	-1.1138	down
ENSMUSG00000026358	Rgs1	2.96622	0.578943	389.667	76.6667	0.00108709	-2.15026	down
ENSMUSG00000004038	Gstm3	391.943	113.141	21365	6177	8.43401e-07	-1.65915	down
ENSMUSG00000037139	Myom3	0.435786	0.140054	99.3333	33	0.0354049	-1.60085	down
NewGene_4929	--	18.7454	6.00289	5036	1610.5	0.0126156	-1.475	down
ENSMUSG00000029816	Gpnmb	28.7798	2.84572	4570	441.167	0.00466694	-3.07404	down
ENSMUSG00000032085	Tagln	7.49536	2.7851	511.5	185.167	0.020912	-1.24712	down
ENSMUSG00000003849	Nqo1	47.941	19.2727	3134.83	1257.17	4.431e-05	-1.19201	down
ENSMUSG00000020695	Mrc2	1.05115	0.445825	255.333	107.833	0.0332345	-1.05963	down
NewGene_17909	--	0.89521	0.344337	248.167	92.6667	0.000127993	-1.35424	down
ENSMUSG00000030616	Sytl2	1.21895	0.419563	171.833	59.6667	0.00113679	-1.4475	down
ENSMUSG00000029752	Asns	65.059	23.902	5404.83	2015.5	0.0339221	-1.38124	down
ENSMUSG00000020108	Ddit4	19.3603	5.32217	1391.83	401	0.011634	-1.79667	down
ENSMUSG00000018339	Gpx3	13.0024	4.33442	863.667	287.833	0.000310832	-1.43126	down
NewGene_15295	--	0.649484	0.26785	105.167	40.6667	0.0207564	-1.32342	down
ENSMUSG00000023913	Pla2g7	15.1663	5.86873	1333.5	525.167	0.0227799	-1.20996	down
ENSMUSG00000030137	Tuba8	39.5686	17.2687	3710.33	1643.67	5.62453e-08	-1.1026	down
ENSMUSG00000026691	Fmo3	401.841	29.7959	34709.8	2666.33	0.000139417	-3.79405	down
ENSMUSG00000072568	Fam84b	8.07997	3.72608	1856.67	882.167	0.0250113	-1.0533	down
ENSMUSG00000032849	Abcc4	27.6848	5.35089	6642.5	1295	0.00128555	-2.2066	down
ENSMUSG00000067158	Col4a4	0.321015	0.134149	134.667	58.6667	0.0488741	-1.23144	down
ENSMUSG00000002808	Epdr1	1.10713	0.388823	111	39	0.0446722	-1.34226	down
ENSMUSG00000051483	Cbr1	224.174	83.8259	11665	4338.83	0.00037445	-1.3066	down
ENSMUSG00000050896	Rtn4rl2	6.50575	0.822949	357	46.1667	4.48159e-05	-2.81871	down
ENSMUSG00000026042	Col5a2	3.29105	0.806137	928.333	223.833	0.0466534	-1.77487	down
ENSMUSG00000032271	Nnmt	75.1392	28.7382	3176.67	1234.5	6.51096e-05	-1.30001	down
ENSMUSG00000005667	Mthfd2	3.65932	1.51541	292.333	120.333	0.0301908	-1.16976	down
ENSMUSG00000005800	Mmp8	2.35886	0.310131	247.5	31.8333	0.0238351	-2.61286	down
ENSMUSG00000032717	Mdfi	2.31537	0.500481	128.667	32.1667	4.05004e-06	-1.91013	down
ENSMUSG00000023886	Smoc2	7.8179	3.19642	908.167	383.333	0.000228706	-1.22379	down
ENSMUSG00000020473	Aebp1	1.72346	0.672132	271.5	107.833	0.0444139	-1.15893	down
ENSMUSG00000052565	Hist1h1d	0.799099	0.179907	244.667	58	0.000685026	-2.09102	down
ENSMUSG00000045382	Cxcr4	2.76662	0.795236	194	54.1667	0.0123035	-1.63032	down
NewGene_1070	--	11.9599	1.18278	273.167	28.6667	0.0293415	-3.15916	down
ENSMUSG00000033777	Tlr13	3.29726	1.09851	570	187	0.0273583	-1.36844	down
ENSMUSG00000027864	Ptgfrn	2.34845	0.967572	578.333	242.667	0.00523195	-1.17272	down
NewGene_28063	--	0.792895	0.325707	117.833	49.1667	0.00685371	-1.19836	down
ENSMUSG00000027223	Mapk8ip1	0.960307	0.421897	131.5	57.8333	0.00984411	-1.07046	down
ENSMUSG00000003309	Ap1m2	3.50689	0.609422	269.333	50.6667	0.0234743	-2.44515	down
ENSMUSG00000025780	Itih5	9.41487	3.51565	3018.5	1203.33	0.0488741	-1.36275	down
ENSMUSG00000029032	Arhgef16	4.84772	1.19304	509.833	132	2.93992e-05	-1.92871	down
ENSMUSG00000040562	Gstm2	83.3433	34.2951	3710.5	1520	5.92915e-10	-1.20113	down
ENSMUSG00000000305	Cdh4	0.284361	0.126576	76	33.8333	0.00953519	-1.03626	down
ENSMUSG00000029304	Spp1	94.9358	29.9788	5736.83	1775.83	0.0490015	-1.45327	down
ENSMUSG00000022096	Hr	0.484441	0.175809	113.333	42	0.0388939	-1.33412	down
ENSMUSG00000028238	Atp6v0d2	2.74444	0.762301	292.833	81.1667	0.00392967	-1.66756	down
ENSMUSG00000030237	Slco1a4	33.8974	8.26191	4685.33	1223.67	1.84913e-15	-1.90926	down
ENSMUSG00000031785	Adgrg1	7.7983	2.94609	1161.83	451.5	0.00439752	-1.33559	down
NewGene_31723	--	3.23427	0.358772	419.167	46.8333	0.038545	-3.17603	down
ENSMUSG00000029161	Cgref1	3.43046	1.51484	206	93.1667	0.0315138	-1.04286	down
ENSMUSG00000023992	Trem2	4.50654	1.0597	208.167	48.6667	0.0173954	-1.84293	down
ENSMUSG00000090264	Eif4ebp3	36.2703	13.4604	1141.5	428.833	0.0258538	-1.44937	down
ENSMUSG00000027204	Fbn1	1.85106	0.644231	816.833	313.5	0.0278664	-1.18774	down
ENSMUSG00000026494	Kif26b	0.209295	0.0743328	119.667	43.3333	0.0280657	-1.31967	down
ENSMUSG00000028111	Ctsk	3.01556	0.912279	197.167	57.8333	0.0469792	-1.48505	down
ENSMUSG00000032184	Lysmd2	2.96139	1.19442	147	60.6667	0.00938165	-1.25271	down
NewGene_1297	--	16.271	6.72266	1601.83	649.667	0.00357279	-1.25766	down
ENSMUSG00000019997	Ctgf	11.9137	2.59529	1168.33	256.167	5.95978e-13	-2.10451	down
ENSMUSG00000030800	Prss8	17.1285	6.72647	1315.17	525.333	0.00686364	-1.23852	down
ENSMUSG00000060716	Plekhh1	0.415611	0.110083	112.667	30.1667	0.00580997	-1.75596	down
NewGene_32073	--	0.435718	0.151535	64.3333	23.6667	0.00647168	-1.35063	down
ENSMUSG00000056124	B4galt6	2.29144	0.884308	558.167	217	0.0197549	-1.21853	down
NewGene_21983	--	14.2206	5.66987	3299	1303.17	0.0131215	-1.15212	down
ENSMUSG00000034463	Scara3	2.67331	0.916294	403.333	138.667	0.010414	-1.38489	down
ENSMUSG00000001506	Col1a1	20.1086	4.37322	5098.83	1081.33	0.0388102	-1.94332	down
ENSMUSG00000111709	Gm3776	66.4728	13.8664	2468.5	503.167	0.017439	-2.01233	down

## Sheet: HPL vs. HL up
Gene ID	Gene_name	HL_FPKM	HPL_FPKM	HL_count	HPL_count	FDR	Log2FC	Regulated
ENSMUSG00000029822	Osbpl3	1.3648	6.84693	320	1632.33	1.55115e-19	2.19781	up
ENSMUSG00000028364	Tnc	0.111156	1.03716	34.1667	303.333	3.03099e-27	2.97611	up
ENSMUSG00000024610	Cd74	86.2894	267.369	4659.83	14562.8	7.35385e-06	1.4286	up
ENSMUSG00000051579	Tceal8	8.02818	25.8344	435.5	1378.17	9.85053e-20	1.4695	up
ENSMUSG00000037600	Kdf1	2.15159	7.78352	155.833	540.833	1.74878e-16	1.61038	up
ENSMUSG00000021508	Cxcl14	0.323065	1.55226	25.3333	120	9.39696e-08	2.07089	up
ENSMUSG00000033768	Nrxn2	0.364642	1.85933	84.3333	387.833	2.19745e-12	2.01342	up
NewGene_18545	--	12.9936	35.3042	2036	7509.5	5.97146e-06	1.6983	up
NewGene_21096	--	0.279344	2.48038	93.5	682.667	2.3148e-18	2.63381	up
ENSMUSG00000026321	Tnfrsf11a	0.156411	0.368479	34.3333	78	0.00114549	1.00713	up
ENSMUSG00000060147	Serpinb6a	9.04905	43.586	557.667	2604	2.64431e-19	2.00284	up
ENSMUSG00000066363	Serpina3f	2.14254	5.82441	201.833	554.167	0.00859126	1.23834	up
NewGene_33382	--	0.702066	1.66495	146.5	347.167	0.0439086	1.04372	up
ENSMUSG00000026480	Ncf2	1.06691	2.59821	123.167	298.333	0.000134812	1.06802	up
ENSMUSG00000000682	Cd52	5.73737	14.2763	124.167	308.333	1.36941e-06	1.11464	up
ENSMUSG00000018381	Abi3	2.27239	6.06218	390.667	1003.83	3.68539e-08	1.2284	up
ENSMUSG00000040660	Cyp2b9	9.18994	56.6909	701	4478.5	0.00125577	2.41392	up
ENSMUSG00000028838	Extl1	0.72951	6.5244	124.833	1126.33	1.76529e-16	2.93539	up
ENSMUSG00000022676	Snai2	0.993016	2.60711	84	219.5	0.000591822	1.18424	up
ENSMUSG00000009687	Fxyd5	2.74709	7.09574	124.333	313.167	7.47377e-06	1.10447	up
ENSMUSG00000022762	Ncam2	0.206583	0.70889	48.3333	165.167	2.97335e-08	1.59434	up
ENSMUSG00000039126	Prune2	0.0467278	0.110692	24.8333	57.8333	0.0470662	1.01948	up
ENSMUSG00000001642	Akr1b3	2.89134	9.83928	170	572.833	4.9414e-19	1.5554	up
ENSMUSG00000033762	Recql4	0.255391	0.681355	44	112.667	5.62888e-05	1.19236	up
ENSMUSG00000034613	Ppm1h	0.351609	0.912748	94.6667	237.167	1.45017e-07	1.14756	up
ENSMUSG00000025002	Cyp2c55	0.451368	1.46129	38.8333	122.5	4.19946e-05	1.46815	up
ENSMUSG00000030707	Coro1a	2.90852	7.54414	204.667	522.333	3.98293e-07	1.1907	up
ENSMUSG00000027995	Tlr2	0.92977	2.33591	118.5	295.333	8.04275e-06	1.13197	up
ENSMUSG00000042035	Igsf3	0.125618	0.421845	40	129	1.09518e-08	1.50925	up
ENSMUSG00000021298	Gpr132	0.143509	0.717386	15	68.8333	9.21823e-09	1.99837	up
ENSMUSG00000037337	Map4k1	0.180873	0.670178	21.5	77.5	8.69491e-05	1.67506	up
ENSMUSG00000032098	Treh	0.513375	1.7094	44.5	148.333	8.87728e-05	1.4777	up
ENSMUSG00000035498	Cdcp1	0.54694	2.77678	123	620	5.92484e-23	2.125	up
ENSMUSG00000050671	Ism2	0.0534912	2.11998	5.83333	208.667	2.34345e-09	4.89105	up
ENSMUSG00000016206	H2-M3	1.30496	3.02942	79.1667	182.833	2.66536e-05	1.01458	up
ENSMUSG00000092021	Gbp11	0.955195	4.53461	108.333	507.333	0.00132041	2.05364	up
ENSMUSG00000079465	Col4a3	0.0751232	0.498042	28	178.667	8.95548e-07	2.48392	up
NewGene_11516	--	2.68015	10.7298	311.833	1252.17	0.0239181	1.78141	up
ENSMUSG00000021838	Samd4	0.800922	2.05424	211.833	514.5	4.59607e-12	1.08881	up
ENSMUSG00000004698	Hdac9	0.155728	0.43519	32.5	98.1667	3.15577e-06	1.38991	up
ENSMUSG00000044708	Kcnj10	0.254289	0.91474	58	207.333	2.08509e-14	1.63717	up
ENSMUSG00000074254	Cyp2a4	1.91684	45.6357	132.667	3345.67	3.11342e-09	4.35333	up
NewGene_19800	--	0.103091	0.588309	16.8333	87.5	1.20773e-05	2.23144	up
ENSMUSG00000048612	Myof	0.415495	1.34781	127.333	389.833	2.96834e-10	1.44939	up
ENSMUSG00000071715	Ncf4	0.902111	2.21226	54.8333	133	0.00211194	1.06122	up
ENSMUSG00000073633	Fbxo36	3.17021	8.82357	120.5	332.833	1.30875e-16	1.27382	up
ENSMUSG00000019823	Mical1	0.318134	0.829179	48.5	124.833	4.7021e-05	1.1711	up
ENSMUSG00000056069	Otulinl	0.732811	1.75208	94.8333	218.167	1.05794e-05	1.02424	up
ENSMUSG00000037548	H2-DMb2	0.494567	1.75712	31.3333	103.167	5.17355e-09	1.53234	up
ENSMUSG00000028069	Gpatch4	3.3878	8.25147	235.667	562.667	2.96726e-11	1.05396	up
ENSMUSG00000040170	Fmo2	4.43985	17.7661	741.5	2977.5	2.68102e-15	1.77332	up
ENSMUSG00000105504	Gbp5	0.758074	2.413	105.333	314.833	1.30179e-05	1.35538	up
ENSMUSG00000037649	H2-DMa	2.77118	8.39935	180	548.167	7.43665e-07	1.39131	up
ENSMUSG00000038260	Trpm4	0.363674	1.16709	65.8333	206.833	4.55126e-06	1.45388	up
ENSMUSG00000091867	Cyp2a22	3.10157	9.64189	230.167	723.5	0.00838056	1.45786	up
ENSMUSG00000079363	Gbp4	1.20873	3.93452	228.167	739.667	0.000326683	1.46234	up
ENSMUSG00000074472	Zfp872	0.506748	1.42735	61.8333	166	6.80527e-06	1.22719	up
ENSMUSG00000054057	A930004D18Rik	0.370497	1.03902	49.8333	139.5	6.0123e-05	1.27458	up
ENSMUSG00000046402	Rbp1	2.53031	7.4065	279.667	834	0.000525831	1.31147	up
ENSMUSG00000031765	Mt1	16.5714	56.1285	385	1320.5	0.00463778	1.47951	up
ENSMUSG00000086040	Wipf3	1.70963	6.33353	319.5	1161	3.62688e-36	1.65564	up
ENSMUSG00000038807	Rap1gap2	0.138704	1.13869	38.3333	322.667	0.00125577	2.67932	up
ENSMUSG00000023349	Clec4n	1.30425	3.08953	68.6667	160.333	0.000819579	1.05576	up
ENSMUSG00000078920	Ifi47	9.36028	22.5761	655.667	1570.5	0.024572	1.08355	up
ENSMUSG00000035811	Ugt2b35	54.5011	150.258	7789.83	20898.8	8.48692e-30	1.27588	up
ENSMUSG00000039985	Sinhcaf	0.589913	1.99982	63.1667	197.167	2.98544e-05	1.43503	up
ENSMUSG00000051343	Rab11fip5	0.188786	0.535018	50.8333	128.667	0.00677733	1.13496	up
ENSMUSG00000020120	Plek	1.02558	2.85308	177.5	491.333	6.05158e-08	1.27175	up
ENSMUSG00000024177	Nme4	0.482065	2.49645	18.5	96.5	1.43495e-07	2.13598	up
ENSMUSG00000058135	Gstm1	689.869	1573.83	36898	81255.5	4.17283e-07	1.0007	up
ENSMUSG00000022952	Runx1	0.131008	0.491922	32.3333	106.333	2.59507e-05	1.49832	up
ENSMUSG00000049404	Rarres1	23.6378	65.1453	1302.83	3562.67	6.70468e-08	1.27028	up
ENSMUSG00000005672	Kit	1.39868	3.54864	311.667	772.833	6.09504e-16	1.14641	up
ENSMUSG00000020395	Itk	0.110651	0.361116	21.1667	64.3333	0.00076682	1.50515	up
ENSMUSG00000024640	Psat1	0.266623	3.83864	30.6667	424.333	2.50133e-11	3.58141	up
ENSMUSG00000075602	Ly6a	5.11253	33.8482	199	1266.33	8.273e-23	2.48973	up
ENSMUSG00000072620	Slfn2	1.76341	5.05088	125	354.667	3.70989e-08	1.31025	up
ENSMUSG00000052435	Cebpe	2.75342	6.58699	142.167	338.5	1.37533e-07	1.06624	up
ENSMUSG00000032294	Pkm	6.70418	17.6016	674.167	1746.5	3.80623e-23	1.19296	up
ENSMUSG00000050271	Prag1	0.275606	0.656567	55.3333	130.833	0.000204717	1.04191	up
ENSMUSG00000046607	Hrk	0.00390283	1.4323	1	325.333	7.09931e-15	8.22072	up
ENSMUSG00000037280	Galnt6	0.270313	0.642183	43.5	102.333	0.00310964	1.04451	up
ENSMUSG00000006585	Cdt1	0.874314	2.16257	81.3333	197.833	5.40552e-07	1.1068	up
NewGene_25550	--	0.518695	1.23999	265	633	1.18663e-11	1.04761	up
ENSMUSG00000062991	Nrg1	0.0732143	0.849324	16.5	162.167	0.000131553	3.04044	up
ENSMUSG00000034593	Myo5a	0.0826265	0.193572	40.8333	94.8333	0.0113917	1.01296	up
ENSMUSG00000052688	Rab7b	0.224063	0.680152	37.6667	95.3333	0.000620755	1.14116	up
ENSMUSG00000093769	Hist2h3c1	2.45416	6.34529	187.667	489.5	4.09504e-05	1.14358	up
ENSMUSG00000006403	Adamts4	0.105304	0.397415	20.3333	71.5	0.00892444	1.69727	up
NewGene_31890	--	0.339895	0.991243	95.8333	228.5	0.000322688	1.09111	up
ENSMUSG00000030004	Nat8	5.3705	14.0446	254	657.833	2.23753e-05	1.16597	up
ENSMUSG00000026796	Fam129b	1.04485	4.62727	164.333	715.167	1.23169e-32	1.94803	up
ENSMUSG00000060950	Trmt61a	1.73149	4.25677	156	388.667	1.31375e-05	1.10128	up
ENSMUSG00000057191	AB124611	1.74844	4.27206	96.1667	229.667	2.70106e-09	1.06972	up
ENSMUSG00000074115	Saa1	13.3659	77.4809	336.5	1961.33	1.07051e-05	2.31689	up
ENSMUSG00000059791	Nrm	0.428249	1.09588	26.6667	67.8333	0.00149651	1.14272	up
ENSMUSG00000044337	Ackr3	0.194292	1.74673	25	215.5	9.83677e-37	2.9367	up
ENSMUSG00000068874	Selenbp1	91.0165	555.298	6568	39701.7	7.09826e-59	2.40325	up
ENSMUSG00000079491	H2-T10	0.762512	2.24268	54.3333	160.667	1.46994e-06	1.37351	up
ENSMUSG00000074183	Gsta1	1.57384	17.6223	58.6667	639	1.39607e-08	3.31631	up
ENSMUSG00000045763	Basp1	0.599059	1.44278	47.1667	113	5.60433e-05	1.05744	up
ENSMUSG00000060470	Adgrg3	1.76398	5.63496	179.333	569.333	3.60146e-26	1.47964	up
ENSMUSG00000060548	Tnfrsf19	1.26003	6.63536	192.333	1090	4.811e-56	2.33295	up
ENSMUSG00000042195	Slc35f2	0.428694	2.89935	46.1667	311.333	6.01149e-18	2.53843	up
ENSMUSG00000027356	Fermt1	0.199916	0.484366	41.1667	100.5	0.00144255	1.058	up
ENSMUSG00000025888	Casp1	1.47013	3.46841	95.3333	219.167	1.16218e-05	1.02319	up
ENSMUSG00000035561	Aldh1b1	6.60136	34.4596	638.167	3309.5	5.36684e-73	2.18047	up
NewGene_32634	--	0.614373	1.86467	64.5	160.833	1.54015e-05	1.09786	up
ENSMUSG00000025912	Mybl1	0.144474	0.337683	31.3333	70	0.00697692	1.02768	up
ENSMUSG00000034116	Vav1	0.954283	2.38019	119	298.167	3.704e-05	1.10339	up
ENSMUSG00000049493	Pls1	0.0841087	2.95647	13.6667	460	2.18186e-16	4.87039	up
ENSMUSG00000001918	Slc1a5	0.521398	1.49893	61.1667	176.333	1.61215e-05	1.29406	up
ENSMUSG00000008167	Fbxw9	8.42595	27.3553	682.167	2178.5	1.25993e-41	1.50281	up
ENSMUSG00000019528	Gyg	1.92728	4.98865	139.667	358.667	2.65617e-08	1.13223	up
ENSMUSG00000028268	Gbp3	2.43064	5.48699	264.5	608.167	0.00182202	1.00529	up
ENSMUSG00000026043	Col3a1	3.37105	10.1258	793.167	2343.67	4.66543e-05	1.39776	up
ENSMUSG00000027160	Ccdc34	0.299509	1.08487	26.3333	94.5	5.14099e-08	1.64048	up
ENSMUSG00000040272	Accs	0.511447	1.21214	75.6667	179.333	8.91668e-05	1.05383	up
ENSMUSG00000026979	Psd4	0.554613	1.55424	150.167	495	7.14229e-17	1.52932	up
ENSMUSG00000027562	Car2	2.9303	16.1147	212.333	1155	4.73216e-41	2.25169	up
ENSMUSG00000040026	Saa3	3.42644	8.26459	81.6667	195.833	0.024314	1.0621	up
ENSMUSG00000050335	Lgals3	3.1117	13.1614	175	739	3.30277e-17	1.86461	up
ENSMUSG00000082361	Btc	0.684416	1.71024	84	205.667	4.02695e-09	1.11812	up
NewGene_22225	--	0.0328977	1.5048	3.33333	115.667	0.000329502	4.81802	up
ENSMUSG00000070639	Lrrc8b	0.197754	0.545636	56.6667	154.5	0.000163327	1.2479	up
ENSMUSG00000074802	Gas2l3	0.198087	0.594749	56.5	166.5	3.96803e-10	1.39804	up
ENSMUSG00000031662	Snx20	0.356254	1.00558	26.3333	71.8333	0.00199587	1.27768	up
ENSMUSG00000041939	Mvk	3.39996	7.62646	225.333	507.5	2.77938e-10	1.003	up
ENSMUSG00000034855	Cxcl10	4.05475	9.35159	188.5	435.5	0.00486681	1.01335	up
ENSMUSG00000060183	Cxcl11	0.474117	1.55118	67.8333	240.167	1.93734e-16	1.62438	up
ENSMUSG00000044309	Apol7c	0.21393	3.07478	18.5	270.167	8.99233e-17	3.606	up
ENSMUSG00000018459	Slc13a3	2.29915	11.5057	339.833	1690	5.70509e-30	2.12065	up
ENSMUSG00000049109	Themis	0.206822	1.04177	39.5	204.5	0.00379137	2.14773	up
ENSMUSG00000023259	Slc26a6	0.575027	1.76447	60	153.167	0.000334982	1.16244	up
ENSMUSG00000051319	Mtln	2.33572	7.07159	79.8333	236.667	9.78061e-16	1.39032	up
NewGene_28814	--	0.112186	0.259849	19	63.6667	0.0358045	1.59621	up
ENSMUSG00000032440	Tgfbr2	3.04626	7.24603	961	2299.83	3.5239e-32	1.09374	up
ENSMUSG00000022178	Ajuba	1.21667	2.99422	174	426.833	2.20319e-10	1.09011	up
ENSMUSG00000042417	Ccno	0.15372	1.12039	12	88.6667	6.64046e-07	2.6506	up
ENSMUSG00000049625	Tifab	0.742385	2.56479	95.5	323.833	1.14673e-13	1.57689	up
ENSMUSG00000027890	Gstm4	21.3542	50.0426	1540	3523.17	1.54415e-09	1.048	up
ENSMUSG00000029322	Plac8	3.65458	11.5378	116	362.667	4.38647e-08	1.44202	up
ENSMUSG00000039936	Pik3cd	0.801093	1.97049	168	399.167	1.58662e-07	1.0778	up
ENSMUSG00000040152	Thbs1	0.362283	1.03359	88.8333	251.5	4.91181e-06	1.30107	up
ENSMUSG00000044827	Tlr1	0.275493	1.11354	35.5	139.833	5.73528e-10	1.80883	up
NewGene_18544	--	9.79261	21.7434	502.833	1140.83	0.0131768	1.0072	up
ENSMUSG00000005413	Hmox1	14.3158	34.6132	949.167	2287.17	9.32676e-11	1.06705	up
ENSMUSG00000015568	Lpl	3.94514	28.3766	682.333	4914	1.1644e-16	2.63176	up
ENSMUSG00000030483	Cyp2b10	1.0265	40.505	82.6667	3322.33	1.39858e-11	5.06349	up
ENSMUSG00000078963	Hsbp1l1	0.303676	1.61677	15.5	86.3333	0.000153655	2.16814	up
ENSMUSG00000039813	Tbc1d2	0.148273	0.429865	27	77.5	0.00198846	1.28093	up
ENSMUSG00000019806	Aig1	6.26346	17.054	407.167	1101.67	7.10264e-13	1.21572	up
ENSMUSG00000090175	Ugt1a9	33.5546	483.33	3214.5	43950.8	9.66017e-49	3.66894	up
ENSMUSG00000045282	Tmem86b	22.9079	96.5237	1146.5	4847	1.65904e-50	1.90555	up
ENSMUSG00000044748	Defb1	0.976263	4.0879	37	148.833	2.21742e-07	1.86978	up
ENSMUSG00000036292	Gramd1c	7.69874	24.0283	961.167	2892.5	3.74311e-10	1.35676	up
ENSMUSG00000043924	Ncmap	0.173732	0.907246	14.6667	69.5	2.94529e-08	2.06859	up
ENSMUSG00000021222	Dcaf4	0.555736	1.80115	47.8333	150.5	1.2352e-10	1.49213	up
ENSMUSG00000038151	Prdm1	0.10216	0.345292	23.3333	77	5.91737e-07	1.52843	up
ENSMUSG00000043648	Pld6	0.742725	2.03921	31	80.6667	4.43109e-05	1.24527	up
ENSMUSG00000052407	Ccdc171	1.03561	2.51443	200.667	477.5	1.86589e-09	1.07189	up
ENSMUSG00000027533	Fabp5	2.2552	13.8036	94.3333	570.5	6.31444e-16	2.3946	up
ENSMUSG00000040061	Plcb2	0.226119	0.698815	50	150.833	6.51934e-08	1.41093	up
ENSMUSG00000021262	Evl	1.4771	4.38679	118.833	331.333	6.86422e-09	1.27651	up
ENSMUSG00000049721	Gal3st1	1.52649	4.20449	120.167	326	6.13154e-05	1.26094	up
ENSMUSG00000045257	Morn2	1.75819	4.61654	48.5	126.667	4.6813e-07	1.17932	up
ENSMUSG00000020437	Myo1g	0.522532	1.46413	71.8333	202.833	1.14366e-06	1.28132	up
ENSMUSG00000028698	Pik3r3	0.29856	1.15001	66.8333	252.667	3.91161e-09	1.70672	up
ENSMUSG00000023828	Slc22a3	1.12113	3.32917	181.333	526.5	2.88354e-05	1.27569	up
ENSMUSG00000049103	Ccr2	0.406818	1.14194	72.3333	228.5	1.11018e-05	1.45761	up
ENSMUSG00000031165	Was	0.543363	1.33645	49	119.5	0.00172983	1.09382	up
ENSMUSG00000041538	H2-Ob	0.235963	0.780962	26.6667	87	4.53526e-06	1.50618	up
ENSMUSG00000079547	H2-DMb1	3.11918	9.47192	184.833	558.833	2.77903e-09	1.40152	up
ENSMUSG00000004707	Ly9	0.86657	2.00771	91.8333	211.333	0.000937922	1.00896	up
ENSMUSG00000046727	Cystm1	4.43714	11.2283	159.5	388.833	9.66203e-07	1.13154	up
ENSMUSG00000002020	Ltbp2	0.11648	0.326284	32.6667	91.8333	0.000264531	1.28501	up
ENSMUSG00000075044	Slc22a29	0.426175	1.26307	38.3333	117.667	0.00545529	1.40701	up
ENSMUSG00000026413	Pkp1	0.0528185	0.716484	11.3333	145.333	0.000658821	3.49947	up
ENSMUSG00000020607	Fam84a	0.27008	0.658106	48.5	115.333	0.00260427	1.0733	up
ENSMUSG00000039485	Tspyl4	0.443138	1.40508	74	234.833	0.00124679	1.41673	up
ENSMUSG00000038642	Ctss	21.2433	50.6728	1214.33	2884.5	2.23174e-09	1.04813	up
ENSMUSG00000024922	Ovol1	0.0207307	1.22723	3	150.167	1.27719e-09	5.53787	up
ENSMUSG00000047810	Ccdc88b	0.317409	0.893008	67.1667	187.5	6.74429e-05	1.28408	up
ENSMUSG00000078921	Tgtp2	2.88489	9.72291	340.167	1151.67	0.0148257	1.54525	up
ENSMUSG00000027313	Chac1	0.810379	1.90772	57.1667	131.333	0.00832449	1.02628	up
ENSMUSG00000045917	Tmem268	1.07754	2.73258	161.5	423.167	2.1908e-06	1.16332	up
ENSMUSG00000030789	Itgax	0.290706	1.19432	49	203.667	4.4877e-08	1.84586	up
ENSMUSG00000060807	Serpina6	67.7422	235.359	4568.5	15777.3	6.32197e-38	1.59453	up
ENSMUSG00000040938	Slc16a11	5.12147	13.9433	390.667	1049.5	2.855e-18	1.23381	up
ENSMUSG00000039899	Fgl2	1.43187	4.33523	225.833	689.167	1.02995e-09	1.38897	up
ENSMUSG00000056529	Ptafr	0.26184	0.888042	41.1667	135.833	4.09413e-05	1.54908	up
NewGene_32003	--	0.430533	1.18825	68.5	214.333	2.78891e-08	1.45679	up
ENSMUSG00000030528	Blm	0.247273	0.587961	43.1667	110	0.00214463	1.14571	up
ENSMUSG00000024654	Asrgl1	1.79518	5.33139	315.833	933.167	3.88726e-17	1.36481	up
NewGene_15533	--	0.299559	0.6735	36.5	87.1667	0.00889801	1.01545	up
ENSMUSG00000032500	Dclk3	1.66548	5.5688	209.5	695.167	4.76539e-08	1.54867	up
ENSMUSG00000031762	Mt2	6.86451	28.8082	140.833	619.167	0.00978013	1.81395	up
ENSMUSG00000061540	Orm2	2.92917	26.1826	93.8333	850.167	1.81632e-11	2.94641	up
ENSMUSG00000041481	Serpina3g	7.15405	18.4684	456.167	1205.5	0.0009228	1.21202	up
ENSMUSG00000063455	D630045J12Rik	0.444422	1.95519	204.167	887.5	5.96997e-23	1.94046	up
ENSMUSG00000049130	C5ar1	0.402689	0.958941	43.8333	102.5	0.00526855	1.03619	up
ENSMUSG00000030047	Arhgap25	0.608992	1.39992	89.8333	212.167	4.48085e-07	1.06653	up
ENSMUSG00000001473	Tubb6	3.51248	9.20096	261.5	676.167	1.55833e-21	1.18584	up
ENSMUSG00000038156	Spon1	0.15616	0.44736	41.5	116.5	0.000529599	1.29987	up
ENSMUSG00000036594	H2-Aa	34.0924	117.765	1604.33	5603.67	3.80373e-06	1.58872	up
ENSMUSG00000079362	Gm43302	1.50176	5.30748	270.667	955.5	0.024634	1.6261	up
ENSMUSG00000055312	Them7	9.33857	29.4154	605.667	1902	3.17318e-30	1.45469	up
NewGene_24722	--	1.41721	31.7375	23.8333	503.5	0.000135807	4.32138	up
NewGene_12285	--	0.0486202	0.71738	14	180.5	1.93698e-32	3.53518	up
ENSMUSG00000059901	Adamts14	0.172768	0.751294	38.8333	169.333	0.000928794	1.84948	up
ENSMUSG00000104713	Gbp6	4.11317	11.8181	633.333	1885.5	0.0170506	1.3792	up
ENSMUSG00000036362	P2ry13	1.22859	2.91014	133.667	309.167	6.81257e-05	1.046	up
ENSMUSG00000024300	Myo1f	0.829633	2.11392	135.167	341	3.8701e-08	1.14139	up
ENSMUSG00000034152	Exoc3	4.96731	14.4726	979.167	2708.33	5.22183e-48	1.28201	up
ENSMUSG00000067916	Zfp991	0.638173	1.74199	74.8333	203.5	3.26984e-06	1.24345	up
NewGene_21691	--	0.0503598	2.11974	4.5	146	8.46318e-07	4.95608	up
ENSMUSG00000045679	Pqlc3	0.229407	0.585991	21.1667	50.6667	0.0117262	1.09757	up
ENSMUSG00000001672	Marveld3	0.376788	2.15457	36.1667	212.5	0.00136448	2.21719	up
ENSMUSG00000045776	Lrtm1	0.202345	0.631365	59.3333	151.167	0.0228981	1.17769	up
ENSMUSG00000016496	Cd274	0.913116	3.56317	141	545	1.49556e-08	1.75532	up
NewGene_18758	--	0.0444922	0.767453	3.66667	55	1.24357e-12	3.72761	up
ENSMUSG00000027999	Pla2g12a	12.3735	30.2255	795.833	1916	1.58945e-19	1.10324	up
ENSMUSG00000032715	Trib3	2.2367	16.5994	191.833	1481.5	0.00024977	2.61463	up
ENSMUSG00000041313	Slc7a1	0.137945	0.46	42.8333	141.667	0.000596479	1.49626	up
ENSMUSG00000026271	Gpr35	0.270145	0.644572	33.3333	90.8333	0.0208943	1.2214	up
ENSMUSG00000031779	Ccl22	0.228281	1.11409	21.8333	104.333	1.13025e-10	2.04919	up
ENSMUSG00000018008	Cyth4	1.58699	4.17826	185.5	484	6.88727e-08	1.18896	up
ENSMUSG00000031530	Dusp4	0.768255	2.00667	92.3333	231.167	0.000239221	1.18292	up
ENSMUSG00000043832	Clec4a3	1.45256	3.43475	78.6667	185.667	2.33292e-05	1.05773	up
ENSMUSG00000052675	Zfp112	0.219515	0.478117	29.6667	69.8333	0.000946845	1.0598	up
NewGene_13349	--	0.179959	0.591628	34.8333	108.833	0.000258966	1.51732	up
ENSMUSG00000022947	Cbr3	0.465526	5.4502	24.3333	262.5	7.65352e-14	3.34624	up
ENSMUSG00000045868	Gvin1	2.28341	5.48218	867.5	2055.17	0.0224946	1.06938	up
ENSMUSG00000024030	Abcg1	1.91108	4.81925	290.833	732.333	2.11645e-11	1.1201	up
ENSMUSG00000036944	Tmem71	0.42719	1.11491	52.8333	139.333	4.41389e-06	1.17202	up
NewGene_20185	--	0.73177	3.76566	101.167	501.667	8.67768e-05	2.00092	up
ENSMUSG00000012519	Mlkl	1.22637	3.92034	103.833	325.5	1.05267e-10	1.45939	up
ENSMUSG00000039745	Htatip2	20.1061	130.62	1166.17	7491.17	4.76958e-93	2.51193	up
NewGene_24716	--	0.185281	3.82738	8	153.167	1.56909e-32	4.10032	up
ENSMUSG00000026956	Uap1l1	1.28264	7.13926	184.5	1001.17	1.28747e-36	2.26686	up
ENSMUSG00000005220	Corin	0.0851292	0.600478	18.1667	121.333	8.60781e-13	2.56009	up
ENSMUSG00000045322	Tlr9	0.0966703	0.483904	14.6667	71	6.63449e-06	2.10414	up
NewGene_23476	--	0.0683805	2.00594	4.5	169.667	0.000572343	4.89031	up
ENSMUSG00000030651	Art2b	0.326453	0.956915	38	99.6667	0.0137345	1.1629	up
ENSMUSG00000029919	Hpgds	0.272608	0.690227	39.3333	101.5	0.00257318	1.10538	up
ENSMUSG00000025008	Tctn3	0.281549	0.820781	32.6667	89	0.000580577	1.25149	up
ENSMUSG00000028059	Arhgef2	0.959525	3.82704	173.833	673.667	0.000881828	1.66804	up
ENSMUSG00000010095	Slc3a2	15.8683	50.5315	1472.67	4365.5	3.08596e-06	1.33874	up
ENSMUSG00000027378	Nphp1	0.838701	3.0606	81.5	293.833	2.47478e-18	1.6501	up
ENSMUSG00000047180	Neurl3	2.3801	8.9577	251	926.5	9.77691e-41	1.68917	up
ENSMUSG00000032561	Acpp	0.423801	7.54838	79.3333	1392.33	1.3214e-76	3.94875	up
ENSMUSG00000033031	Cip2a	0.156399	0.409838	26.3333	68.5	0.0018098	1.19323	up
ENSMUSG00000040592	Cd79b	0.820998	2.07007	47.1667	109.667	0.00179512	1.02405	up
ENSMUSG00000022814	Umps	4.48617	10.9031	659.333	1582.17	3.50529e-26	1.08821	up
ENSMUSG00000040978	Gm11992	0.320038	1.37891	33.8333	136.167	7.61473e-07	1.90845	up
ENSMUSG00000078771	Evi2a	1.13722	2.71081	70.8333	176.5	4.71549e-05	1.104	up
ENSMUSG00000028369	Svep1	0.070944	0.18033	37	87.1667	0.0203617	1.15271	up
ENSMUSG00000069893	9930111J21Rik1	0.366576	0.799984	55	125.167	0.000890798	1.00163	up
ENSMUSG00000038079	Tmem237	0.959366	2.27206	76	175.333	0.000134618	1.02549	up
ENSMUSG00000033717	Adra2a	0.130785	4.25	22	689.5	4.71962e-08	4.75444	up
ENSMUSG00000037411	Serpine1	0.988799	2.9419	123	370.833	0.000283877	1.35072	up
ENSMUSG00000060579	Fhit	1.36406	6.80874	50	246.667	1.74721e-17	2.07844	up
ENSMUSG00000000628	Hk2	0.215602	0.663951	51.8333	154.667	1.33585e-06	1.40617	up
ENSMUSG00000056290	Ms4a4b	0.605633	1.47462	31.5	77.5	0.0128572	1.061	up
ENSMUSG00000024087	Cyp1b1	0.208268	92.4288	46.5	19155.3	7.13887e-125	8.51769	up
ENSMUSG00000020175	Rab36	0.765301	2.1681	100.833	275.667	3.94141e-06	1.25361	up
ENSMUSG00000028270	Gbp2	2.87457	7.57369	302.333	800	0.00743589	1.19918	up
ENSMUSG00000033538	Casp4	0.715091	1.59559	39.5	97.1667	0.000139053	1.10525	up
ENSMUSG00000054863	Fam19a5	0.662039	1.74285	73	191.5	0.00142004	1.17941	up
ENSMUSG00000059089	Fcgr4	4.12757	10.0106	217.167	526.833	1.3064e-05	1.07646	up
ENSMUSG00000024673	Ms4a1	0.198789	0.474412	26.8333	61.6667	0.00303941	1.02138	up
ENSMUSG00000021728	Emb	0.288424	0.845954	34.5	103.833	1.41849e-05	1.36527	up
ENSMUSG00000025351	Cd63	2.44466	6.82312	110.667	310.5	0.000752238	1.26217	up
ENSMUSG00000037287	Tbcel	9.06181	21.1865	1900.17	4340.5	4.6575e-33	1.01957	up
ENSMUSG00000019590	Cyb561	1.41889	3.35808	153	373.167	7.53393e-06	1.08182	up
ENSMUSG00000025007	Aldh18a1	0.338595	1.91618	48	282.333	2.6411e-11	2.34093	up
ENSMUSG00000028597	Gpx7	0.405489	1.512	22	81.1667	1.09855e-06	1.69934	up
ENSMUSG00000015340	Cybb	3.47916	8.49035	697.833	1692.67	6.97314e-08	1.0873	up
ENSMUSG00000027412	Lpin3	0.813914	1.98259	120.667	286	5.1941e-06	1.06487	up
ENSMUSG00000037731	Themis2	1.50118	3.91516	196	508.333	1.71457e-09	1.1718	up
ENSMUSG00000022534	Mefv	0.153597	0.646	19.8333	78.1667	0.000158453	1.76878	up
ENSMUSG00000061825	Ces2c	8.94284	72.38	755.167	5880.17	2.38853e-48	2.83659	up
ENSMUSG00000027230	Creb3l1	0.518861	1.47463	56.8333	159.833	1.05237e-06	1.31699	up
ENSMUSG00000018819	Lsp1	1.88306	5.23489	125.333	345.167	2.57344e-07	1.24163	up
ENSMUSG00000027246	Ell3	0.401908	1.38064	36.1667	107.5	0.000171661	1.41351	up
ENSMUSG00000054203	Ifi205	0.991288	2.3503	67.6667	160.5	0.00684284	1.04109	up
ENSMUSG00000021278	Amn	0.0386832	2.02554	2.66667	145.5	4.45293e-06	5.42801	up
ENSMUSG00000019278	Dpep1	0.446846	1.04761	41.6667	96.8333	0.00625	1.08577	up
ENSMUSG00000066000	Zfp979	0.605055	1.71561	66	182.167	0.0410395	1.31694	up
ENSMUSG00000046223	Plaur	0.42705	1.07574	26.1667	67.6667	0.0239331	1.1192	up
NewGene_32103	--	0.097141	0.833571	23.1667	177	7.71302e-13	2.74156	up
ENSMUSG00000000739	Sult5a1	0.836677	18.7993	77.1667	1418.33	1.63202e-137	4.02184	up
ENSMUSG00000032315	Cyp1a1	0.433978	1989.03	50.3333	216231	0	11.9137	up
ENSMUSG00000029925	Tbxas1	1.01076	2.67489	86.3333	221.333	1.04791e-06	1.17752	up
ENSMUSG00000049723	Mmp12	0.092724	2.53374	13.6667	364.167	6.7283e-37	4.47797	up
ENSMUSG00000029338	Antxr2	3.6877	12.0562	862.5	2787.67	4.01766e-27	1.518	up
ENSMUSG00000037157	Il22ra1	1.80387	4.27437	197.667	460.333	9.02256e-05	1.03801	up
ENSMUSG00000022474	Pmm1	4.3285	23.4063	238.667	1256.17	4.96141e-48	2.24349	up
ENSMUSG00000025964	Adam23	2.36933	5.75484	630.333	1476	6.20749e-08	1.03124	up
NewGene_12062	--	16.5028	48.2687	2289.67	6768.33	2.00493e-06	1.32167	up
ENSMUSG00000041782	Lad1	1.63613	4.25004	205	532.167	4.79065e-07	1.15776	up
ENSMUSG00000070348	Ccnd1	7.57326	17.7935	1203.17	2808	4.09582e-07	1.01528	up
ENSMUSG00000065952	C330021F23Rik	0.480729	1.49318	33.6667	98.6667	6.7714e-07	1.39301	up
ENSMUSG00000000732	Icosl	0.28988	0.712228	36.1667	84	0.00633125	1.07035	up
NewGene_33479	--	7.37868	22.9036	172.667	537.5	2.20155e-06	1.40195	up
ENSMUSG00000027715	Ccna2	0.252664	0.677857	32	83.6667	6.35029e-06	1.21371	up
ENSMUSG00000005410	Mcm5	0.285505	0.714709	40	89.5	0.000373529	1.00217	up
NewGene_28019	--	2.85354	13.505	325	1552.33	1.83923e-20	2.14881	up
ENSMUSG00000029201	Ugdh	51.0024	152.435	5491.5	16083.8	7.07678e-25	1.39536	up
ENSMUSG00000005547	Cyp2a5	109.632	1117.49	9113.17	91564.3	9.37281e-67	3.15467	up
ENSMUSG00000026981	Il1rn	1.72431	8.92373	140.833	768.167	5.26153e-21	2.2163	up
ENSMUSG00000022014	Epsti1	1.38406	3.53163	107.833	274.333	5.68102e-06	1.12953	up
ENSMUSG00000059970	Hspa2	0.963109	2.50956	103.333	266.667	3.42039e-06	1.16486	up
ENSMUSG00000048440	Cyp4f16	0.588474	2.1366	56.5	202.833	7.24983e-07	1.63339	up
ENSMUSG00000091337	Eid1	3.82351	9.66036	271.833	684.667	1.02995e-09	1.12341	up
ENSMUSG00000027315	Spint1	0.320225	1.08558	32.3333	108.833	0.00690996	1.51111	up
ENSMUSG00000030717	Nupr1	0.982639	2.93606	32.5	103.833	0.0228498	1.38082	up
ENSMUSG00000022504	Ciita	0.480187	1.42564	108.667	301.667	0.000149171	1.23807	up
ENSMUSG00000038179	Slamf7	0.170531	0.688049	26.8333	104.833	2.03759e-05	1.78326	up
ENSMUSG00000047798	Cd300lf	0.405103	1.28107	32.8333	101.833	1.17681e-08	1.42916	up
ENSMUSG00000056665	Them6	1.04836	2.47322	79	184.167	1.28932e-05	1.04486	up
ENSMUSG00000020083	Fam241b	0.334394	1.77346	21.8333	118.833	3.2651e-10	2.26067	up
ENSMUSG00000038768	9130409I23Rik	4.22938	12.3172	340.667	965	2.55671e-10	1.3606	up
ENSMUSG00000031150	Ccdc120	0.315623	1.28949	48.5	191.667	2.19507e-09	1.78063	up
ENSMUSG00000046805	Mpeg1	12.934	31.3154	2370.33	5685.67	4.18299e-10	1.07688	up
ENSMUSG00000031425	Plp1	0.176233	0.446894	31.8333	73.3333	0.00494384	1.0371	up
ENSMUSG00000004038	Gstm3	6.0383	113.141	332.833	6177	6.98833e-43	4.02815	up
ENSMUSG00000044783	Hjurp	18.1825	47.7939	3541.5	9084.33	2.30127e-20	1.18342	up
ENSMUSG00000025165	Sectm1a	0.320173	1.28871	23.6667	88	3.42836e-05	1.68196	up
ENSMUSG00000037148	Arhgap10	0.371311	1.45745	48.5	182	7.24901e-09	1.69467	up
ENSMUSG00000027327	1700037H04Rik	1.69289	4.19922	90.3333	212	5.48611e-08	1.05752	up
ENSMUSG00000079442	St6galnac4	0.253259	0.63169	38.5	91.3333	0.000467505	1.08067	up
ENSMUSG00000029816	Gpnmb	0.067548	2.84572	10.5	441.167	3.61305e-20	5.1292	up
ENSMUSG00000056413	Adap1	0.349742	0.951569	38.5	102.333	7.56608e-05	1.22232	up
ENSMUSG00000025902	Sox17	0.855459	2.6532	84	255.833	8.91511e-10	1.40075	up
ENSMUSG00000048779	P2ry6	0.730322	1.70965	61.1667	139.167	0.000424284	1.03092	up
ENSMUSG00000024885	Aldh3b1	0.96203	3.18671	76.8333	249.667	1.83923e-20	1.51762	up
ENSMUSG00000079494	Nat8f5	3.74311	19.6727	156.167	806.5	7.66824e-40	2.18751	up
ENSMUSG00000028521	Slc35d1	26.9628	65.2738	4613.67	11023.8	5.07107e-25	1.07018	up
ENSMUSG00000041180	Hectd2	17.0882	41.0904	3271	7848.33	0.00395839	1.09649	up
ENSMUSG00000015085	Entpd2	1.52852	8.78687	127.333	721.667	3.51552e-16	2.29298	up
NewGene_28199	--	0.223941	0.963652	27.3333	129.667	0.00113224	1.92896	up
ENSMUSG00000026923	Notch1	3.38408	8.55473	1367.17	3369.33	1.02133e-18	1.14188	up
ENSMUSG00000003541	Ier3	0.717688	4.61892	34	221	1.80427e-11	2.44986	up
ENSMUSG00000028633	Ctps	1.4958	4.27858	170.667	484	8.17833e-22	1.31303	up
ENSMUSG00000027111	Itga6	0.410432	0.987997	74.6667	179.833	0.00254493	1.0301	up
NewGene_4186	--	0.259549	1.0906	37.1667	152.167	4.12837e-05	1.81089	up
ENSMUSG00000030587	2200002D01Rik	1.2349	4.19631	77	257.167	3.76468e-20	1.56287	up
ENSMUSG00000001281	Itgb7	1.00382	2.63142	109.833	287.5	1.61854e-05	1.20074	up
ENSMUSG00000053886	Sh2d4a	1.00928	2.33322	113.5	265	9.52041e-05	1.02817	up
ENSMUSG00000054717	Hmgb2	1.14099	2.88889	124.333	314.833	2.49116e-05	1.13795	up
ENSMUSG00000060586	H2-Eb1	26.2025	97.3706	1285.33	4847	6.65296e-07	1.69113	up
ENSMUSG00000030605	Mfge8	5.58046	26.8168	476.5	2276.33	3.26393e-31	2.04498	up
ENSMUSG00000054484	Tmem62	4.97793	14.3229	583	1629.5	1.55977e-13	1.27292	up
ENSMUSG00000006777	Krt23	2.67009	19.848	176.333	1323.83	7.97251e-10	2.65235	up
ENSMUSG00000056737	Capg	1.23978	3.19903	69	183.5	5.73208e-05	1.18335	up
ENSMUSG00000112023	Lilr4b	1.03131	2.70623	77	198	5.51665e-06	1.13788	up
ENSMUSG00000003849	Nqo1	2.97402	19.2727	193.5	1257.17	3.36738e-48	2.48531	up
ENSMUSG00000036390	Gadd45a	1.8455	6.75543	96.6667	354.667	0.0220982	1.62742	up
ENSMUSG00000036023	Parp2	2.06298	4.75896	163.833	376.667	2.4639e-10	1.0075	up
ENSMUSG00000057286	St6galnac2	0.233694	2.51597	36.6667	387.333	1.18332e-21	3.19265	up
ENSMUSG00000052336	Cx3cr1	0.146744	0.755837	28.8333	125.833	1.75425e-06	1.96184	up
ENSMUSG00000009585	Apobec3	1.07394	2.83666	105.333	260.667	6.36684e-05	1.11761	up
ENSMUSG00000068101	Cenpm	0.392405	3.23463	18.6667	148.5	3.17318e-30	2.81585	up
ENSMUSG00000037594	Clba1	0.26393	0.655686	22.6667	54.6667	0.00963064	1.09236	up
NewGene_9814	--	0.71783	2.16206	90.8333	275.333	2.76945e-11	1.38967	up
NewGene_21420	--	0.0977798	0.603811	11.6667	65.3333	5.26907e-07	2.34221	up
ENSMUSG00000053063	Clec12a	1.59897	4.07814	169.167	426	7.59682e-07	1.14433	up
ENSMUSG00000029188	Slc34a2	0.472335	1.9689	85.3333	351.5	0.00431971	1.80123	up
ENSMUSG00000029752	Asns	0.477068	23.902	40.5	2015.5	2.88786e-21	5.38248	up
ENSMUSG00000028536	2610528J11Rik	5.483	12.5204	200.333	472.667	3.15237e-09	1.03858	up
ENSMUSG00000020108	Ddit4	1.63572	5.32217	119	401	0.00932533	1.43557	up
ENSMUSG00000012187	Mogat1	0.841143	4.34068	41	208.833	3.29317e-11	2.21245	up
ENSMUSG00000021611	Tert	0.529828	3.35275	97.1667	575.667	2.35953e-70	2.40108	up
NewGene_6973	--	0.0623242	0.958551	8.16667	104	1.2381e-16	3.49727	up
ENSMUSG00000052013	Btla	0.231406	0.716743	32	90.5	0.00486654	1.25427	up
ENSMUSG00000021208	Ifi27l2b	2.22573	7.1122	102	322.333	7.65771e-09	1.46694	up
ENSMUSG00000028555	Ttc39a	0.104032	2.23983	10.8333	202.5	5.08698e-20	4.0331	up
ENSMUSG00000025203	Scd2	0.87476	2.29502	202.833	523	3.23928e-14	1.19679	up
ENSMUSG00000023913	Pla2g7	1.98127	5.86873	174.167	525.167	1.46555e-05	1.34559	up
ENSMUSG00000028961	Pgd	7.43357	18.7565	695.5	1736.83	3.96901e-35	1.13424	up
ENSMUSG00000018143	Mafk	4.04457	9.53602	485.833	1139	2.44019e-12	1.02829	up
NewGene_7258	--	0.0899935	0.824862	7.83333	75.3333	3.99416e-07	2.97275	up
ENSMUSG00000062209	Erbb4	0.213088	0.917829	108.167	451.833	2.89957e-25	1.90509	up
ENSMUSG00000030137	Tuba8	0.667353	17.2687	64.6667	1643.67	1.25804e-87	4.47553	up
ENSMUSG00000057465	Saa2	6.4965	45.3252	173.167	1199	1.09922e-05	2.57007	up
ENSMUSG00000032310	Cyp1a2	192.774	6888.68	15805.2	553136	0	4.97215	up
ENSMUSG00000022346	Myc	1.21702	12.7414	106.667	1078.5	2.33286e-13	3.13157	up
ENSMUSG00000026691	Fmo3	0.0925673	29.7959	8	2666.33	1.56939e-11	8.00967	up
ENSMUSG00000046031	Calhm6	0.822823	2.72938	39.1667	125.833	6.07097e-06	1.51538	up
ENSMUSG00000051506	Wdfy4	0.431161	0.974756	172.333	403.667	9.24242e-06	1.03678	up
ENSMUSG00000025473	Adam8	0.122081	0.630811	16.5	83.3333	1.14206e-10	2.12677	up
ENSMUSG00000022092	Ppp3cc	0.618458	1.49466	50.8333	124.667	1.24178e-05	1.08138	up
ENSMUSG00000052302	Tbc1d30	0.854462	2.26797	176	496.5	2.12416e-08	1.30133	up
ENSMUSG00000023805	Synj2	0.489708	1.28913	103.333	254	6.34553e-08	1.12178	up
ENSMUSG00000052270	Fpr2	0.725224	2.13755	33	96.5	0.00359706	1.35281	up
NewGene_6982	--	0.00384133	2.23182	0.666667	211.167	2.19544e-25	8.14839	up
ENSMUSG00000053318	Slamf8	0.46735	2.01218	33	140.333	5.1848e-05	1.88466	up
ENSMUSG00000072963	Gm10447	0.125926	1.01392	12.6667	99	9.32676e-11	2.72433	up
NewGene_13353	--	0.239036	0.559402	39.6667	91.1667	0.0318679	1.02525	up
ENSMUSG00000002944	Cd36	41.2489	139.057	5068.17	17754.8	1.4152e-29	1.63479	up
NewGene_6968	--	0.342105	2.53974	30.5	209.5	1.12347e-21	2.58989	up
ENSMUSG00000021451	Sema4d	0.358262	1.10551	61	201	2.52418e-05	1.46927	up
ENSMUSG00000022408	Fam83f	0.28148	1.32011	34.6667	168.333	2.8055e-06	1.97949	up
ENSMUSG00000054932	Afp	0.356731	0.938079	30.6667	81.5	0.000525831	1.16933	up
ENSMUSG00000004768	Rab23	0.76028	1.9575	139	355	7.99922e-07	1.14153	up
ENSMUSG00000026822	Lcn2	2.66292	32.5824	101.333	1250.33	1.14924e-12	3.39375	up
ENSMUSG00000014030	Pax5	0.0902525	0.328605	28.6667	111.167	8.94911e-06	1.74251	up
ENSMUSG00000006589	Aprt	13.254	34.9517	470.167	1221.67	2.85252e-23	1.18382	up
ENSMUSG00000032849	Abcc4	0.613778	5.35089	148.333	1295	1.6996e-28	2.90085	up
ENSMUSG00000022679	Mpv17l	3.55305	9.46161	447	1171.83	9.55537e-12	1.18411	up
NewGene_24712	--	3.49967	15.8814	172.667	813.333	0.0142495	1.97136	up
ENSMUSG00000049562	Ap5b1	0.956149	3.04131	127.167	395.667	6.86187e-06	1.44745	up
ENSMUSG00000000489	Pdgfb	0.419126	1.15858	51.6667	143.5	5.96478e-08	1.26343	up
ENSMUSG00000078606	Gm4070	1.78391	5.38276	658.333	2010.33	0.00756769	1.35237	up
ENSMUSG00000073421	H2-Ab1	33.3946	121.446	1682.5	6171.33	2.66242e-06	1.66487	up
ENSMUSG00000079293	Clec7a	2.98169	10.4526	254.667	893.167	1.24113e-16	1.60002	up
ENSMUSG00000020914	Top2a	0.219172	0.524801	47.8333	114.667	0.00330687	1.05673	up
ENSMUSG00000026042	Col5a2	0.32954	0.806137	92.1667	223.833	6.24736e-06	1.08813	up
NewGene_15068	--	1.17541	2.97225	252	592.833	1.31513e-16	1.05579	up
ENSMUSG00000072596	Ear2	2.72522	7.5079	83	228	6.26047e-07	1.25211	up
ENSMUSG00000026581	Sell	0.4008	1.2565	67.5	203.667	5.12026e-06	1.39324	up
ENSMUSG00000026723	Trdmt1	0.420877	1.1433	67.3333	177.667	0.000859018	1.22015	up
ENSMUSG00000026458	Ppfia4	0.127947	0.48671	33.3333	121.5	1.16107e-07	1.67879	up
ENSMUSG00000043487	Acot6	0.399377	1.76983	58.8333	255.167	7.42283e-13	1.90502	up
ENSMUSG00000032802	Srxn1	15.4558	47.2262	1846	5524.5	4.84075e-21	1.41834	up
ENSMUSG00000024677	Ms4a6b	0.408754	1.42825	50.5	153.167	9.16153e-05	1.38679	up
ENSMUSG00000004359	Spic	0.609288	1.57031	46.3333	117.333	0.00168156	1.14855	up
ENSMUSG00000021200	Asb2	0.474585	1.73515	52.8333	167.333	1.97078e-06	1.46453	up
ENSMUSG00000045551	Fpr1	1.75991	4.04872	99	225.667	0.000104237	1.00376	up
ENSMUSG00000033685	Ucp2	9.30009	44.8803	1552.17	7431.17	8.40976e-75	2.08607	up
ENSMUSG00000040699	Limd2	2.544	6.32873	318.167	758.5	5.95219e-14	1.09109	up
ENSMUSG00000020340	Cyfip2	0.271317	9.37174	77.8333	2491.17	1.67296e-116	4.84211	up
ENSMUSG00000046380	Jrk	0.131598	0.312203	32.3333	77.6667	0.00244705	1.03323	up
ENSMUSG00000051076	Vtcn1	0.115464	2.30792	13.1667	253	2.928e-22	4.07963	up
ENSMUSG00000036006	Ripor2	0.217731	0.838231	44.8333	168.167	1.26138e-10	1.68485	up
ENSMUSG00000056071	S100a9	1.26877	3.26906	27.3333	70.1667	0.0182976	1.12859	up
ENSMUSG00000005667	Mthfd2	0.536818	1.51541	39.8333	120.333	0.000872307	1.41107	up
ENSMUSG00000034634	Ly6d	1.48457	7.16285	47.3333	223.667	2.32624e-10	2.05253	up
ENSMUSG00000034640	Tiparp	1.56968	9.81214	276.5	1733.5	1.63078e-09	2.42376	up
ENSMUSG00000021665	Hexb	4.33618	13.6829	347.667	1082.67	1.48762e-43	1.45841	up
ENSMUSG00000054065	Pkp3	0.312687	1.41168	37.3333	171.167	2.55217e-07	1.92813	up
ENSMUSG00000054545	Ugt1a6a	51.2188	143.405	4999.67	13846.8	8.89229e-05	1.28515	up
ENSMUSG00000040767	Snrnp25	0.567977	2.58052	20.8333	88.8333	0.00017837	1.96301	up
ENSMUSG00000074874	Ctla2b	2.29132	6.54943	108.167	301.167	9.00053e-09	1.26286	up
ENSMUSG00000104445	Rhbg	1.7635	10.6185	140.833	856	1.14211e-24	2.37482	up
ENSMUSG00000096727	Psmb9	3.64347	11.2591	201.5	612.333	5.17633e-07	1.43483	up
ENSMUSG00000040345	Arhgap9	1.05158	2.50349	87.1667	210	0.000101394	1.06933	up
ENSMUSG00000033777	Tlr13	0.45252	1.09851	77.3333	187	0.000437526	1.07832	up
ENSMUSG00000021575	Ahrr	0.0195798	5.39179	4.16667	1072	8.90171e-105	7.81362	up
ENSMUSG00000030256	Bhlhe41	0.132474	0.520044	34.8333	115.833	0.00622271	1.60094	up
ENSMUSG00000044349	Snhg11	0.490405	3.34141	121	801	5.06224e-41	2.57757	up
ENSMUSG00000035578	Iqcg	0.204601	0.606075	49.1667	141	3.12829e-05	1.37622	up
ENSMUSG00000079429	Mroh2a	0.792566	2.36464	250.167	739	1.06097e-30	1.38267	up
NewGene_12132	--	3.47082	8.25391	103	245	0.000533904	1.02565	up
ENSMUSG00000031004	Mki67	0.147035	0.376017	62	158.5	0.00107093	1.16382	up
ENSMUSG00000034438	Gbp8	1.05026	3.11411	103.833	320.833	2.67229e-05	1.42104	up
NewGene_23263	--	0.00597383	2.31751	0.666667	149.667	1.61495e-20	7.66763	up
ENSMUSG00000040420	Cdh18	0.063103	1.58777	6.83333	173.5	0.00017243	4.31783	up
ENSMUSG00000036469	45352	0.696618	1.95141	96.3333	276.833	6.93599e-11	1.32284	up
ENSMUSG00000027611	Procr	0.335566	0.968347	22.8333	65.6667	0.00143777	1.31531	up
ENSMUSG00000025602	Zfp202	0.178393	0.442092	28.3333	70.5	0.0103466	1.09935	up
ENSMUSG00000025582	Nptx1	0.005746	16.7858	1.5	3643	8.34592e-99	11.0677	up
ENSMUSG00000025877	Hk3	1.14191	3.23439	155.167	436.333	1.2493e-05	1.29699	up
ENSMUSG00000040264	Gbp2b	1.64366	7.1449	193.833	850	5.15958e-06	1.91588	up
ENSMUSG00000022439	Parvg	0.447826	1.33307	50.8333	148.333	6.73815e-06	1.34192	up
ENSMUSG00000041491	Cep78	0.519721	1.24302	56.8333	133.333	3.42005e-06	1.04631	up
ENSMUSG00000059895	Ptp4a3	3.51658	14.3793	303	1075.33	8.3725e-38	1.62878	up
ENSMUSG00000025780	Itih5	1.28752	3.51565	434.833	1203.33	0.0210032	1.19775	up
ENSMUSG00000039239	Tgfb2	0.120775	0.77445	24.8333	166.5	1.47921e-11	2.52628	up
ENSMUSG00000071714	Csf2rb2	0.38786	2.24651	78	446.833	7.83153e-32	2.31841	up
ENSMUSG00000022103	Gfra2	0.179582	0.590051	25.3333	86.3333	0.00023021	1.60559	up
ENSMUSG00000050022	Amz1	0.253547	0.562307	36.5	87.1667	0.00066519	1.04871	up
ENSMUSG00000035004	Igsf6	1.64127	3.99955	151	367.5	4.75041e-05	1.07792	up
ENSMUSG00000064220	Hist2h2aa1	23.2411	54.9921	572.333	1365.33	2.93674e-05	1.02209	up
ENSMUSG00000042429	Adora1	5.92387	13.7864	1109.17	2637.33	0.00101159	1.02506	up
ENSMUSG00000040724	Kcna2	0.255955	0.690925	125.5	334.5	9.11212e-05	1.23884	up
NewGene_18542	--	1.94177	10.1132	571	2802.83	0.00123455	2.16408	up
ENSMUSG00000040562	Gstm2	12.5364	34.2951	555.5	1520	8.38819e-10	1.24523	up
ENSMUSG00000063765	Chadl	0.277913	0.859673	33.3333	82.1667	0.0121467	1.12473	up
ENSMUSG00000020142	Slc1a4	1.03881	4.18933	172	682.833	2.27897e-20	1.79722	up
ENSMUSG00000003555	Cyp17a1	4.35328	15.3495	331.667	1181.5	0.00100687	1.59621	up
ENSMUSG00000050957	Insl6	0.197912	6.10832	6.33333	181.333	5.49929e-06	4.64006	up
ENSMUSG00000030577	Cd22	0.396008	1.07492	66.3333	175.167	5.35206e-05	1.22446	up
ENSMUSG00000091649	Phf11b	0.854735	2.04224	43.8333	101.667	0.000290118	1.05397	up
NewGene_19951	--	0.207818	0.483894	32.1667	73.6667	0.000596479	1.01626	up
ENSMUSG00000053477	Tcf4	2.12057	5.48865	516.667	1373	4.60575e-21	1.23629	up
ENSMUSG00000020435	Osbp2	0.148882	0.649336	26.1667	112.667	4.20726e-05	1.90594	up
ENSMUSG00000024679	Ms4a6d	1.13628	2.62714	69	157.667	0.000208484	1.00333	up
ENSMUSG00000038301	Snx10	5.75649	16.2376	580.333	1581.83	6.30464e-16	1.24751	up
ENSMUSG00000030793	Pycard	0.160674	0.563128	26	90.1667	0.0009568	1.60006	up
ENSMUSG00000000530	Acvrl1	1.05468	2.60305	128	298.667	1.14598e-08	1.03915	up
ENSMUSG00000031785	Adgrg1	1.02238	2.94609	158.333	451.5	0.000289826	1.29943	up
ENSMUSG00000029650	Slc46a3	7.06561	78.4601	715.167	7748	1.71378e-66	3.29286	up
ENSMUSG00000056812	St8sia3	0.133413	0.399518	36.3333	108.333	0.00399785	1.32641	up
ENSMUSG00000024066	Xdh	23.4918	55.1286	4572.17	10562	2.27917e-43	1.03472	up
ENSMUSG00000029661	Col1a2	2.15693	6.57016	489.167	1461	1.47107e-09	1.41786	up
ENSMUSG00000032409	Atr	1.29523	3.08813	442.667	1046.33	2.46473e-07	1.0333	up
ENSMUSG00000009292	Trpm2	0.633792	1.53782	193.667	462.167	1.0073e-05	1.04025	up
ENSMUSG00000078922	Tgtp1	3.63865	17.3856	430.833	2054.67	0.011618	2.06508	up
ENSMUSG00000031264	Btk	0.496521	1.16301	53.3333	124.5	1.40404e-05	1.01961	up
ENSMUSG00000040616	Tmem51	2.25221	6.60479	178.167	517.833	4.06584e-18	1.35094	up
ENSMUSG00000022369	Mtbp	0.364614	0.956634	49.8333	121.833	0.00214212	1.05967	up
ENSMUSG00000004032	Gstm5	3.83919	8.75161	149	341.833	4.76673e-08	1.00587	up
ENSMUSG00000027408	Cpxm1	0.700316	1.66068	71.3333	163.167	0.0236521	1.0491	up
ENSMUSG00000022883	Robo1	0.48416	1.1851	152.667	369.167	7.98652e-06	1.11607	up
ENSMUSG00000059713	Rcan3	0.393214	1.78218	83.5	356.667	0.00345534	1.86432	up
ENSMUSG00000057135	Scimp	0.780423	2.06117	35.6667	93.3333	0.0046933	1.19949	up
NewGene_1297	--	2.19444	6.72266	212.833	649.667	1.01074e-07	1.41136	up
ENSMUSG00000063193	Cd300lb	0.473613	1.378	58.8333	164.167	8.58438e-07	1.29926	up
NewGene_2641	--	0.0726817	1.15171	7.16667	83.8333	2.19745e-12	3.42693	up
ENSMUSG00000039178	Tbc1d19	0.571771	1.6897	54.1667	158	7.37123e-06	1.37052	up
NewGene_25969	--	0.630179	1.64539	61.6667	152	9.11648e-05	1.09789	up
ENSMUSG00000026627	Tmem206	0.742316	1.78412	69.6667	167.667	0.000134618	1.06405	up
ENSMUSG00000030800	Prss8	0.920192	6.72647	72.8333	525.333	4.49559e-16	2.6322	up
ENSMUSG00000031093	Dock11	0.237625	0.590997	67.5	163.333	1.18326e-07	1.09134	up
ENSMUSG00000022351	Sqle	3.08095	7.79799	363.167	888.5	0.00835885	1.14753	up
ENSMUSG00000029204	Rhoh	0.176774	0.538324	27.3333	71.3333	0.007084	1.15149	up
NewGene_24949	--	1.73527	5.47778	118.667	385.5	1.4024e-10	1.52768	up
NewGene_19014	--	0.0553113	1.58396	9.66667	223.667	2.60347e-55	4.34596	up
ENSMUSG00000028337	Coro2a	0.321871	0.869724	57.1667	151	1.62583e-07	1.22506	up
ENSMUSG00000003355	Fkbp11	4.5784	11.3287	142.333	346.5	1.26007e-18	1.10837	up
ENSMUSG00000021624	Cd180	1.06645	2.97246	118	330.833	1.13109e-05	1.28274	up
NewGene_8866	--	0.835083	2.37831	78.6667	218.333	4.4701e-06	1.2929	up
ENSMUSG00000042817	Flt3	0.0963053	0.42264	15.8333	66.1667	0.000983908	1.91703	up
ENSMUSG00000001506	Col1a1	0.93508	4.37322	233	1081.33	1.4315e-08	2.02827	up
ENSMUSG00000038370	Pcp4l1	10.1823	42.3565	686.333	2750	1.04836e-22	1.87745	up
ENSMUSG00000111709	Gm3776	1.35717	13.8664	50.5	503.167	1.62138e-08	3.1881	up
ENSMUSG00000043263	Ifi209	0.776095	1.81065	113.333	256.833	5.50738e-08	1.01008	up
ENSMUSG00000022434	Fam118a	0.301401	1.34429	31.3333	143.333	1.32016e-09	1.94043	up
ENSMUSG00000074345	Tnfaip8l3	0.0810337	1.97173	15.5	362	4.69004e-12	4.40765	up

## Sheet: HPL vs. HL down
Gene ID	Gene_name	HL_FPKM	HPL_FPKM	HL_count	HPL_count	FDR	Log2FC	Regulated
ENSMUSG00000032083	Apoa1	5657.03	2161.87	244550	92799.3	7.5299e-29	-1.58727	down
ENSMUSG00000060317	Acnat2	32.102	6.50046	2204.17	436.667	9.34935e-06	-2.46992	down
ENSMUSG00000034936	Arl4d	11.0451	5.47955	645.667	315.5	1.18769e-05	-1.22178	down
ENSMUSG00000035112	Wnk4	0.923543	0.244931	163.667	41	8.71492e-15	-2.11172	down
ENSMUSG00000036995	Asap3	3.07892	1.64775	560.5	288.167	3.08336e-06	-1.07474	down
ENSMUSG00000063730	Hsd3b2	13.2497	7.73983	1821	997.167	0.001535	-1.01786	down
ENSMUSG00000041798	Gck	33.4372	11.4855	3157.33	1085.5	2.8744e-18	-1.70419	down
NewGene_24564	--	9.88283	1.27831	2214.33	278.333	0.000111341	-3.12838	down
NewGene_2880	--	0.701318	0.373194	92.1667	41.3333	0.0057652	-1.40341	down
ENSMUSG00000073600	Prob1	1.22732	0.644216	159	81.6667	0.000551043	-1.11382	down
NewGene_32072	--	0.407905	0.195593	90.6667	43.1667	0.000433812	-1.22997	down
NewGene_10458	--	2.21877	0.745247	474.833	153.167	3.51658e-13	-1.78069	down
ENSMUSG00000047822	Angptl8	47.6518	20.8454	1708.83	751.5	9.09005e-09	-1.40847	down
ENSMUSG00000019960	Dusp6	25.7231	13.8124	3026	1605.83	1.0296e-09	-1.1153	down
ENSMUSG00000035372	1810055G02Rik	23.4597	12.3532	1845.33	968.833	1.16006e-13	-1.12221	down
ENSMUSG00000020123	Avpr1a	15.7749	8.98092	1778	1004.17	3.61699e-07	-1.02778	down
ENSMUSG00000005268	Prlr	27.5427	15.3903	5688.33	3110	3.15883e-07	-1.05372	down
ENSMUSG00000026827	Gpd2	9.68435	5.38847	2319.33	1259.5	9.8249e-12	-1.03783	down
NewGene_12056	--	0.973473	0.339218	114	39.3333	6.3572e-07	-1.65501	down
NewGene_24263	--	6.1171	2.6483	1552	645.333	2.03043e-15	-1.4312	down
ENSMUSG00000061808	Ttr	2694.62	1507.12	134292	74023.7	1.62903e-17	-1.02428	down
ENSMUSG00000001670	Tat	420.046	232.765	41654.2	23492.5	0.000828372	-1.0824	down
NewGene_10728	--	2.06075	0.942793	422.333	198.5	1.64641e-12	-1.26454	down
ENSMUSG00000020830	Vmo1	3.50021	1.79445	99.8333	50.1667	3.20323e-05	-1.1531	down
ENSMUSG00000069922	Ces3a	703.134	342.667	59926.5	28392.7	0.0008038	-1.20835	down
ENSMUSG00000024042	Sik1	5.28068	2.27777	991	432	0.00204973	-1.4203	down
ENSMUSG00000035031	C8a	159.581	79.9704	23165.2	11382.8	1.39074e-05	-1.16202	down
ENSMUSG00000045319	Proser2	5.94699	3.15973	806.667	439.5	2.97174e-09	-1.04389	down
ENSMUSG00000040127	Sdr9c7	23.4024	10.5354	2835.33	1245.67	3.97591e-10	-1.32767	down
ENSMUSG00000048997	Atxn7l2	0.622195	0.343524	75.5	42.1667	0.00108644	-1.03893	down
ENSMUSG00000075590	Nrbp2	15.8632	7.7464	2051.67	981.5	1.78906e-22	-1.24501	down
ENSMUSG00000071547	Nt5dc2	5.35159	2.4962	412.833	190.333	6.873e-15	-1.29531	down
ENSMUSG00000072849	Serpina1e	2977.72	674.031	162284	35972.5	1.07051e-05	-2.34061	down
ENSMUSG00000019831	Wasf1	0.657719	0.356799	73.1667	39.8333	0.0190299	-1.04387	down
ENSMUSG00000031149	Praf2	2.31086	1.19368	128.833	67.3333	0.000292435	-1.14159	down
NewGene_21045	--	3.1089	0.833655	1297.5	367.833	2.96879e-05	-1.97578	down
NewGene_24904	--	1.50108	0.650228	182.833	84.5	0.000504556	-1.21437	down
ENSMUSG00000027513	Pck1	995.12	284.519	110632	31600.5	8.95973e-30	-2.00686	down
ENSMUSG00000025405	Inhbc	59.7244	23.2984	4696.5	1787.83	2.18186e-16	-1.53857	down
ENSMUSG00000016028	Celsr1	1.87448	0.692488	623.5	238.333	3.46206e-07	-1.50807	down
ENSMUSG00000024962	Vegfb	7.8606	3.98694	401.5	201.333	6.47306e-05	-1.13818	down
NewGene_2243	--	10.9653	1.51036	2313.83	290.5	0.00703492	-3.0999	down
ENSMUSG00000066687	Zbtb16	3.2484	1.16375	661.667	237.833	0.0129458	-1.63901	down
NewGene_21570	--	2.46978	1.25103	483.833	243.5	8.44088e-05	-1.13946	down
NewGene_21741	--	2.08206	0.668866	61.3333	18.3333	5.24035e-05	-1.88263	down
ENSMUSG00000024430	Cabyr	1.93925	0.883009	153	78.3333	2.21474e-06	-1.13514	down
ENSMUSG00000024118	Tedc2	46.9793	17.3316	4175.83	1526.83	2.69245e-32	-1.61439	down
ENSMUSG00000020614	Fam20a	15.2548	8.54646	1685.33	938.833	5.9886e-20	-1.01175	down
ENSMUSG00000064225	Paqr9	61.9649	22.3789	21903.2	7716.67	2.72675e-05	-1.64746	down
ENSMUSG00000034774	Dsg1c	1.60834	0.537425	276	91.1667	1.96928e-08	-1.75434	down
ENSMUSG00000096688	Mup17	1952.59	961.936	76812.8	36373.2	0.010234	-1.19982	down
ENSMUSG00000023087	Noct	7.09918	0.95801	1224.33	182.667	9.42173e-10	-2.95996	down
ENSMUSG00000031770	Herpud1	232.318	119.835	18633.7	9617.5	8.88192e-45	-1.14757	down
ENSMUSG00000028051	Hcn3	0.567557	0.18751	96	32.1667	1.31051e-06	-1.776	down
ENSMUSG00000021867	Tmem254b	65.5243	31.8194	3590.17	1836	0.00176926	-1.1007	down
ENSMUSG00000031722	Hp	1286.48	693.849	72932.7	38437.8	0.00504015	-1.07139	down
ENSMUSG00000021594	Srd5a1	22.8125	11.2267	2547	1223.5	9.3369e-09	-1.20102	down
NewGene_19716	--	2.51586	0.401324	296.167	56.1667	2.56624e-06	-2.53403	down
ENSMUSG00000056966	Gjc3	0.532756	0.187313	91.6667	32.1667	2.19734e-08	-1.68482	down
ENSMUSG00000061959	Ces1e	74.3343	40.6008	6228.17	3291.5	6.7714e-07	-1.06081	down
ENSMUSG00000009092	Derl3	3.39901	0.919625	191.833	51.1667	0.00551637	-2.05904	down
ENSMUSG00000053219	Raet1e	5.07777	2.59008	302	162.333	1.29008e-06	-1.08295	down
ENSMUSG00000038233	Fam198a	1.41982	0.660516	192.167	94.1667	6.13349e-06	-1.18583	down
ENSMUSG00000014164	Klhl3	1.32029	0.713362	401.667	213	7.89594e-15	-1.08094	down
ENSMUSG00000020038	Cry1	5.24814	2.1015	676.667	263.667	8.59687e-14	-1.5119	down
ENSMUSG00000038375	Trp53inp2	86.2336	33.1996	13790.8	5253.33	1.35555e-22	-1.539	down
ENSMUSG00000061780	Cfd	39.5907	0.369434	1460	14.1667	6.97266e-07	-6.88862	down
NewGene_7217	--	1.56785	0.200278	394.167	56.1667	1.16364e-30	-2.99775	down
NewGene_32542	--	5.22258	2.3616	1324.67	563.833	8.41301e-34	-1.40847	down
ENSMUSG00000041293	Adgrf1	0.40956	0.110177	67.3333	18.1667	0.000118298	-2.05891	down
ENSMUSG00000021250	Fos	6.9166	1.69501	612	148.5	0.000523599	-2.24018	down
ENSMUSG00000070368	Prok1	0.992903	0.386544	129	49.3333	0.000427556	-1.56195	down
ENSMUSG00000048368	Omd	1.64482	0.833184	128.5	72.5	0.000477507	-1.00814	down
ENSMUSG00000028967	Errfi1	444.004	174.27	56963.8	21941.3	4.27731e-05	-1.52136	down
NewGene_25185	--	1.77937	0.742664	114.667	49.6667	0.00429228	-1.34072	down
ENSMUSG00000048878	Hexim1	16.418	8.98566	2431.17	1301	1.76416e-12	-1.05835	down
ENSMUSG00000030917	Tmem159	1.28155	0.725208	81.5	46	0.000629805	-1.00373	down
ENSMUSG00000024190	Dusp1	46.2565	9.61405	3831.33	793	1.66927e-09	-2.47592	down
ENSMUSG00000020021	Fgd6	7.50492	4.24579	2550.83	1421.83	5.8423e-17	-1.02017	down
ENSMUSG00000024292	Cyp4f14	63.5519	31.9292	5911.5	2891.83	0.000815354	-1.16736	down
ENSMUSG00000025574	Tk1	9.01058	3.92277	546.167	234.833	3.21208e-07	-1.3807	down
ENSMUSG00000090210	Itga10	0.282836	0.159602	61.1667	34.3333	0.0174869	-1.02944	down
ENSMUSG00000028464	Tpm2	13.6476	2.34439	706.833	119.667	2.79127e-20	-2.71255	down
NewGene_27146	--	1.17773	0.67895	71	35.8333	0.0002919	-1.166	down
ENSMUSG00000078673	Mup19	1134.31	496.555	44369.2	18669.7	0.0440206	-1.36748	down
ENSMUSG00000030278	Cidec	15.333	3.76034	887	205.667	3.57309e-07	-2.23256	down
ENSMUSG00000068083	Cyp2d40	51.1873	19.4624	2524.5	935.167	3.16935e-18	-1.57981	down
ENSMUSG00000058207	Serpina3k	2903.04	1408.18	251336	118794	2.46153e-07	-1.22417	down
ENSMUSG00000016756	Cmah	15.0017	6.99621	6087.17	2726	0.000118443	-1.28646	down
ENSMUSG00000034687	Fras1	0.18728	0.102906	125.5	68	1.63205e-08	-1.05386	down
ENSMUSG00000091387	Gcnt4	2.16136	1.15785	474.833	245.833	7.35745e-07	-1.08922	down
ENSMUSG00000045790	Ccdc149	0.723877	0.388958	102.167	53.5	3.31926e-06	-1.0841	down
ENSMUSG00000032735	Ablim3	5.94939	3.3638	1135.17	626.5	1.50174e-06	-1.00894	down
NewGene_11335	--	36.324	4.24293	4339.5	514.333	1.90751e-13	-3.23138	down
ENSMUSG00000020381	Mrnip	3.18071	1.46969	151.167	69	9.89278e-07	-1.28252	down
ENSMUSG00000069170	Adgrv1	2.19667	0.422668	148.833	43.3333	1.89907e-06	-1.90773	down
ENSMUSG00000027559	Car3	1510.41	428.264	106371	29442.2	0.00164669	-1.98356	down
ENSMUSG00000020893	Per1	3.56592	1.0801	653	205.333	7.52532e-17	-1.86935	down
ENSMUSG00000091119	Ccdc152	4.21237	2.34013	234.667	129.833	1.99244e-08	-1.04016	down
ENSMUSG00000063590	Slc22a28	8.07237	3.8247	683.333	312.667	0.00810605	-1.25161	down
ENSMUSG00000072612	Gm10382	2.1328	0.967008	112.667	50	1.95539e-08	-1.33509	down
ENSMUSG00000015224	Cyp2j9	5.54986	3.06209	475.333	256.5	0.00016186	-1.02857	down
ENSMUSG00000074170	Plekhf1	1.8928	1.0112	424	221.167	0.000255134	-1.08387	down
NewGene_1895	--	0.652747	0.25194	59.3333	23.5	3.10998e-05	-1.54381	down
NewGene_14058	--	0.754286	0.368866	163.5	80.5	3.84875e-07	-1.22162	down
ENSMUSG00000041698	Slco1a1	108.914	37.4322	16966.3	5639.5	0.00288869	-1.70097	down
NewGene_139	--	2.34699	0.648717	541.833	151	2.16132e-18	-2.01284	down
ENSMUSG00000096674	Mup15	1068.62	457.567	41260.3	17355.3	0.00409928	-1.42	down
ENSMUSG00000021335	Slc17a1	8.19702	4.17084	562.167	291	1.34424e-13	-1.13983	down
ENSMUSG00000035413	Tmem98	7.59598	2.75637	519.333	187.167	4.0227e-12	-1.64078	down
NewGene_26574	--	2.72155	1.41244	116.333	60.8333	1.92222e-06	-1.1414	down
ENSMUSG00000032786	Alas1	195.31	80.3803	20116.7	9601	0.00293456	-1.24445	down
ENSMUSG00000026819	Slc25a25	104.749	34.8517	12503.7	4188	9.55378e-06	-1.74404	down
ENSMUSG00000030847	Bag3	18.5617	10.1359	1990	1082.5	0.00331518	-1.07031	down
ENSMUSG00000061815	Rufy4	0.809349	0.37696	73.6667	35.5	0.00172853	-1.2173	down
ENSMUSG00000017718	Afmid	40.9008	22.319	3913.33	2104.5	2.85951e-07	-1.05016	down
ENSMUSG00000052957	Gas1	7.40409	3.29383	920.5	392.667	0.00204361	-1.36287	down
ENSMUSG00000046794	Ppp1r3b	49.0572	21.7297	9014.83	3931.5	4.8179e-24	-1.38562	down
ENSMUSG00000037887	Dusp8	0.439055	0.247033	90.6667	49.3333	0.00984882	-1.01608	down
ENSMUSG00000042632	Pla2g6	15.2464	8.32441	2070.5	1128.17	1.16776e-12	-1.02161	down
NewGene_23561	--	1.88602	0.890231	275.833	129.833	3.55269e-09	-1.2628	down
ENSMUSG00000021338	Carmil1	2.56752	1.21276	518.333	235.833	7.17436e-10	-1.30014	down
ENSMUSG00000022003	Slc25a30	28.5359	10.9246	4390.67	1618.17	0.000887114	-1.55877	down
ENSMUSG00000057666	Gapdh	23.6765	12.4722	1193.5	644.333	0.0302243	-1.15761	down
ENSMUSG00000051615	Rap2a	8.19869	4.4618	1451.83	772.833	1.09137e-07	-1.05406	down
ENSMUSG00000064215	Ifi27	49.2469	27.1368	1965.83	1052.33	1.05488e-08	-1.05316	down
NewGene_14992	--	0.661309	0.254329	117	45.5	1.69866e-05	-1.55228	down
ENSMUSG00000059060	Rad51b	6.73909	1.75095	578.5	157.5	0.00184579	-1.98754	down
ENSMUSG00000031298	Adgrg2	1.46431	0.205083	285.667	40.6667	3.43035e-24	-2.95583	down
ENSMUSG00000049577	Zfpm1	21.2189	10.7344	3026.17	1503.17	8.28156e-11	-1.16798	down
ENSMUSG00000044786	Zfp36	45.395	23.8613	5150.5	2720.83	0.00645775	-1.12488	down
NewGene_22299	--	2.2695	0.922557	135.667	55.8333	0.000324045	-1.40074	down
ENSMUSG00000044122	Proca1	3.36659	1.75778	177.167	89	0.00148431	-1.12833	down
ENSMUSG00000026639	Lamb3	2.41434	0.981463	502	198.833	5.39907e-10	-1.49443	down
ENSMUSG00000031489	Adrb3	1.44706	0.537846	154.5	56.8333	0.019961	-1.58116	down
NewGene_5037	--	8.01958	4.48976	1775.83	970.333	5.02594e-07	-1.01342	down
ENSMUSG00000039634	Zfp189	2.48282	1.39846	314	171.833	9.73375e-07	-1.01413	down
ENSMUSG00000038754	Elovl3	251.422	93.8147	16069	5744.83	4.23628e-06	-1.60099	down
ENSMUSG00000039601	Rcan2	1.89361	0.732866	241	92.5	2.76074e-06	-1.52038	down
ENSMUSG00000036110	Slc17a2	59.1229	25.0236	10080.3	4198.33	6.73276e-14	-1.40311	down
NewGene_13085	--	0.88014	0.450332	67.1667	34	0.000104994	-1.15338	down
ENSMUSG00000031169	Porcn	1.96507	0.997619	168.833	89.3333	2.05163e-05	-1.05944	down
ENSMUSG00000039220	Ppp1r10	10.6401	5.1116	1884	899.333	0.00330168	-1.26312	down
ENSMUSG00000031431	Tsc22d3	40.2522	19.8101	3249.17	1543.67	2.43034e-12	-1.25241	down
ENSMUSG00000028072	Ntrk1	1.01169	0.165537	112.833	18.3333	2.72308e-14	-2.76665	down
NewGene_18363	--	12.6049	2.30462	1192.33	215.5	0.00013423	-2.60736	down
ENSMUSG00000092035	Peg10	0.796629	0.0839772	227.5	24	2.08305e-29	-3.40826	down
ENSMUSG00000003279	Dlgap1	0.271163	0.0915895	68.5	27.1667	3.07152e-06	-1.46998	down
NewGene_27703	--	1.01495	0.492665	117.333	57	4.88111e-06	-1.20736	down
ENSMUSG00000040891	Foxa3	26.0442	13.828	2236.5	1180.33	5.32439e-08	-1.13001	down
ENSMUSG00000078650	G6pc	165.53	88.8744	16974.7	8870.5	2.34458e-08	-1.08309	down
ENSMUSG00000027261	Hao1	106.429	31.7443	9186.67	2655.83	0.00181766	-1.90893	down
NewGene_14837	--	7.92242	3.6476	830	387	9.79022e-09	-1.25368	down
ENSMUSG00000022149	C9	145.26	77.9767	12464.2	6509.5	0.0240332	-1.06702	down
ENSMUSG00000031271	Serpina7	19.6291	6.77682	1858	627.833	1.29008e-06	-1.67817	down
NewGene_30371	--	1.19714	0.442953	255.333	95.1667	6.0033e-08	-1.6292	down
ENSMUSG00000028145	Them4	10.6368	5.9615	797.667	440.167	1.4937e-13	-1.02659	down
ENSMUSG00000026890	Lhx6	1.72872	0.819434	247.5	111	2.47589e-09	-1.29432	down
ENSMUSG00000005483	Dnajb1	10.7373	4.90795	1353.17	611.333	3.06363e-09	-1.3189	down
ENSMUSG00000048546	Tob2	12.7482	5.82415	2195	1004.83	3.14383e-17	-1.3282	down
ENSMUSG00000026669	Mcm10	11.4219	5.56235	2332.33	1118.33	3.40951e-07	-1.21786	down
NewGene_1537	--	0.515915	0.173599	74.3333	25.8333	0.000136858	-1.74468	down
NewGene_8534	--	1.47767	0.635612	254.167	106.833	5.35741e-05	-1.40051	down
ENSMUSG00000108022	Gm7298	2.47931	0.305735	514.5	60.5	0.0125528	-3.1877	down
ENSMUSG00000026358	Rgs1	1.27826	0.578943	163	76.6667	0.00016186	-1.36323	down
ENSMUSG00000078675	Mup16	1365.37	654.484	53573.3	24749.7	0.0107765	-1.23571	down
NewGene_27894	--	1.42027	0.465755	132.667	41	2.40802e-08	-1.8865	down
ENSMUSG00000022769	Sdf2l1	23.5853	9.91478	1102.67	457.167	6.06774e-05	-1.43308	down
NewGene_14299	--	1.95456	1.16876	422.833	228.333	7.60424e-05	-1.05106	down
NewGene_15448	--	3.99042	1.29955	851.167	273.833	4.15049e-11	-1.83651	down
ENSMUSG00000060227	Casc4	3.69946	0.998989	648.833	172	2.53638e-18	-2.04541	down
ENSMUSG00000063232	Serpina11	37.2016	18.5242	2279.17	1117	6.36125e-19	-1.19661	down
ENSMUSG00000019935	Slc17a8	11.9922	3.35101	2225.83	613.833	2.64197e-09	-2.01726	down
ENSMUSG00000030701	Plekhb1	20.6671	10.2188	1661.5	792.5	1.1847e-15	-1.22531	down
ENSMUSG00000099032	Tcf24	0.683147	0.138795	116.5	19	1.07207e-08	-2.78648	down
ENSMUSG00000032482	Cspg5	0.457747	0.1581	75.3333	24.8333	0.00119731	-1.70178	down
ENSMUSG00000023057	Fabp2	79.4235	31.881	3225.83	1280.67	4.11048e-26	-1.50719	down
NewGene_4221	--	2.31045	1.41416	199.833	109.667	2.21909e-07	-1.02716	down
NewGene_15450	--	2.34266	0.452851	792.167	168.667	1.43389e-06	-2.41092	down
ENSMUSG00000023031	Cela1	8.27839	5.34038	260.333	142.833	5.19407e-06	-1.06543	down
ENSMUSG00000060560	Ces4a	1.58868	0.236924	164.667	24.5	1.30539e-22	-2.91649	down
ENSMUSG00000045672	Col27a1	2.66066	0.800439	738.5	235.5	3.81918e-05	-1.79148	down
ENSMUSG00000003477	Inmt	312.599	153.663	14226.2	6799.5	0.0117674	-1.19059	down
ENSMUSG00000035934	Pknox2	1.22682	0.260887	192	39.8333	1.87531e-09	-2.40516	down
ENSMUSG00000044359	P2ry4	1.26448	0.637727	232	116.667	2.50847e-06	-1.17433	down
ENSMUSG00000003721	Insig2	156.315	65.226	16691.2	6788	7.91228e-17	-1.43318	down
ENSMUSG00000031286	Glt28d2	2.52203	1.32037	295	149.833	4.03727e-09	-1.12884	down
ENSMUSG00000042246	Tmc7	1.04028	0.510576	196	96.5	2.62154e-05	-1.20308	down
NewGene_7941	--	0.703957	0.414716	79.6667	39	0.00068255	-1.23635	down
ENSMUSG00000002059	Rab34	3.62879	1.95331	253.333	135.5	6.74429e-05	-1.05748	down
ENSMUSG00000051817	Sox12	1.31582	0.585534	248.167	109	5.96478e-08	-1.34968	down
ENSMUSG00000051748	Wfdc21	143.504	38.8051	2643	689.667	0.000534747	-2.05772	down
NewGene_7380	--	1.96741	1.06777	521.333	272.5	1.30947e-05	-1.08452	down
ENSMUSG00000024525	Impa2	3.84552	1.9168	273.833	132.5	1.2166e-07	-1.18477	down
ENSMUSG00000072115	Ang	89.4214	41.2504	4031	1822	7.56608e-05	-1.30272	down
NewGene_19850	--	1.5402	0.519789	153.333	51	5.60242e-05	-1.72159	down
ENSMUSG00000023272	Creld2	38.5905	19.1268	2218.67	1087.17	3.54019e-08	-1.20327	down
ENSMUSG00000024987	Cyp26a1	8.1179	2.48141	609.333	182.333	0.0210399	-1.88888	down
ENSMUSG00000002831	Plin4	8.64776	0.913718	2096.83	216.333	4.10373e-11	-3.41983	down
ENSMUSG00000038526	Car14	19.5821	7.63888	1366.83	519.167	5.26596e-05	-1.54647	down
ENSMUSG00000041471	Shld2	11.4802	4.49766	1494.67	587.833	1.97486e-22	-1.51787	down
ENSMUSG00000026853	Crat	46.855	20.0337	6917.83	2755.67	2.01588e-07	-1.4723	down
ENSMUSG00000000126	Wnt9a	0.35604	0.149317	50	21.1667	4.88111e-06	-1.42904	down
ENSMUSG00000025059	Gk	59.7056	30.9891	10688.8	5429.5	7.93424e-09	-1.12646	down
ENSMUSG00000048856	Slc25a47	330.059	158.812	22648	10586	1.3207e-12	-1.25835	down
NewGene_19621	--	1.3839	0.442525	126.333	32.1667	5.06922e-10	-2.14282	down
ENSMUSG00000039238	Zfp750	4.14179	1.85459	562.333	251.667	1.41783e-09	-1.37092	down
NewGene_4190	--	0.902118	0.37376	159.5	71.5	1.21704e-06	-1.31923	down
ENSMUSG00000036585	Fgf1	40.6101	14.0218	5706.67	2025	1.99767e-05	-1.6319	down
NewGene_21072	--	1.06198	0.269253	114.5	28.8333	5.20176e-15	-2.14235	down
NewGene_15188	--	0.803912	0.323524	96.5	38.6667	4.70112e-09	-1.50702	down
ENSMUSG00000024665	Fads2	197.352	85.0563	12562	5319.5	2.81342e-12	-1.40728	down
ENSMUSG00000009633	G0s2	208.015	85.4142	7671.33	3083.33	4.62993e-15	-1.4812	down
ENSMUSG00000026614	Slc30a10	8.48716	3.44325	2106.17	825.167	2.63533e-12	-1.47697	down
NewGene_6173	--	0.911189	0.346481	119.333	47.8333	0.000220236	-1.52381	down
NewGene_9832	--	32.6721	9.56469	6652.83	1916.33	1.31274e-05	-1.98339	down
ENSMUSG00000024558	Mapk4	0.301066	0.154395	60.3333	31.8333	0.00292073	-1.12824	down
ENSMUSG00000056148	Rdh9	34.4137	15.9923	3853.5	1753.17	7.52532e-17	-1.28838	down
ENSMUSG00000005233	Spc25	5.09596	2.81694	310.333	169.333	0.00031428	-1.0283	down
ENSMUSG00000043681	Fam25c	4.21374	1.93684	72.6667	33.3333	7.27656e-05	-1.29784	down
ENSMUSG00000021794	Glud1	372.911	207.209	53180.7	28996.3	1.00019e-16	-1.03214	down
NewGene_21129	--	0.916415	0.374654	133.333	53.6667	1.29199e-05	-1.47886	down
ENSMUSG00000034220	Gpc1	5.05046	2.85902	882	498.833	7.26017e-05	-1.01165	down
NewGene_32048	--	0.874568	0.507712	81.3333	44.3333	0.000859528	-1.02927	down
ENSMUSG00000023034	Nr4a1	7.01864	1.10936	714.5	113.833	5.21007e-06	-2.86478	down
ENSMUSG00000074622	Mafb	25.2046	12.3871	3530.67	1728.33	3.92917e-05	-1.22057	down
ENSMUSG00000030968	Pdilt	5.56984	2.47017	423.167	183.667	8.98436e-06	-1.32919	down
ENSMUSG00000028195	Cyr61	12.7976	5.16193	1074.5	430.5	1.90409e-10	-1.51667	down
ENSMUSG00000004951	Hspb1	47.7655	20.7797	1838.33	773.833	0.00928608	-1.36986	down
ENSMUSG00000026811	St6galnac6	19.0141	10.2694	1603	861.833	7.34917e-06	-1.02266	down
ENSMUSG00000028655	Mfsd2a	57.9442	9.71273	5224.33	859.333	3.9697e-06	-2.74753	down
ENSMUSG00000090877	Hspa1b	22.6154	3.75022	2701.67	437	2.42406e-07	-2.77458	down
ENSMUSG00000029657	Hsph1	24.6824	10.9244	3687.67	1686	2.66709e-09	-1.29335	down
ENSMUSG00000029596	Sdsl	6.14261	2.91674	369.167	180.333	1.47088e-06	-1.21844	down
ENSMUSG00000046179	E2f8	3.9202	1.10536	611.333	168.167	0.000641406	-1.99071	down
ENSMUSG00000033530	Ttc7b	6.23372	3.45944	902	490.167	2.6745e-06	-1.02987	down
ENSMUSG00000021364	Elovl2	186.91	57.3841	30473.8	9120.33	9.06223e-20	-1.88443	down
ENSMUSG00000026249	Serpine2	3.79893	1.20702	354.833	110.333	5.57986e-09	-1.8295	down
ENSMUSG00000030731	Syt3	2.44447	1.15068	249.833	118.667	1.21006e-05	-1.21724	down
ENSMUSG00000022899	Slc15a2	0.907555	0.473593	152.833	78.8333	0.0236343	-1.13773	down
NewGene_23913	--	5.52648	2.88514	1244.67	615.5	5.02095e-12	-1.17853	down
ENSMUSG00000032997	Chpf	1.46151	0.779009	182.833	97.1667	0.000708753	-1.03531	down
ENSMUSG00000030378	Sult2a8	456.521	212.615	35719	16534	9.16153e-05	-1.24811	down
NewGene_32380	--	1.98138	1.17964	332.333	142	9.1159e-06	-1.36804	down
ENSMUSG00000025375	Aatk	2.75295	1.02094	659.833	238	1.25311e-14	-1.61838	down
ENSMUSG00000037617	Spag1	0.392111	0.221386	56.1667	30.6667	0.000834654	-1.05613	down
ENSMUSG00000066154	Mup3	7093.04	1114.08	277558	42309.7	4.18232e-11	-2.83872	down
NewGene_29736	--	2.60826	0.862643	159.333	52	2.41036e-05	-1.75483	down
ENSMUSG00000027811	4930579G24Rik	0.779632	0.402699	66	33.6667	0.016314	-1.11359	down
ENSMUSG00000034591	Slc41a2	4.05096	1.40332	808.833	272.833	2.66693e-09	-1.70578	down
NewGene_22251	--	0.739913	0.50223	57.5	29.1667	3.6844e-05	-1.15002	down
NewGene_17433	--	10.3752	3.3317	2463.17	719.833	4.40405e-23	-1.95337	down
ENSMUSG00000041930	Fam222a	1.04449	0.586875	129	71.8333	0.00203663	-1.02021	down
ENSMUSG00000047446	Arl4a	21.2958	9.66709	2741.17	1185.33	6.49599e-21	-1.34943	down
ENSMUSG00000071633	Gm4952	147.306	77.7096	12115	6261.33	9.86334e-13	-1.11422	down
ENSMUSG00000019997	Ctgf	5.30365	2.59529	521	256.167	7.561e-06	-1.25228	down
ENSMUSG00000061751	Kalrn	7.55614	3.87689	1029.17	568.667	2.24704e-10	-1.01326	down
ENSMUSG00000039958	Etfbkmt	36.874	15.7219	2200.33	948.5	4.016e-05	-1.39031	down
ENSMUSG00000037541	Shank2	1.4378	0.605955	540.167	225.167	1.0689e-09	-1.4049	down
ENSMUSG00000052684	Jun	30.7541	8.02169	4039	1063.17	2.89244e-09	-2.15358	down
ENSMUSG00000025229	Pitx3	4.32906	0.662654	249.667	35.6667	7.81733e-07	-2.89257	down
ENSMUSG00000073460	Pnldc1	2.7952	1.37372	200.5	107	0.0170639	-1.06457	down
ENSMUSG00000038092	Hsd3b5	44.1759	1.76822	2870.17	112.5	4.03808e-06	-4.82141	down
ENSMUSG00000042510	AA986860	0.525497	0.276172	64.6667	34	0.0290147	-1.13506	down
ENSMUSG00000044139	Prss53	2.21472	1.20337	199.833	106.667	6.47236e-07	-1.06969	down
