# Supplementary material for: PCB169 exposure aggravated the development of non-alcoholic fatty liver in high-fat diet-induced male C57BL/6 mice
Source: Front Nutr. 2024 May 7;11:1350146. doi: 10.3389/fnut.2024.1350146 (PMC11110572; doi:10.3389/fnut.2024.1350146)
Supplement: Supplementary Table 4 — The specific and common DEGs in the four comparisons. [file Table_4.XLSX]

## Sheet: 78 DEGs
Table S4. The specific and common DEGs in the four comparisons
Gene ID	Gene_name	CL_FPKM	CPL_FPKM	HL_FPKM	HPL_FPKM	CPL_vs_CL		HPL_vs_CL		HPL_vs_CPL		HPL_vs_HL
						Log2FC	Regulated	Log2FC	Regulated	Log2FC	Regulated	Log2FC	Regulated
ENSMUSG00000000305	Cdh4	0.162934	0.284361	0.17648	0.126576	0.358052	normal	--	--	-1.03626	down	--	--
ENSMUSG00000002808	Epdr1	0.050126	1.10713	0.138199	0.388823	--	--	--	--	-1.34226	down	--	--
ENSMUSG00000003309	Ap1m2	0.0864502	3.50689	0.0716883	0.609422	--	--	--	--	-2.44515	down	--	--
ENSMUSG00000005800	Mmp8	0.00325567	2.35886	0	0.310131	--	--	--	--	-2.61286	down	--	--
ENSMUSG00000008153	Clstn3	4.05136	3.50929	8.69972	6.93034	-0.5974	normal	0.47448	normal	1.07639	up	-0.499687	normal
ENSMUSG00000008734	Gprc5b	0.175245	0.407003	0.174833	0.164447	0.744822	normal	--	--	-1.15361	down	--	--
ENSMUSG00000010154	Spire2	0.0183922	0.986161	0.00196733	0.289011	--	--	--	--	-1.61866	down	--	--
ENSMUSG00000015312	Gadd45b	9.55448	18.3837	5.99337	8.1889	0.509688	normal	-0.577574	normal	-1.08468	down	0.216964	normal
ENSMUSG00000019986	Ahi1	0.283135	0.411902	0.281612	0.184097	0.0988855	normal	-0.961245	normal	-1.05706	down	-0.814014	normal
ENSMUSG00000020538	Srebf1	9.37372	7.67534	25.8982	16.7555	-0.679072	normal	0.518147	normal	1.20064	up	-0.801965	normal
ENSMUSG00000020638	Cmpk2	1.70892	1.16431	3.16392	2.18588	-0.978369	normal	0.031737	normal	1.01625	up	-0.731118	normal
ENSMUSG00000020911	Krt19	0.649818	1.24847	0.656081	0.352528	0.463729	normal	--	--	-1.64338	down	--	--
ENSMUSG00000021210	Akr1c6	222.043	161.823	522.274	345.981	-0.804971	normal	0.331249	normal	1.13781	up	-0.771171	normal
ENSMUSG00000021678	F2rl1	0.065031	1.19566	0.0862337	0.351816	--	--	--	--	-1.58039	down	--	--
ENSMUSG00000022096	Hr	0.204263	0.484441	0.196722	0.175809	0.762599	normal	-0.576298	normal	-1.33412	down	-0.376096	normal
ENSMUSG00000022215	Fitm1	15.0151	15.8909	26.5097	33.6735	-0.287482	normal	0.860685	normal	1.15177	up	0.164808	normal
ENSMUSG00000022389	Tef	11.6602	8.27888	19.3065	17.0257	-0.902404	normal	0.246752	normal	1.15243	up	-0.341342	normal
ENSMUSG00000023341	Mx2	0.935602	0.673294	2.17257	1.47211	-0.851735	normal	0.33067	normal	1.18431	up	-0.748163	normal
ENSMUSG00000023992	Trem2	0.317885	4.50654	0.272855	1.0597	--	--	--	--	-1.84293	down	--	--
ENSMUSG00000024411	Aqp4	1.5399	1.1609	2.07029	2.29805	-0.763169	normal	0.247952	normal	1.013	up	-0.101545	normal
ENSMUSG00000026840	Lamc3	0.784233	1.51844	0.707275	0.589994	0.47594	normal	-0.750028	normal	-1.22243	down	-0.425655	normal
ENSMUSG00000026986	Hnmt	6.63139	5.28925	8.5664	10.6356	-0.675415	normal	0.370117	normal	1.04684	up	0.129293	normal
ENSMUSG00000027223	Mapk8ip1	0.500264	0.960307	0.45151	0.421897	0.520064	normal	-0.557569	normal	-1.07046	down	-0.276859	normal
ENSMUSG00000027762	Sucnr1	8.50709	7.2571	15.2926	14.2333	-0.622442	normal	0.426825	normal	1.05211	up	-0.293489	normal
ENSMUSG00000028392	Bspry	0.0546412	2.33116	0.122152	0.446208	--	--	--	--	-2.29878	down	--	--
ENSMUSG00000029442	Wdr66	0.168528	0.365753	0.156986	0.150092	0.641306	normal	--	--	-1.17489	down	--	--
ENSMUSG00000029490	Mfsd7a	0.544498	0.416253	0.750161	0.887695	-0.77311	normal	0.380915	normal	1.15578	up	0.0572279	normal
ENSMUSG00000029673	Auts2	0.204726	0.301618	0.113317	0.156945	--	--	--	--	-1.3369	down	--	--
ENSMUSG00000030972	Acsm5	28.0923	23.3875	41.1039	46.5086	-0.611314	normal	0.400384	normal	1.01373	up	-0.00889072	normal
ENSMUSG00000031538	Plat	0.140737	2.15259	0.216529	0.46479	--	--	--	--	-1.97387	down	--	--
ENSMUSG00000031886	Ces2e	50.5525	43.9448	78.1728	89.8711	-0.580007	normal	0.495836	normal	1.07799	up	0.00683776	normal
ENSMUSG00000032028	Nxpe2	2.7252	2.83303	6.6235	5.87374	-0.299386	normal	0.798061	normal	1.09984	up	-0.366647	normal
ENSMUSG00000032374	Plod2	0.175876	0.702573	0.184791	0.204043	--	--	--	--	-1.62172	down	--	--
ENSMUSG00000034463	Scara3	1.02824	2.67331	0.982259	0.916294	0.885743	normal	-0.504027	normal	-1.38489	down	-0.301849	normal
ENSMUSG00000034810	Scn7a	0.0500402	0.357247	0.060157	0.0962467	--	--	--	--	-1.73978	down	--	--
ENSMUSG00000035692	Isg15	2.87943	3.20188	6.27052	6.90658	-0.304444	normal	0.919647	normal	1.22804	up	-0.0648589	normal
ENSMUSG00000035910	Dcdc2a	0.484863	0.983069	0.497848	0.428356	0.590269	normal	-0.482245	normal	-1.06642	down	-0.40895	normal
ENSMUSG00000037440	Vnn1	29.0625	34.0744	70.2731	67.083	-0.146989	normal	0.90484	normal	1.0549	up	-0.246664	normal
ENSMUSG00000042379	Esm1	0.709404	1.52987	0.613896	0.379448	0.58858	normal	-1.18743	normal	-1.77085	down	--	--
ENSMUSG00000043671	Dpy19l3	0.599006	0.408326	1.01475	0.811456	-0.946075	normal	0.118753	normal	1.06933	up	-0.501474	normal
ENSMUSG00000044367	Slc16a13	0.833645	0.609916	2.04195	1.22018	-0.841029	normal	0.22876	normal	1.07377	up	-0.916681	normal
ENSMUSG00000046879	Irgm1	14.0313	14.4353	23.5577	34.0368	-0.340631	normal	0.960053	normal	1.30247	up	0.332506	normal
ENSMUSG00000047040	Prr15l	0.180222	1.49602	0.2103	0.263124	--	--	--	--	-1.67946	down	--	--
ENSMUSG00000047496	Rnf152	1.85335	1.57992	3.50712	3.1009	-0.626462	normal	0.417784	normal	1.04748	up	-0.364392	normal
ENSMUSG00000047497	Adamts12	0.0337108	0.401901	0.0660212	0.113924	--	--	--	--	-1.58202	down	--	--
ENSMUSG00000050192	Eif5a2	0.0817008	0.295739	0.102991	0.130956	--	--	--	--	-1.0514	down	--	--
ENSMUSG00000050855	Zfp940	0.237098	0.230894	0.53417	0.459529	--	--	0.605717	normal	1.02524	up	-0.399554	normal
ENSMUSG00000052563	D930048N14Rik	0.727655	0.663201	1.56214	1.51682	-0.54139	normal	0.741837	normal	1.2853	up	-0.228186	normal
ENSMUSG00000053303	Slc22a26	0.120811	1.45964	0.324925	0.484449	--	--	--	--	-1.48365	down	--	--
ENSMUSG00000054072	Iigp1	58.2444	53.3951	108.22	119.968	-0.47398	normal	0.702777	normal	1.17749	up	-0.0575406	normal
ENSMUSG00000059708	Akap17b	0.534001	0.46714	0.926639	0.894264	-0.593313	normal	0.411167	normal	1.00638	up	-0.244414	normal
ENSMUSG00000060224	Pyroxd2	4.41521	2.95064	5.28806	5.86021	-0.9817	normal	0.0998605	normal	1.08398	up	-0.0326806	normal
ENSMUSG00000060716	Plekhh1	0.027917	0.415611	0.0456467	0.110083	--	--	--	--	-1.75596	down	--	--
ENSMUSG00000060981	Hist1h4h	0.546078	12.3656	0.579114	3.56802	--	--	--	--	-1.69109	down	--	--
ENSMUSG00000061666	Gdpd1	0.389259	1.05265	0.336922	0.450081	0.955446	normal	-0.112072	normal	-1.0622	down	--	--
ENSMUSG00000063568	Jazf1	0.130561	0.872565	0.145123	0.291631	--	--	--	--	-1.44012	down	--	--
ENSMUSG00000070323	Mmp27	0.210481	1.96052	0.222939	0.567775	--	--	--	--	-1.55667	down	--	--
ENSMUSG00000070867	Trabd2b	0.0638517	0.203125	0.112425	0.0839675	--	--	--	--	-1.15234	down	--	--
ENSMUSG00000073435	Nme3	1.90054	1.05336	2.52471	3.11868	--	--	0.404242	normal	1.62681	up	0.116775	normal
ENSMUSG00000090659	Zfp493	0.455825	0.309326	0.470385	0.677611	-0.843583	normal	0.245336	normal	1.0912	up	0.270413	normal
NewGene_10577	--	0.613253	0.508037	1.79815	1.21828	-0.849211	normal	0.389287	normal	1.23842	up	-0.793196	normal
NewGene_1225	--	1.4569	1.51174	2.86127	3.04401	-0.375643	normal	0.6778	normal	1.05396	up	0.0255318	normal
NewGene_14207	--	0.0847113	0.125397	0.085535	0.725265	--	--	--	--	2.36482	up	--	--
NewGene_15295	--	0.303406	0.649484	0.0775622	0.26785	0.753398	normal	-0.570347	normal	-1.32342	down	--	--
NewGene_17206	--	0.671944	0.418658	0.790786	1.13809	--	--	0.514671	normal	1.40877	up	0.546394	normal
NewGene_17959	--	0.199476	0.216518	0.284511	0.441892	--	--	0.823495	normal	1.08208	up	0.447224	normal
NewGene_18276	--	0.224286	0.446261	0.212353	0.209922	--	--	--	--	-1.00241	down	--	--
NewGene_18494	--	0.39248	0.182595	1.32356	0.899069	--	--	--	--	2.26012	up	-0.339239	normal
NewGene_19629	--	0.405942	2.92841	0.496584	1.13089	2.35684	normal	1.12508	normal	-1.22997	down	1.03278	normal
NewGene_19751	--	2.59613	1.93579	4.45374	6.61089	-0.762644	normal	0.968906	normal	1.73429	up	0.328388	normal
NewGene_20186	--	0.07959	1.14558	0.039541	0.27855	--	--	--	--	-1.9448	down	--	--
NewGene_21702	--	1.20441	1.36777	2.67698	2.8346	-0.134502	normal	0.962176	normal	1.09827	up	-0.0716245	normal
NewGene_21973	--	10.068	8.16695	16.682	15.8497	-0.68039	normal	0.334416	normal	1.01753	up	-0.263383	normal
NewGene_23268	--	0.210216	0.281221	0.410562	0.483213	--	--	--	--	1.53949	up	0.1397	normal
NewGene_32073	--	0.176627	0.435718	0.0788423	0.151535	0.704681	normal	--	--	-1.35063	down	--	--
NewGene_32252	--	0.553303	0.533117	1.07577	1.09968	-0.560362	normal	0.486378	normal	1.04607	up	0.0722657	normal
NewGene_693	--	0.292018	0.36945	0.699473	0.948584	--	--	--	--	1.39601	up	0.220912	normal
NewGene_9801	--	1.11997	1.1463	1.73285	2.38779	-0.537506	normal	0.720481	normal	1.25845	up	0.297997	normal

## Sheet: 100 DEGs
Gene ID	Gene_name	CL_FPKM	CPL_FPKM	HL_FPKM	HPL_FPKM	CPL_vs_CL		HPL_vs_CL		HPL_vs_CPL		HPL_vs_HL
						Log2FC	Regulated	Log2FC	Regulated	Log2FC	Regulated	Log2FC	Regulated
ENSMUSG00000000126	Wnt9a	0.120828	0.0864167	0.35604	0.149317	--	--	--	--	--	--	-1.42904	down
ENSMUSG00000000530	Acvrl1	0.972608	3.20909	1.05468	2.60305	0.963556	normal	0.852052	normal	-0.107375	normal	1.03915	up
ENSMUSG00000002059	Rab34	2.89244	2.49491	3.62879	1.95331	-0.675424	normal	-0.865029	normal	-0.1854	normal	-1.05748	down
ENSMUSG00000003555	Cyp17a1	9.52489	23.8972	4.35328	15.3495	1.01106	normal	0.344551	normal	-0.669223	normal	1.59621	up
ENSMUSG00000004032	Gstm5	4.39584	11.0607	3.83919	8.75161	0.911081	normal	0.663886	normal	-0.243203	normal	1.00587	up
ENSMUSG00000005233	Spc25	3.33095	3.35654	5.09596	2.81694	-0.398473	normal	-0.554898	normal	-0.153841	normal	-1.0283	down
ENSMUSG00000005268	Prlr	13.8282	15.2873	27.5427	15.3903	-0.298311	normal	-0.282624	normal	0.0164379	normal	-1.05372	down
ENSMUSG00000005483	Dnajb1	7.13806	6.40783	10.7373	4.90795	-0.54673	normal	-0.864845	normal	-0.315653	normal	-1.3189	down
ENSMUSG00000006403	Adamts4	0.0665712	0.558752	0.105304	0.397415	--	--	--	--	-0.31629	normal	1.69727	up
ENSMUSG00000006589	Aprt	22.6789	43.2275	13.254	34.9517	0.497278	normal	0.284616	normal	-0.209468	normal	1.18382	up
ENSMUSG00000009092	Derl3	0.566894	0.237701	3.39901	0.919625	--	--	--	--	--	--	-2.05904	down
ENSMUSG00000019831	Wasf1	0.567285	0.279283	0.657719	0.356799	--	--	-0.977843	normal	--	--	-1.04387	down
ENSMUSG00000019960	Dusp6	12.3891	14.9114	25.7231	13.8124	-0.140182	normal	-0.177516	normal	-0.0350904	normal	-1.1153	down
ENSMUSG00000020123	Avpr1a	11.5015	9.29146	15.7749	8.98092	-0.674674	normal	-0.689643	normal	-0.0137219	normal	-1.02778	down
ENSMUSG00000020381	Mrnip	1.35868	1.06346	3.18071	1.46969	-0.755457	normal	-0.184458	normal	0.575057	normal	-1.28252	down
ENSMUSG00000021250	Fos	1.31307	2.488	6.9166	1.69501	0.393345	normal	0.0443201	normal	-0.344702	normal	-2.24018	down
ENSMUSG00000021335	Slc17a1	4.8404	5.10919	8.19702	4.17084	-0.356224	normal	-0.517582	normal	-0.158951	normal	-1.13983	down
ENSMUSG00000021794	Glud1	257.554	187.525	372.911	207.209	-0.83913	normal	-0.628551	normal	0.212706	normal	-1.03214	down
ENSMUSG00000022351	Sqle	4.50844	10.5937	3.08095	7.79799	0.873275	normal	0.482107	normal	-0.388476	normal	1.14753	up
ENSMUSG00000022676	Snai2	1.31213	2.02755	0.993016	2.60711	0.243283	normal	0.658829	normal	0.417023	normal	1.18424	up
ENSMUSG00000022679	Mpv17l	4.76761	11.3362	3.55305	9.46161	0.774872	normal	0.601133	normal	-0.172042	normal	1.18411	up
ENSMUSG00000022769	Sdf2l1	7.93385	7.06141	23.5853	9.91478	-0.559871	normal	0.00416928	normal	0.567777	normal	-1.43308	down
ENSMUSG00000022899	Slc15a2	0.898655	0.576124	0.907555	0.473593	-0.988035	normal	-1.23098	normal	-0.243332	normal	-1.13773	down
ENSMUSG00000023031	Cela1	6.52791	6.97373	8.27839	5.34038	-0.412399	normal	-0.706793	normal	-0.291558	normal	-1.06543	down
ENSMUSG00000023272	Creld2	17.3881	15.7414	38.5905	19.1268	-0.523283	normal	-0.183298	normal	0.342644	normal	-1.20327	down
ENSMUSG00000024987	Cyp26a1	1.56666	1.32607	8.1179	2.48141	-0.577158	normal	0.36773	normal	0.943812	normal	-1.88888	down
ENSMUSG00000025008	Tctn3	0.431599	1.09622	0.281549	0.820781	0.955471	normal	0.546537	normal	-0.405508	normal	1.25149	up
ENSMUSG00000025375	Aatk	0.764803	0.551451	2.75295	1.02094	-0.866794	normal	0.098813	normal	0.969329	normal	-1.61838	down
ENSMUSG00000025602	Zfp202	0.182489	0.399466	0.178393	0.442092	0.658335	normal	0.883226	normal	0.225238	normal	1.09935	up
ENSMUSG00000025912	Mybl1	0.0503425	0.543317	0.144474	0.337683	--	--	--	--	-0.442384	normal	1.02768	up
ENSMUSG00000025964	Adam23	3.33181	7.5807	2.36933	5.75484	0.819974	normal	0.48858	normal	-0.329379	normal	1.03124	up
ENSMUSG00000027327	1700037H04Rik	1.70261	4.01278	1.69289	4.19922	0.779495	normal	0.917236	normal	0.140908	normal	1.05752	up
ENSMUSG00000027811	4930579G24Rik	0.609483	0.523258	0.779632	0.402699	-0.647282	normal	-0.900007	normal	--	--	-1.11359	down
ENSMUSG00000028145	Them4	8.92596	6.22084	10.6368	5.9615	-0.904544	normal	-0.900052	normal	0.0072058	normal	-1.02659	down
ENSMUSG00000028195	Cyr61	3.46171	4.63957	12.7976	5.16193	-0.0415156	normal	0.252509	normal	0.299143	normal	-1.51667	down
ENSMUSG00000029657	Hsph1	13.6602	11.6899	24.6824	10.9244	-0.606833	normal	-0.670167	normal	-0.0612085	normal	-1.29335	down
ENSMUSG00000030004	Nat8	5.7769	13.6089	5.3705	14.0446	0.844036	normal	0.943875	normal	0.102132	normal	1.16597	up
ENSMUSG00000030256	Bhlhe41	0.0611115	0.23929	0.132474	0.520044	--	--	--	--	1.15458	normal	1.60094	up
ENSMUSG00000030847	Bag3	15.4733	13.4458	18.5617	10.1359	-0.609002	normal	-0.943118	normal	-0.332064	normal	-1.07031	down
ENSMUSG00000030917	Tmem159	1.00099	1.5567	1.28155	0.725208	0.156453	normal	-0.783403	normal	-0.937867	normal	-1.00373	down
ENSMUSG00000031149	Praf2	1.61755	1.38577	2.31086	1.19368	-0.661772	normal	-0.769341	normal	-0.104324	normal	-1.14159	down
ENSMUSG00000031765	Mt1	51.4773	96.6523	16.5714	56.1285	0.507636	normal	-0.224663	normal	-0.731944	normal	1.47951	up
ENSMUSG00000032409	Atr	1.5356	3.81493	1.29523	3.08813	0.888878	normal	0.657644	normal	-0.22889	normal	1.0333	up
ENSMUSG00000032440	Tgfbr2	3.77474	9.05176	3.04626	7.24603	0.8392	normal	0.651055	normal	-0.18462	normal	1.09374	up
ENSMUSG00000032786	Alas1	54.4686	113.088	195.31	80.3803	0.569983	normal	0.219951	normal	-0.346906	normal	-1.24445	down
ENSMUSG00000032997	Chpf	1.20156	1.45879	1.46151	0.779009	-0.184445	normal	-0.912516	normal	-0.721446	normal	-1.03531	down
ENSMUSG00000033538	Casp4	0.749489	1.76061	0.715091	1.59559	0.804847	normal	0.789285	normal	-0.0113628	normal	1.10525	up
ENSMUSG00000033762	Recql4	0.311764	0.693736	0.255391	0.681355	0.729952	normal	0.767818	normal	0.0409108	normal	1.19236	up
ENSMUSG00000034220	Gpc1	2.63745	2.05307	5.05046	2.85902	-0.793724	normal	-0.212179	normal	0.587204	normal	-1.01165	down
ENSMUSG00000036023	Parp2	2.39632	5.47739	2.06298	4.75896	0.764974	normal	0.66074	normal	-0.100811	normal	1.0075	up
ENSMUSG00000037337	Map4k1	0.18735	0.723017	0.180873	0.670178	--	--	--	--	0.0552345	normal	1.67506	up
ENSMUSG00000037541	Shank2	0.904794	0.730569	1.4378	0.605955	-0.708854	normal	-0.868692	normal	-0.157312	normal	-1.4049	down
ENSMUSG00000037594	Clba1	0.192696	0.816953	0.26393	0.655686	--	--	--	--	-0.198539	normal	1.09236	up
ENSMUSG00000037617	Spag1	0.221464	0.369161	0.392111	0.221386	0.0950632	normal	--	--	--	--	-1.05613	down
ENSMUSG00000039126	Prune2	0.014835	0.076471	0.0467278	0.110692	--	--	--	--	0.704202	normal	1.01948	up
ENSMUSG00000039220	Ppp1r10	7.40921	6.75099	10.6401	5.1116	-0.545938	normal	-0.869264	normal	-0.321625	normal	-1.26312	down
ENSMUSG00000040170	Fmo2	9.79617	18.0159	4.43985	17.7661	0.495532	normal	0.505947	normal	0.0115219	normal	1.77332	up
ENSMUSG00000040891	Foxa3	19.5867	16.7867	26.0442	13.828	-0.588862	normal	-0.839544	normal	-0.250113	normal	-1.13001	down
ENSMUSG00000041798	Gck	11.2251	12.6551	33.4372	11.4855	-0.162236	normal	-0.28485	normal	-0.122746	normal	-1.70419	down
ENSMUSG00000041939	Mvk	4.02744	8.90459	3.39996	7.62646	0.76263	normal	0.61264	normal	-0.14666	normal	1.003	up
ENSMUSG00000045257	Morn2	2.35339	4.98264	1.75819	4.61654	0.674525	normal	0.629489	normal	-0.0414694	normal	1.17932	up
ENSMUSG00000045551	Fpr1	1.70556	3.31677	1.75991	4.04872	0.528474	normal	0.906961	normal	0.381215	normal	1.00376	up
ENSMUSG00000045790	Ccdc149	0.369353	0.529001	0.723877	0.388958	0.10818	normal	-0.248652	normal	-0.35116	normal	-1.0841	down
ENSMUSG00000045917	Tmem268	1.39384	2.78414	1.07754	2.73258	0.51919	normal	0.617942	normal	0.101808	normal	1.16332	up
ENSMUSG00000047822	Angptl8	12.9305	22.8455	47.6518	20.8454	0.461748	normal	0.362244	normal	-0.0978454	normal	-1.40847	down
ENSMUSG00000048997	Atxn7l2	0.353734	0.494495	0.622195	0.343524	0.103985	normal	-0.395206	normal	-0.495855	normal	-1.03893	down
ENSMUSG00000052302	Tbc1d30	1.84525	3.17154	0.854462	2.26797	0.426358	normal	-0.00818829	normal	-0.43186	normal	1.30133	up
ENSMUSG00000052675	Zfp112	0.219843	0.487406	0.219515	0.478117	0.568863	normal	0.78209	normal	0.217343	normal	1.0598	up
ENSMUSG00000053886	Sh2d4a	1.01154	2.59035	1.00928	2.33322	0.971676	normal	0.892198	normal	-0.0774051	normal	1.02817	up
ENSMUSG00000056071	S100a9	0.72077	5.20495	1.26877	3.26906	--	--	--	--	-0.452321	normal	1.12859	up
ENSMUSG00000056290	Ms4a4b	0.59348	1.11483	0.605633	1.47462	--	--	0.945407	normal	0.508981	normal	1.061	up
ENSMUSG00000056665	Them6	1.34252	3.51553	1.04836	2.47322	0.951353	normal	0.560002	normal	-0.388987	normal	1.04486	up
ENSMUSG00000057191	AB124611	1.91951	4.62346	1.74844	4.27206	0.806563	normal	0.806767	normal	0.00362412	normal	1.06972	up
ENSMUSG00000058135	Gstm1	804.196	2069.09	689.869	1573.83	0.907312	normal	0.645316	normal	-0.258064	normal	1.0007	up
ENSMUSG00000059060	Rad51b	1.34196	1.37189	6.73909	1.75095	-0.233183	normal	0.24693	normal	0.482976	normal	-1.98754	down
ENSMUSG00000061780	Cfd	1.76613	0.670393	39.5907	0.369434	--	--	--	--	--	--	-6.88862	down
ENSMUSG00000061815	Rufy4	0.362626	0.372462	0.809349	0.37696	--	--	--	--	--	--	-1.2173	down
ENSMUSG00000064220	Hist2h2aa1	28.3015	65.7715	23.2411	54.9921	0.799796	normal	0.62159	normal	-0.17559	normal	1.02209	up
ENSMUSG00000066000	Zfp979	0.218838	0.209059	0.605055	1.71561	--	--	--	--	--	--	1.31694	up
ENSMUSG00000069170	Adgrv1	0.0943168	0.0564287	2.19667	0.422668	--	--	0.122123	normal	0.812018	normal	-1.90773	down
ENSMUSG00000090210	Itga10	0.21409	0.274736	0.282836	0.159602	-0.0931385	normal	-0.757051	normal	-0.660251	normal	-1.02944	down
ENSMUSG00000091119	Ccdc152	3.62581	2.64271	4.21237	2.34013	-0.873337	normal	-0.955866	normal	-0.0784386	normal	-1.04016	down
ENSMUSG00000092035	Peg10	0.179931	0.138194	0.796629	0.0839772	-0.82751	normal	--	--	--	--	-3.40826	down
ENSMUSG00000099032	Tcf24	0.27456	0.393285	0.683147	0.138795	0.114623	normal	--	--	--	--	-2.78648	down
NewGene_15068	--	1.4505	3.48901	1.17541	2.97225	0.947742	normal	0.839639	normal	-0.10678	normal	1.05579	up
NewGene_17433	--	3.61429	2.96403	10.3752	3.3317	-0.706417	normal	-0.524079	normal	0.183841	normal	-1.95337	down
NewGene_18542	--	2.60049	6.08282	1.94177	10.1132	0.262903	normal	1.45603	normal	1.19568	normal	2.16408	up
NewGene_1895	--	0.463381	0.308624	0.652747	0.25194	--	--	--	--	--	--	-1.54381	down
NewGene_19621	--	0.491182	0.236561	1.3839	0.442525	--	--	-0.871999	normal	--	--	-2.14282	down
NewGene_19951	--	0.266569	0.317805	0.207818	0.483894	-0.187736	normal	0.523362	normal	0.709888	normal	1.01626	up
NewGene_21570	--	1.51518	1.05248	2.46978	1.25103	-0.905322	normal	-0.64788	normal	0.258027	normal	-1.13946	down
NewGene_21741	--	2.31093	0.10237	2.08206	0.668866	--	--	--	--	--	--	-1.88263	down
NewGene_22251	--	0.539254	0.272226	0.739913	0.50223	--	--	--	--	--	--	-1.15002	down
NewGene_22299	--	0.875872	0.257716	2.2695	0.922557	--	--	-0.242341	normal	--	--	-1.40074	down
NewGene_25185	--	0.634915	0.0533267	1.77937	0.742664	--	--	-0.0107646	normal	--	--	-1.34072	down
NewGene_2880	--	0.426997	0.439106	0.701318	0.373194	-0.705599	normal	-0.655599	normal	--	--	-1.40341	down
NewGene_28814	--	0.0314745	0.29708	0.112186	0.259849	--	--	2.86746	normal	0.024259	normal	1.59621	up
NewGene_32003	--	0.459526	1.04887	0.430533	1.18825	0.729781	normal	0.834108	normal	0.106184	normal	1.45679	up
NewGene_32072	--	0.242805	0.075209	0.407905	0.195593	--	--	-0.631094	normal	--	--	-1.22997	down
NewGene_8866	--	1.22407	2.37858	0.835083	2.37831	0.479787	normal	0.588384	normal	0.109984	normal	1.2929	up

## Sheet: 682 DEGs
Gene ID	Gene_name	CL_FPKM	CPL_FPKM	HL_FPKM	HPL_FPKM	CPL_vs_CL		HPL_vs_CL		HPL_vs_CPL		HPL_vs_HL
						Log2FC	Regulated	Log2FC	Regulated	Log2FC	Regulated	Log2FC	Regulated
ENSMUSG00000000078	Klf6	1.87553	6.35397	2.20877	4.2094	1.29187	up	0.826071	normal	-0.461829	normal	0.722106	normal
ENSMUSG00000000276	Dgke	0.259902	0.80094	0.403446	0.575127	1.02942	up	0.785175	normal	-0.240156	normal	0.286797	normal
ENSMUSG00000000385	Tmprss2	0.900147	3.14621	1.0166	1.63186	1.38075	up	0.555954	normal	-0.821626	normal	0.464307	normal
ENSMUSG00000000673	Haao	154.029	79.5893	162.352	109.66	-1.32154	down	-0.82135	normal	0.501652	normal	-0.756272	normal
ENSMUSG00000000751	Rpa1	3.02918	8.27639	3.56469	6.59798	1.03675	up	0.788461	normal	-0.245494	normal	0.678315	normal
ENSMUSG00000000958	Slc7a7	1.11116	3.23341	1.82536	2.30034	1.04992	up	0.648458	normal	-0.398598	normal	0.110911	normal
ENSMUSG00000001119	Col6a1	1.47395	6.55414	1.78896	3.05803	1.6563	up	0.732614	normal	-0.917305	normal	0.575977	normal
ENSMUSG00000001525	Tubb5	11.3317	36.9026	14.372	28.4261	1.26445	up	0.990619	normal	-0.270247	normal	0.788675	normal
ENSMUSG00000001627	Ifrd1	3.91707	14.5593	4.43051	7.08757	1.46856	up	0.52271	normal	-0.942064	normal	0.471868	normal
ENSMUSG00000001761	Smo	1.31809	3.83827	1.58439	2.18007	1.12112	up	0.387323	normal	-0.730052	normal	0.238283	normal
ENSMUSG00000001763	Tspan33	7.47058	4.73313	7.99173	6.25831	-1.03877	down	-0.585208	normal	0.455335	normal	-0.548858	normal
ENSMUSG00000001870	Ltbp1	0.314409	1.03311	0.365465	0.602684	1.12078	up	0.567574	normal	-0.548989	normal	0.513555	normal
ENSMUSG00000001930	Vwf	0.666508	1.85567	0.733961	1.0991	1.02762	up	0.383886	normal	-0.639021	normal	0.383742	normal
ENSMUSG00000002204	Napsa	0.167508	1.6307	0.300003	1.13765	2.72298	up	--	--	-0.381842	normal	--	--
ENSMUSG00000002297	Dbf4	0.500329	1.43174	0.850431	1.19179	1.03314	up	0.928385	normal	-0.100057	normal	0.308947	normal
ENSMUSG00000002458	Rgs19	0.828288	2.55257	1.10906	1.78597	1.02571	up	0.691151	normal	-0.333173	normal	0.533198	normal
ENSMUSG00000002825	Qtrt1	0.991097	2.733	0.954107	1.80689	1.03854	up	0.544836	normal	-0.490185	normal	0.707117	normal
ENSMUSG00000002835	Chaf1a	0.322522	0.921382	0.422702	0.758568	1.05788	up	0.897718	normal	-0.156414	normal	0.646509	normal
ENSMUSG00000002847	Pla1a	11.1925	6.74293	10.9037	9.3487	-1.11911	down	-0.585004	normal	0.535649	normal	-0.417991	normal
ENSMUSG00000002900	Lamb1	1.22604	3.63	1.69847	2.03702	1.09298	up	0.397642	normal	-0.691831	normal	0.0752446	normal
ENSMUSG00000002983	Relb	0.753288	2.27312	0.840245	1.84254	1.05978	up	0.873394	normal	-0.184527	normal	0.885621	normal
ENSMUSG00000003348	Mob3a	1.16072	3.34532	1.37455	2.21983	1.04035	up	0.583638	normal	-0.453027	normal	0.472216	normal
ENSMUSG00000003500	Impdh1	1.01683	3.14267	1.18725	1.92566	1.15501	up	0.578762	normal	-0.572186	normal	0.452702	normal
ENSMUSG00000003992	Ssbp2	0.412234	1.37774	0.391312	0.973452	1.23944	up	0.695298	normal	-0.541032	normal	0.925946	normal
ENSMUSG00000004341	Gpx6	0.440155	1.95875	0.438291	0.743837	1.76961	up	--	--	-1.39333	normal	--	--
ENSMUSG00000004609	Cd33	0.190821	0.740149	0.289939	0.366215	1.43277	up	0.595549	normal	-0.835281	normal	0.106714	normal
ENSMUSG00000004665	Cnn2	1.55517	5.08404	2.19512	3.54225	1.21238	up	0.855782	normal	-0.350823	normal	0.49783	normal
ENSMUSG00000004748	Mtfp1	12.0358	7.75832	13.5876	9.18117	-1.01299	down	-0.705465	normal	0.309761	normal	-0.752681	normal
ENSMUSG00000004929	Thop1	2.08731	5.80952	2.18235	4.20764	1.04708	up	0.676417	normal	-0.366634	normal	0.746306	normal
ENSMUSG00000004952	Rasa4	0.529237	1.8079	0.829379	1.31163	1.28476	up	0.964744	normal	-0.316481	normal	0.472948	normal
ENSMUSG00000005087	Cd44	2.36818	7.60522	2.54127	5.15685	1.17339	up	0.81451	normal	-0.355272	normal	0.876653	normal
ENSMUSG00000005397	Nid1	2.70364	8.21045	3.441	4.81804	1.14175	up	0.499807	normal	-0.637742	normal	0.283633	normal
ENSMUSG00000005540	Fcer2a	0.170745	0.851576	0.182988	0.596781	1.83549	up	--	--	-0.398261	normal	--	--
ENSMUSG00000005611	Mrvi1	0.217694	0.676196	0.289512	0.50868	1.07783	up	0.878501	normal	-0.197437	normal	0.61881	normal
ENSMUSG00000005686	Ampd3	0.333692	0.917315	0.319339	0.668876	1.09436	up	0.763352	normal	-0.326944	normal	0.830875	normal
ENSMUSG00000006360	Crip1	0.489444	4.71632	1.54235	2.75272	2.59096	up	--	--	-0.659227	normal	--	--
ENSMUSG00000006464	Bbs1	0.178108	0.500347	0.216323	0.368279	1.06764	up	0.690849	normal	-0.372008	normal	0.560408	normal
ENSMUSG00000006519	Cyba	5.9748	20.2793	7.34176	14.2252	1.25723	up	0.920344	normal	-0.332541	normal	0.77019	normal
ENSMUSG00000006522	Itih3	219.391	133.025	184.237	142.363	-1.09621	down	-0.958073	normal	0.139611	normal	-0.580687	normal
ENSMUSG00000006711	D130043K22Rik	0.643466	0.338351	0.98585	0.59343	-1.30812	down	-0.427683	normal	0.883223	normal	-0.911023	normal
ENSMUSG00000006715	Gmnn	3.11796	9.07109	3.33448	6.78395	1.12386	up	0.778433	normal	-0.341747	normal	0.815408	normal
ENSMUSG00000008193	Spib	0.132463	0.779272	0.269158	0.530442	2.00184	up	--	--	-0.416807	normal	0.733188	normal
ENSMUSG00000008461	Fut1	0.129908	1.65206	0.150262	0.765179	4.10795	up	--	--	-1.08293	normal	--	--
ENSMUSG00000008496	Pou2f2	0.15043	0.560474	0.229649	0.374916	1.29098	up	0.867577	normal	-0.41972	normal	0.488506	normal
ENSMUSG00000009013	Dynll1	3.43745	11.7432	5.37995	6.9231	1.33837	up	0.640297	normal	-0.693882	normal	0.135757	normal
ENSMUSG00000009281	Rarres2	230.936	120.65	277.642	224.127	-1.30206	down	-0.369691	normal	0.934004	normal	-0.50079	normal
ENSMUSG00000009376	Met	11.3443	7.01836	12.5604	9.82457	-1.06993	down	-0.542245	normal	0.530209	normal	-0.566773	normal
ENSMUSG00000011884	Gltp	2.5566	9.38466	3.23681	4.9622	1.37008	up	0.617484	normal	-0.747882	normal	0.416449	normal
ENSMUSG00000012350	Ehf	0.162506	0.65813	0.214752	0.245011	1.48081	up	--	--	-1.21444	normal	0.00777576	normal
ENSMUSG00000013150	Gfod2	2.56043	1.377	2.36367	1.9193	-1.27412	down	-0.786654	normal	0.48959	normal	-0.421231	normal
ENSMUSG00000014329	Bicc1	0.622223	2.52795	0.803772	1.19951	1.52056	up	0.550788	normal	-0.965082	normal	0.364605	normal
ENSMUSG00000015083	C8g	141.625	73.7179	147.655	107.755	-1.32175	down	-0.710605	normal	0.613639	normal	-0.640381	normal
ENSMUSG00000015094	Npdc1	1.42121	4.82975	1.74654	2.85415	1.32017	up	0.670608	normal	-0.645932	normal	0.517909	normal
ENSMUSG00000015355	Cd48	1.47008	4.91645	1.5615	3.50082	1.23504	up	0.890126	normal	-0.343251	normal	0.959076	normal
ENSMUSG00000015396	Cd83	0.859878	2.69759	1.03653	1.68342	1.14159	up	0.626422	normal	-0.510191	normal	0.49717	normal
ENSMUSG00000015653	Steap2	1.30373	0.948394	1.33369	0.952723	-1.0791	down	-0.810968	normal	0.273241	normal	-0.692352	normal
ENSMUSG00000016494	Cd34	0.434159	1.75718	0.48416	1.00507	1.50036	up	0.836983	normal	-0.658944	normal	0.82549	normal
ENSMUSG00000016758	Bik	3.91676	2.20956	3.51635	4.09916	-1.24458	down	-0.335331	normal	0.911447	normal	0.0558912	normal
ENSMUSG00000017009	Sdc4	112.747	68.4002	97.7034	73.6007	-1.07816	down	-0.93528	normal	0.144676	normal	-0.601575	normal
ENSMUSG00000017176	Nt5c3b	0.594664	2.61084	1.04038	1.21075	1.67325	up	0.684061	normal	-0.984347	normal	0.0179575	normal
ENSMUSG00000017631	Abr	0.965272	3.78891	1.08964	2.09219	1.34762	up	0.703091	normal	-0.641304	normal	0.710226	normal
ENSMUSG00000017723	Wfdc2	2.4333	0.749825	4.34906	1.7166	-2.14486	down	-0.807234	normal	1.34357	normal	-1.51058	normal
ENSMUSG00000017734	Dbndd2	1.38124	4.13416	1.34053	3.10128	1.0954	up	0.768374	normal	-0.323558	normal	0.971932	normal
ENSMUSG00000017737	Mmp9	0.279687	1.67512	0.278313	0.519448	1.94999	up	0.545715	normal	-1.39844	normal	0.67752	normal
ENSMUSG00000017754	Pltp	25.482	15.5943	19.2092	24.6055	-1.10983	down	-0.352114	normal	0.761348	normal	0.195865	normal
ENSMUSG00000017969	Ptgis	0.663697	1.92334	0.52387	1.01263	1.12179	up	0.296843	normal	-0.821593	normal	0.721885	normal
ENSMUSG00000018168	Ikzf3	0.149473	0.454558	0.172671	0.377135	1.14045	up	--	--	-0.166976	normal	--	--
ENSMUSG00000018593	Sparc	14.9115	55.5688	16.9545	26.7575	1.37497	up	0.520658	normal	-0.849325	normal	0.463787	normal
ENSMUSG00000018774	Cd68	6.77573	26.9311	7.8818	14.9203	1.45971	up	0.804197	normal	-0.65014	normal	0.723428	normal
ENSMUSG00000018927	Ccl6	5.37779	24.6812	5.51576	11.545	1.67916	up	0.759461	normal	-0.914874	normal	0.853686	normal
ENSMUSG00000019235	Rps6kl1	0.533448	0.240061	0.427075	0.372088	-1.4927	down	-0.823876	normal	0.671583	normal	-0.387808	normal
ENSMUSG00000019558	Slc6a8	2.11367	7.24954	1.76428	3.92673	1.27683	up	0.491402	normal	-0.781919	normal	0.906196	normal
ENSMUSG00000019796	Lrp11	0.65953	1.83629	0.668991	1.25504	1.16374	up	0.645564	normal	-0.514379	normal	0.655332	normal
ENSMUSG00000019838	Slc16a10	22.5117	13.4369	20.0291	14.4779	-1.18104	down	-0.955114	normal	0.228366	normal	-0.648687	normal
ENSMUSG00000019874	Fabp7	1.97344	7.15853	3.74823	5.02666	1.31113	up	0.99475	normal	-0.313677	normal	0.212972	normal
ENSMUSG00000019899	Lama2	0.1626	0.814651	0.211405	0.403025	1.87595	up	0.974006	normal	-0.896212	normal	0.737986	normal
ENSMUSG00000019970	Sgk1	13.3776	53.0186	14.8714	26.2093	1.54433	up	0.605816	normal	-0.935148	normal	0.564701	normal
ENSMUSG00000019979	Apaf1	0.415103	1.16235	0.657449	0.916501	1.03741	up	0.826607	normal	-0.2077	normal	0.307686	normal
ENSMUSG00000019989	Enpp3	18.9279	9.60135	18.826	13.8347	-1.33914	down	-0.779555	normal	0.561809	normal	-0.601762	normal
ENSMUSG00000020053	Igf1	108.675	83.6208	96.7446	81.5303	-1.18684	down	-0.841139	normal	0.348077	normal	-0.602859	normal
ENSMUSG00000020122	Egfr	33.4207	15.6528	25.4235	20.0375	-1.16927	down	-0.860716	normal	0.309499	normal	-0.531159	normal
ENSMUSG00000020241	Col6a2	0.844064	4.36252	0.994082	1.93002	1.85527	up	0.855015	normal	-0.994199	normal	0.759045	normal
ENSMUSG00000020258	Glyctk	57.7245	35.2853	56.7461	46.5945	-1.05316	down	-0.629137	normal	0.425747	normal	-0.481103	normal
ENSMUSG00000020363	Gfpt2	0.126526	0.64062	0.125923	0.322833	1.8394	up	--	--	-0.876448	normal	--	--
ENSMUSG00000020573	Pik3cg	0.222007	0.667187	0.234459	0.523448	1.08648	up	0.833484	normal	-0.251084	normal	0.867935	normal
ENSMUSG00000020589	Fam49a	0.452892	1.48846	0.64477	1.1982	1.04861	up	0.965426	normal	-0.0805356	normal	0.719052	normal
ENSMUSG00000020609	Apob	497.917	304.322	532.405	358.305	-1.08338	down	-0.797103	normal	0.28821	normal	-0.769829	normal
ENSMUSG00000020641	Rsad2	2.59986	1.77211	4.16851	3.11151	-1.03069	down	-0.0679643	normal	0.96816	normal	-0.619904	normal
ENSMUSG00000020649	Rrm2	1.44199	0.768832	0.963377	0.912996	-1.35878	down	-0.958525	normal	0.409305	normal	-0.255956	normal
ENSMUSG00000020650	Bcap29	3.54933	8.48797	3.24652	7.63922	1.03086	up	0.81303	normal	-0.214351	normal	0.940166	normal
ENSMUSG00000020774	Aspa	7.12094	4.68518	7.19867	6.71466	-1.01467	down	-0.413188	normal	0.603867	normal	-0.328966	normal
ENSMUSG00000020788	Atp2a3	0.308067	0.88005	0.367289	0.730444	1.046	up	0.885848	normal	-0.158973	normal	0.784695	normal
ENSMUSG00000020926	Adam11	1.32344	0.841614	2.13547	1.58257	-1.05336	down	-0.041151	normal	1.01482	normal	-0.603928	normal
ENSMUSG00000021177	Tdp1	0.777019	2.54412	0.888733	1.91226	1.25265	up	0.918289	normal	-0.330033	normal	0.884816	normal
ENSMUSG00000021203	Otub2	0.600128	2.15736	0.74807	1.36047	1.23064	up	0.678964	normal	-0.548644	normal	0.636297	normal
ENSMUSG00000021226	Acot2	15.7458	49.3884	19.2107	26.7457	1.16419	up	0.446526	normal	-0.711503	normal	0.280908	normal
ENSMUSG00000021280	Exoc3l4	0.209533	0.648078	0.168291	0.422794	1.2713	up	0.565444	normal	-0.701476	normal	--	--
ENSMUSG00000021306	Gpr137b	0.403288	2.54179	0.607706	0.913887	2.11143	up	0.875358	normal	-1.23121	normal	0.407147	normal
ENSMUSG00000021322	Aoah	0.416772	1.40811	0.765131	1.03239	1.30732	up	0.958419	normal	-0.345717	normal	0.246825	normal
ENSMUSG00000021411	Pxdc1	19.9883	12.2457	23.8574	19.3763	-1.09679	down	-0.37207	normal	0.727337	normal	-0.495476	normal
ENSMUSG00000021457	Syk	0.977555	3.53463	1.15689	2.35361	1.35809	up	0.89785	normal	-0.455996	normal	0.786059	normal
ENSMUSG00000021497	Txndc15	51.063	31.8069	52.2673	40.6182	-1.07046	down	-0.648334	normal	0.424613	normal	-0.550564	normal
ENSMUSG00000021565	Slc6a19	0	0.440697	0.0154498	0.286769	8.14131	up	--	--	-0.569165	normal	--	--
ENSMUSG00000021773	Comtd1	2.07731	5.36836	1.4466	2.94842	1.01177	up	0.248006	normal	-0.75906	normal	0.929768	normal
ENSMUSG00000021822	Plau	0.630168	2.12219	0.920445	1.08915	1.22106	up	0.468284	normal	-0.746868	normal	0.0534994	normal
ENSMUSG00000021876	Rnase4	322.725	166.076	444.587	276.933	-1.32385	down	-0.537098	normal	0.787737	normal	-0.865513	normal
ENSMUSG00000021880	Rnase6	0.316376	1.30458	0.600644	0.951146	1.9314	up	--	--	-0.26742	normal	0.848939	normal
ENSMUSG00000021886	Gpr65	0.731806	2.01933	1.19385	1.78172	1.00616	up	0.932376	normal	-0.0705995	normal	0.370412	normal
ENSMUSG00000021943	Gdf10	1.10042	3.09294	1.16362	1.98892	1.05692	up	0.517898	normal	-0.535911	normal	0.569705	normal
ENSMUSG00000022032	Scara5	0.483333	0.16915	0.37043	0.395689	-2.0053	down	-0.626868	normal	--	--	-0.117089	normal
ENSMUSG00000022037	Clu	774.176	450.887	723.523	551.85	-1.17608	down	-0.804694	normal	0.374011	normal	-0.574773	normal
ENSMUSG00000022040	Ephx2	593.571	331.69	568.767	409.835	-1.23652	down	-0.850958	normal	0.389013	normal	-0.659731	normal
ENSMUSG00000022057	Adamdec1	0.529522	2.66949	0.613348	1.27703	1.85204	up	0.929248	normal	-0.919413	normal	0.850314	normal
ENSMUSG00000022090	Pdlim2	0.806157	2.25441	0.764599	1.18759	1.28531	up	0.52212	normal	-0.759256	normal	0.507839	normal
ENSMUSG00000022094	Slc39a14	28.5119	18.0752	34.588	25.8941	-1.06831	down	-0.431179	normal	0.638574	normal	-0.613799	normal
ENSMUSG00000022110	Sucla2	56.6279	33.6204	58.3761	43.1505	-1.12934	down	-0.709706	normal	0.421553	normal	-0.622005	normal
ENSMUSG00000022120	Rnf219	0.209036	0.707551	0.431435	0.440579	1.29906	up	0.697822	normal	-0.597429	normal	-0.119619	normal
ENSMUSG00000022148	Fyb	1.96543	6.67392	2.3583	4.37756	1.29976	up	0.921202	normal	-0.376265	normal	0.763246	normal
ENSMUSG00000022180	Slc7a8	1.27066	3.6945	1.42372	2.5254	1.04832	up	0.663143	normal	-0.380946	normal	0.633239	normal
ENSMUSG00000022186	Oxct1	0.916978	2.71346	0.858473	1.91623	1.11124	up	0.725206	normal	-0.381914	normal	0.953065	normal
ENSMUSG00000022206	Npr3	0.305459	1.0812	0.472713	0.608087	1.22688	up	0.662208	normal	-0.561462	normal	0.193466	normal
ENSMUSG00000022237	Ankrd33b	5.42566	3.28936	3.61065	3.6161	-1.11704	down	-0.766767	normal	0.35227	normal	-0.117708	normal
ENSMUSG00000022261	Sdc2	51.9307	32.4218	50.1869	39.3554	-1.0381	down	-0.722028	normal	0.317654	normal	-0.541107	normal
ENSMUSG00000022323	Rida	348.94	201.642	397.932	309.561	-1.16129	down	-0.485817	normal	0.677199	normal	-0.540358	normal
ENSMUSG00000022324	Matn2	0.437798	1.31435	0.451252	0.669756	1.07758	up	0.287449	normal	-0.785013	normal	0.402046	normal
ENSMUSG00000022372	Sla	0.90264	2.68061	0.766814	1.73898	1.11619	up	0.635158	normal	-0.478948	normal	0.933708	normal
ENSMUSG00000022383	Ppara	33.7478	13.1017	34.9293	21.2781	-1.5641	down	-0.877331	normal	0.688804	normal	-0.806279	normal
ENSMUSG00000022464	Slc38a4	385.443	250.811	322.593	294.158	-1.01054	down	-0.736334	normal	0.276396	normal	-0.385	normal
ENSMUSG00000022468	Endou	0.163053	0.62298	0.169473	0.546511	1.48851	up	--	--	-0.0808776	normal	--	--
ENSMUSG00000022488	Nckap1l	1.30646	4.10991	1.51448	3.28782	1.18319	up	0.99154	normal	-0.188119	normal	0.919418	normal
ENSMUSG00000022512	Cldn1	26.9681	13.3782	26.8101	20.2319	-1.35148	down	-0.733728	normal	0.619302	normal	-0.591947	normal
ENSMUSG00000022514	Il1rap	65.1447	24.476	74.0092	46.3647	-1.69095	down	-0.788159	normal	0.90419	normal	-0.823104	normal
ENSMUSG00000022594	Lynx1	0.144616	0.530883	0.162768	0.282574	1.41955	up	--	--	-0.759421	normal	--	--
ENSMUSG00000022620	Arsa	14.9509	7.86789	19.0681	13.4411	-1.3252	down	-0.469095	normal	0.858202	normal	-0.686379	normal
ENSMUSG00000022665	Ccdc80	2.24464	8.1876	3.02932	5.0227	1.42608	up	0.857226	normal	-0.564672	normal	0.560603	normal
ENSMUSG00000022722	Arl6	0.834857	2.2899	1.20385	1.9517	1.0859	up	0.954054	normal	-0.128694	normal	0.486973	normal
ENSMUSG00000022748	Cmss1	1.52863	4.57189	1.646	3.67815	1.13817	up	0.951105	normal	-0.184164	normal	0.990162	normal
ENSMUSG00000022822	Abcc5	0.630761	2.85268	0.736341	1.634	1.62902	up	0.955509	normal	-0.670047	normal	0.993291	normal
ENSMUSG00000022892	App	22.81	78.9986	24.4772	51.4053	1.29336	up	0.776856	normal	-0.513969	normal	0.7034	normal
ENSMUSG00000022894	Adamts5	0.226511	0.729903	0.261893	0.371798	1.25361	up	0.379142	normal	-0.871597	normal	0.302595	normal
ENSMUSG00000022995	Enah	0.068305	0.219459	0.0752963	0.0779433	1.18425	up	--	--	-1.3218	normal	--	--
ENSMUSG00000023044	Csad	142.805	89.9077	167.154	98.2071	-1.0944	down	-0.84374	normal	0.255579	normal	-0.936187	normal
ENSMUSG00000023073	Slc10a2	1.82831	0.650416	3.69357	2.2362	-1.79267	down	-0.0141339	normal	1.77672	normal	-0.892256	normal
ENSMUSG00000023169	Slc38a1	0.203501	0.768711	0.261559	0.495426	1.3559	up	0.935465	normal	-0.416716	normal	0.802567	normal
ENSMUSG00000023191	P3h3	0.671985	2.11293	0.821017	1.36052	1.16158	up	0.674366	normal	-0.482193	normal	0.521885	normal
ENSMUSG00000023206	Il15ra	12.6355	6.50413	11.9387	10.6785	-1.33482	down	-0.598437	normal	0.738722	normal	-0.376296	normal
ENSMUSG00000023235	Ccl25	2.43741	1.56406	3.49994	2.62285	-1.05462	down	-0.146445	normal	0.908531	normal	-0.555309	normal
ENSMUSG00000023243	Kcnk5	5.6653	2.93919	7.66683	4.61711	-1.32938	down	-0.609336	normal	0.72223	normal	-0.912021	normal
ENSMUSG00000023277	Twf2	1.21793	3.8778	1.39265	2.49643	1.21784	up	0.705939	normal	-0.505541	normal	0.655239	normal
ENSMUSG00000023927	Satb1	0.127581	0.430944	0.198029	0.318069	1.06454	up	0.875859	normal	-0.183621	normal	0.439781	normal
ENSMUSG00000023963	Cyp39a1	14.2318	37.8656	10.302	22.6026	1.05341	up	0.337825	normal	-0.714715	normal	0.970443	normal
ENSMUSG00000024026	Glo1	147.798	74.0405	203.041	121.849	-1.36666	down	-0.587167	normal	0.781527	normal	-0.914996	normal
ENSMUSG00000024063	Lbh	3.03584	8.65012	3.19961	5.384	1.03439	up	0.486224	normal	-0.544838	normal	0.54469	normal
ENSMUSG00000024349	Tmem173	0.692801	2.46761	1.30953	1.69237	1.35459	up	0.946089	normal	-0.403309	normal	0.166167	normal
ENSMUSG00000024352	Spata24	1.76085	1.09469	0.811051	1.11192	-1.08616	down	-0.974066	normal	--	--	--	--
ENSMUSG00000024391	Apom	144.697	88.3152	114.094	95.1315	-1.02811	down	-0.931418	normal	0.0973341	normal	-0.462669	normal
ENSMUSG00000024424	Ttc39c	46.669	20.9355	41.284	35.0539	-1.49301	down	-0.729601	normal	0.76628	normal	-0.420328	normal
ENSMUSG00000024426	Atat1	7.97393	3.99377	8.86817	6.62038	-1.43044	down	-0.606459	normal	0.825689	normal	-0.585519	normal
ENSMUSG00000024538	Ppic	1.20373	6.05941	1.82012	2.75479	1.81533	up	0.857757	normal	-0.94949	normal	0.404162	normal
ENSMUSG00000024672	Ms4a7	0.149317	2.6487	0.401511	0.914788	3.27197	up	--	--	-1.19872	normal	--	--
ENSMUSG00000024696	Lpxn	0.634526	2.51258	0.707234	1.28129	1.50465	up	0.681979	normal	-0.819311	normal	0.647445	normal
ENSMUSG00000024736	Tmem132a	0.707049	2.54836	1.0864	1.27269	1.31942	up	0.49117	normal	-0.822684	normal	0.0216746	normal
ENSMUSG00000024737	Slc15a3	2.63244	9.67641	3.4355	6.55957	1.38188	up	0.981569	normal	-0.396161	normal	0.732035	normal
ENSMUSG00000024781	Lipa	74.7929	49.034	79.7665	67.8934	-1.02771	down	-0.451495	normal	0.579943	normal	-0.413914	normal
ENSMUSG00000024854	Pold4	8.00615	23.5952	7.55801	16.0648	1.14213	up	0.660118	normal	-0.479335	normal	0.871377	normal
ENSMUSG00000024892	Pcx	136.677	83.6712	141.672	99.9932	-1.08982	down	-0.773465	normal	0.319318	normal	-0.698744	normal
ENSMUSG00000025017	Pik3ap1	15.9154	42.7383	20.3155	37.3455	1.01939	up	0.890901	normal	-0.126349	normal	0.671518	normal
ENSMUSG00000025037	Maoa	1.82072	5.482	2.49861	2.54822	1.09406	up	0.165452	normal	-0.922973	normal	-0.160785	normal
ENSMUSG00000025044	Msr1	2.64963	8.01239	3.56047	5.87473	1.13679	up	0.819518	normal	-0.313528	normal	0.526175	normal
ENSMUSG00000025137	Pcyt2	140.597	78.2455	122.981	100.591	-1.21178	down	-0.79762	normal	0.416437	normal	-0.482139	normal
ENSMUSG00000025151	Maged1	29.2463	15.93	31.9581	20.0393	-1.28235	down	-0.859019	normal	0.426771	normal	-0.854711	normal
ENSMUSG00000025154	Arhgap19	0.765385	2.6022	0.784461	1.33266	1.25148	up	0.464755	normal	-0.782544	normal	0.559824	normal
ENSMUSG00000025189	Cnnm1	0.0645178	0.392731	0.100488	0.205183	2.16381	up	--	--	-0.81663	normal	--	--
ENSMUSG00000025195	Dnmbp	13.2563	7.90061	9.47535	8.52703	-1.12404	down	-0.933639	normal	0.193643	normal	-0.353082	normal
ENSMUSG00000025197	Cyp2c23	141.829	87.9849	161.484	145.72	-1.03609	down	-0.283416	normal	0.753675	normal	-0.333255	normal
ENSMUSG00000025212	Sfxn3	0.385296	1.29295	0.571236	0.815021	1.28165	up	0.759738	normal	-0.516691	normal	0.313399	normal
ENSMUSG00000025227	Mfsd13a	1.06325	3.03202	1.22695	2.34133	1.08742	up	0.793928	normal	-0.289806	normal	0.716659	normal
ENSMUSG00000025591	Tma16	0.921158	2.76976	0.793166	1.86459	1.19549	up	0.691385	normal	-0.500584	normal	0.998556	normal
ENSMUSG00000025648	Pfkfb4	0.19279	0.708498	0.261631	0.441915	1.2617	up	0.829185	normal	-0.431233	normal	0.579593	normal
ENSMUSG00000026110	Mgat4a	0.163939	0.605351	0.194094	0.437547	1.33804	up	0.983571	normal	-0.351791	normal	0.896657	normal
ENSMUSG00000026113	Inpp4a	4.10196	2.13259	3.31456	2.75479	-1.24866	down	-0.912443	normal	0.337858	normal	-0.511384	normal
ENSMUSG00000026142	Rhbdd1	4.55302	13.6686	4.99356	9.26248	1.12999	up	0.682233	normal	-0.444483	normal	0.687509	normal
ENSMUSG00000026189	Pecr	95.4665	47.9802	104.103	77.4125	-1.3472	down	-0.618092	normal	0.73069	normal	-0.611035	normal
ENSMUSG00000026303	Mlph	0.140894	0.411701	0.255561	0.351947	1.09902	up	0.975961	normal	-0.120112	normal	0.24738	normal
ENSMUSG00000026365	Cfh	181.001	98.9693	235.236	150.817	-1.2445	down	-0.584732	normal	0.661631	normal	-0.80704	normal
ENSMUSG00000026417	Pigr	331.973	133.257	342.044	245.928	-1.66125	down	-0.752877	normal	0.908865	normal	-0.661987	normal
ENSMUSG00000026421	Csrp1	3.9749	12.7975	4.32423	8.32117	1.22962	up	0.726363	normal	-0.499806	normal	0.746886	normal
ENSMUSG00000026483	Fam129a	1.00465	2.77371	1.0425	2.02864	1.08092	up	0.71588	normal	-0.361948	normal	0.780287	normal
ENSMUSG00000026547	Tagln2	5.80155	21.5592	6.99003	12.8514	1.41807	up	0.819103	normal	-0.594893	normal	0.6766	normal
ENSMUSG00000026600	Soat1	0.55595	1.80729	0.616226	1.24061	1.17373	up	0.791695	normal	-0.376602	normal	0.764298	normal
ENSMUSG00000026623	Lpgat1	38.3544	23.2982	33.5928	29.2616	-1.11932	down	-0.709432	normal	0.412442	normal	-0.383442	normal
ENSMUSG00000026638	Irf6	11.7943	7.54724	13.8399	8.90425	-1.05179	down	-0.72633	normal	0.328828	normal	-0.828616	normal
ENSMUSG00000026664	Phyh	1255.95	752.128	1208.8	962.202	-1.10226	down	-0.709219	normal	0.394861	normal	-0.523906	normal
ENSMUSG00000026676	Ccdc3	0.445541	1.35155	0.502747	0.961632	1.14277	up	0.798435	normal	-0.33896	normal	0.74042	normal
ENSMUSG00000026688	Mgst3	6.69994	23.3002	11.2359	14.3134	1.2943	up	0.777312	normal	-0.511022	normal	0.162596	normal
ENSMUSG00000026728	Vim	7.57751	31.2692	8.02434	17.1844	1.56748	up	0.851169	normal	-0.710598	normal	0.895964	normal
ENSMUSG00000026748	Plxdc2	0.125965	0.381488	0.177362	0.242111	1.06881	up	0.561643	normal	-0.503199	normal	0.281409	normal
ENSMUSG00000026779	Mastl	0.368956	0.226113	0.306973	0.312709	-1.12786	down	-0.561352	normal	0.571094	normal	-0.163137	normal
ENSMUSG00000026784	Pdss1	0.940282	2.58272	0.952576	1.87722	1.00997	up	0.659462	normal	-0.345566	normal	0.766176	normal
ENSMUSG00000026837	Col5a1	0.564247	3.45352	0.743809	1.31502	2.078	up	0.888417	normal	-1.18335	normal	0.623339	normal
ENSMUSG00000026874	Hc	125.475	47.2115	127.934	84.6295	-1.74746	down	-0.888403	normal	0.859836	normal	-0.782605	normal
ENSMUSG00000026888	Grb14	26.344	14.9725	27.8255	22.8303	-1.20141	down	-0.519293	normal	0.684735	normal	-0.490576	normal
ENSMUSG00000026893	Gca	0.905718	2.50004	0.904501	1.67792	1.03881	up	0.566752	normal	-0.468802	normal	0.693368	normal
ENSMUSG00000027016	Zfp385b	4.22413	2.4752	4.36345	3.58343	-1.15291	down	-0.55336	normal	0.602704	normal	-0.468905	normal
ENSMUSG00000027188	Pamr1	0.838933	2.83375	1.17914	1.68272	1.2704	up	0.66421	normal	-0.603752	normal	0.313468	normal
ENSMUSG00000027333	Smox	1.2987	4.51653	1.42755	3.00244	1.21756	up	0.827296	normal	-0.387484	normal	0.851922	normal
ENSMUSG00000027405	Nop56	7.05971	20.5653	7.19109	12.6075	1.14838	up	0.502503	normal	-0.643069	normal	0.595525	normal
ENSMUSG00000027435	Cd93	1.13244	3.4801	1.07549	1.71201	1.12976	up	0.264677	normal	-0.860147	normal	0.460207	normal
ENSMUSG00000027496	Aurka	1.27351	0.733929	1.12865	0.855089	-1.20943	down	-0.889736	normal	0.326812	normal	-0.578078	normal
ENSMUSG00000027499	Pkia	0.18867	0.794427	0.315285	0.457967	1.58074	up	0.868333	normal	-0.708919	normal	0.298943	normal
ENSMUSG00000027550	Lrrcc1	0.298393	0.930483	0.472647	0.811367	1.06505	up	0.937758	normal	-0.12398	normal	0.446522	normal
ENSMUSG00000027556	Car1	2.61086	0.785391	3.47182	2.44215	-2.08683	down	-0.397845	normal	1.69124	normal	-0.669751	normal
ENSMUSG00000027580	Helz2	10.4383	6.57391	12.512	8.58267	-1.06313	down	-0.607153	normal	0.458125	normal	-0.740419	normal
ENSMUSG00000027602	Map1lc3a	43.5339	26.9854	41.6072	30.4194	-1.08298	down	-0.830698	normal	0.255288	normal	-0.637142	normal
ENSMUSG00000027646	Src	0.347299	1.75367	0.402463	0.824235	1.88594	up	0.905638	normal	-0.976853	normal	0.808566	normal
ENSMUSG00000027761	Aadac	224.045	95.0944	266.568	177.488	-1.59359	down	-0.65062	normal	0.944906	normal	-0.769198	normal
ENSMUSG00000027907	S100a11	4.92431	19.9327	5.35875	10.7846	1.50846	up	0.791279	normal	-0.712795	normal	0.803111	normal
ENSMUSG00000027962	Vcam1	5.01991	15.1937	4.21173	8.79782	1.12365	up	0.475187	normal	-0.644832	normal	0.850302	normal
ENSMUSG00000027965	Olfm3	0.574638	0.322957	0.49253	0.69604	-1.21149	down	-0.116773	normal	1.097	normal	0.239467	normal
ENSMUSG00000028001	Fga	1592.52	919.694	1466.45	1148.43	-1.16326	down	-0.793917	normal	0.370559	normal	-0.538214	normal
ENSMUSG00000028010	Gar1	2.59542	6.96019	2.65075	4.93258	1.00264	up	0.622441	normal	-0.377645	normal	0.693279	normal
ENSMUSG00000028028	Alpk1	0.197609	0.554898	0.233834	0.421539	1.00807	up	0.752449	normal	-0.252181	normal	0.632668	normal
ENSMUSG00000028132	Tmem56	85.0676	55.9149	92.8712	65.151	-1.01596	down	-0.711484	normal	0.307125	normal	-0.714029	normal
ENSMUSG00000028186	Uox	343.905	159.551	411.908	235.004	-1.45843	down	-0.872255	normal	0.587483	normal	-0.996759	normal
ENSMUSG00000028339	Col15a1	0.562609	1.67399	0.502951	0.94179	1.06344	up	0.4051	normal	-0.655115	normal	0.701505	normal
ENSMUSG00000028378	Ptgr1	0.409553	1.33827	0.517822	0.770617	1.25946	up	0.584664	normal	-0.668537	normal	0.379955	normal
ENSMUSG00000028461	Ccdc107	35.5816	19.9736	43.1518	30.2168	-1.22108	down	-0.54956	normal	0.673547	normal	-0.70117	normal
ENSMUSG00000028497	Hacd4	0.493303	1.54978	0.55407	1.22591	1.18522	up	0.939592	normal	-0.23895	normal	0.909955	normal
ENSMUSG00000028581	Laptm5	7.3711	21.8264	8.33023	16.5119	1.08188	up	0.826567	normal	-0.250962	normal	0.788733	normal
ENSMUSG00000028582	Cc2d1b	2.39528	6.56395	2.61359	4.68859	1.03648	up	0.640934	normal	-0.391955	normal	0.636882	normal
ENSMUSG00000028603	Scp2	1210.37	739.166	1378.32	1001.7	-1.08341	down	-0.588752	normal	0.497121	normal	-0.649419	normal
ENSMUSG00000028626	Col9a2	0	2.70882	0	0.724827	10.3655	up	--	--	-1.95411	normal	--	--
ENSMUSG00000028712	Cyp4a31	55.39	166.81	42.4582	87.5785	1.16375	up	0.306592	normal	-0.854061	normal	0.810458	normal
ENSMUSG00000028841	Cnksr1	0.0526255	1.61721	0.0762222	0.597924	4.50969	up	--	--	-1.34527	normal	--	--
ENSMUSG00000028843	Sh3bgrl3	6.64269	21.1682	6.12441	12.3453	1.19759	up	0.559201	normal	-0.635525	normal	0.811131	normal
ENSMUSG00000028909	Ptpru	0.210364	0.136577	0.156649	0.0969467	-1.0113	down	--	--	--	--	--	--
ENSMUSG00000028931	Kcnab2	0.155947	0.564006	0.16039	0.254225	1.28368	up	--	--	-0.882759	normal	--	--
ENSMUSG00000028976	Slc2a5	1.32333	0.37143	0.843556	1.07654	-2.16312	down	-0.621246	normal	1.5434	normal	0.160146	normal
ENSMUSG00000029122	Evc	0.263203	0.755078	0.274549	0.419496	1.04278	up	0.465552	normal	-0.573187	normal	0.465005	normal
ENSMUSG00000029162	Khk	120.556	59.8885	124.205	81.3208	-1.41954	down	-0.935886	normal	0.48582	normal	-0.833838	normal
ENSMUSG00000029171	Pgm2	1.39782	4.29171	1.90665	3.07788	1.17849	up	0.801	normal	-0.374269	normal	0.485131	normal
ENSMUSG00000029195	Klb	10.5614	4.74367	10.4086	6.74268	-1.49588	down	-0.957977	normal	0.540046	normal	-0.809297	normal
ENSMUSG00000029231	Pdgfra	1.20112	3.70348	1.26544	1.90122	1.11818	up	0.284673	normal	-0.829403	normal	0.349746	normal
ENSMUSG00000029247	Paics	71.1058	40.4892	76.3139	53.6927	-1.17395	down	-0.717651	normal	0.458277	normal	-0.720264	normal
ENSMUSG00000029269	Sult1b1	7.76556	4.76222	7.975	7.22646	-1.04427	down	-0.38363	normal	0.662684	normal	-0.31152	normal
ENSMUSG00000029299	Abcg3	0.697575	2.30208	0.897344	1.46579	1.26904	up	0.747488	normal	-0.518332	normal	0.514032	normal
ENSMUSG00000029449	Rhof	0.055054	4.0372	0.109369	0.885773	4.75289	up	--	--	-2.00223	normal	--	--
ENSMUSG00000029535	Triap1	7.63546	21.4309	8.54086	18.3487	1.06509	up	0.93129	normal	-0.131242	normal	0.900278	normal
ENSMUSG00000029656	C8b	115.165	60.7118	80.0765	90.54	-1.2572	down	-0.671517	normal	0.586863	normal	-0.018776	normal
ENSMUSG00000029708	Gcc1	2.70657	6.75917	3.88977	5.69819	1.05324	up	0.764569	normal	-0.287416	normal	0.403651	normal
ENSMUSG00000029727	Cyp3a13	74.8183	36.8749	56.3282	47.7704	-1.3856	down	-0.969807	normal	0.417307	normal	-0.427525	normal
ENSMUSG00000029729	Zkscan1	6.02609	3.81319	5.58295	4.67841	-1.03658	down	-0.705379	normal	0.332727	normal	-0.469432	normal
ENSMUSG00000029777	Gars	14.0809	40.7944	14.5665	24.0887	1.08479	up	0.435174	normal	-0.646073	normal	0.517591	normal
ENSMUSG00000030029	Lrig1	4.24422	2.53114	5.16144	3.4653	-1.13217	down	-0.60893	normal	0.526187	normal	-0.761492	normal
ENSMUSG00000030108	Slc6a13	63.7471	36.2781	71.2729	48.4953	-1.19012	down	-0.723478	normal	0.468389	normal	-0.750148	normal
ENSMUSG00000030122	Ptms	263.632	152.061	273.446	185.136	-1.17603	down	-0.827547	normal	0.350706	normal	-0.75073	normal
ENSMUSG00000030157	Clec2d	31.5762	11.3274	32.0418	19.8566	-1.86074	down	-0.990772	normal	0.871889	normal	-0.882906	normal
ENSMUSG00000030218	Mgp	1.3245	4.41775	1.42232	1.69342	1.20556	up	0.026335	normal	-1.16999	normal	0.050906	normal
ENSMUSG00000030247	Kcnj8	0.888461	2.67315	1.1575	1.74524	1.15883	up	0.634955	normal	-0.519567	normal	0.383448	normal
ENSMUSG00000030259	Rassf8	7.47857	4.96717	8.58045	6.06252	-1.03133	down	-0.618894	normal	0.416214	normal	-0.679354	normal
ENSMUSG00000030279	C2cd5	0.808329	2.23428	1.20804	1.71151	1.06696	up	0.831062	normal	-0.23302	normal	0.344384	normal
ENSMUSG00000030340	Scnn1a	6.83316	3.99404	6.10525	8.06864	-1.11971	down	-0.0725928	normal	1.04901	normal	0.221609	normal
ENSMUSG00000030410	Dmwd	6.38206	3.87769	5.91047	4.80643	-1.13487	down	-0.731092	normal	0.407432	normal	-0.49033	normal
ENSMUSG00000030470	Csrp3	15.5774	4.63527	15.0497	13.6368	-2.02646	down	-0.476119	normal	1.55105	normal	-0.306697	normal
ENSMUSG00000030493	Faap24	0.742243	2.2601	0.590269	1.34889	1.16659	up	0.527667	normal	-0.634726	normal	0.977229	normal
ENSMUSG00000030498	Gas2	17.4995	7.53138	16.9604	10.584	-1.39227	down	-0.886946	normal	0.507747	normal	-0.739239	normal
ENSMUSG00000030536	Iqgap1	1.6797	5.49545	1.87613	3.59805	1.20809	up	0.758085	normal	-0.445239	normal	0.737114	normal
ENSMUSG00000030609	Aen	2.89903	9.23107	2.93484	6.89294	1.11582	up	0.765279	normal	-0.347593	normal	0.651388	normal
ENSMUSG00000030659	Nucb2	0.818393	2.60666	1.03406	1.29523	1.10516	up	0.270097	normal	-0.829586	normal	0.141741	normal
ENSMUSG00000030670	Cyp2r1	4.76703	3.12781	5.61768	5.13425	-1.01697	down	-0.196438	normal	0.822839	normal	-0.289023	normal
ENSMUSG00000030671	Pde3b	14.766	9.08496	14.7749	10.5636	-1.08591	down	-0.801457	normal	0.287019	normal	-0.669843	normal
ENSMUSG00000030674	Qprt	47.8713	23.8824	42.4475	29.9494	-1.35817	down	-0.997158	normal	0.362986	normal	-0.696685	normal
ENSMUSG00000030768	Disp1	0.250237	0.820323	0.392974	0.541062	1.23288	up	0.7676	normal	-0.462866	normal	0.372436	normal
ENSMUSG00000030782	Tgfb1i1	0.490962	1.96911	0.946569	0.862822	1.31124	up	0.527644	normal	-0.777057	normal	-0.00197598	normal
ENSMUSG00000030844	Rgs10	1.02915	3.92555	1.7222	2.55702	1.4662	up	0.972029	normal	-0.488898	normal	0.384726	normal
ENSMUSG00000030861	Acadsb	22.8291	14.3381	24.0705	17.6606	-1.05182	down	-0.703563	normal	0.349839	normal	-0.632952	normal
ENSMUSG00000030935	Acsm3	50.5863	28.1647	54.1107	39.9469	-1.21866	down	-0.668848	normal	0.551901	normal	-0.633668	normal
ENSMUSG00000031103	Elf4	0.463543	1.48855	0.513326	1.08345	1.18317	up	0.856046	normal	-0.324918	normal	0.855475	normal
ENSMUSG00000031146	Plp2	1.04176	3.23641	1.30054	1.61242	1.15826	up	0.299561	normal	-0.854616	normal	0.108298	normal
ENSMUSG00000031173	Otc	137.791	43.1866	161.465	94.4109	-1.9913	down	-0.854181	normal	1.13754	normal	-0.947838	normal
ENSMUSG00000031253	Srpx2	0.344118	1.26999	0.708154	0.673656	1.50722	up	0.786721	normal	-0.718363	normal	-0.155909	normal
ENSMUSG00000031328	Flna	1.87092	6.76163	2.63734	4.34414	1.35131	up	0.885668	normal	-0.46042	normal	0.525779	normal
ENSMUSG00000031343	Gabra3	0.441288	1.23935	0.477019	0.711043	1.04237	up	0.362621	normal	-0.676046	normal	0.383863	normal
ENSMUSG00000031360	Ctps2	1.73518	4.88152	2.28751	3.53997	1.0542	up	0.680571	normal	-0.370891	normal	0.416731	normal
ENSMUSG00000031367	Ap1s2	0.947152	2.58301	1.33188	1.854	1.0201	up	0.644197	normal	-0.371731	normal	0.29746	normal
ENSMUSG00000031400	G6pdx	1.4825	4.55719	1.64942	2.76339	1.10911	up	0.564686	normal	-0.538526	normal	0.549743	normal
ENSMUSG00000031443	F7	37.006	22.0937	33.392	33.306	-1.10945	down	-0.477354	normal	0.633169	normal	-0.200288	normal
ENSMUSG00000031502	Col4a1	4.49509	15.6166	4.85243	8.0036	1.31726	up	0.498861	normal	-0.813303	normal	0.517559	normal
ENSMUSG00000031503	Col4a2	2.46654	11.9983	3.2192	5.93742	1.80522	up	0.93042	normal	-0.869875	normal	0.672154	normal
ENSMUSG00000031539	Ap3m2	0.329383	1.1687	0.515379	0.770602	1.35482	up	0.879612	normal	-0.472098	normal	0.374993	normal
ENSMUSG00000031596	Slc7a2	90.411	56.5618	62.5447	65.4231	-1.08002	down	-0.802009	normal	0.280238	normal	-0.136868	normal
ENSMUSG00000031609	Sap30	1.88781	5.53596	2.50723	4.38761	1.12401	up	0.884009	normal	-0.236406	normal	0.605696	normal
ENSMUSG00000031659	Adcy7	0.59356	2.38664	0.715795	1.45261	1.47757	up	0.930034	normal	-0.543332	normal	0.791877	normal
ENSMUSG00000031740	Mmp2	0.708259	3.10086	0.883053	1.42613	1.64536	up	0.677957	normal	-0.95977	normal	0.492631	normal
ENSMUSG00000031776	Arl2bp	1.8927	7.4444	2.27563	3.53197	1.52143	up	0.570652	normal	-0.947115	normal	0.417593	normal
ENSMUSG00000031825	Crispld2	0.167086	0.932661	0.266687	0.433858	1.96548	up	1.06471	normal	-0.89714	normal	0.512021	normal
ENSMUSG00000031827	Cotl1	5.87932	19.4655	6.47767	12.1658	1.21813	up	0.718664	normal	-0.493962	normal	0.70783	normal
ENSMUSG00000031845	Bco1	1.69247	5.11125	1.70796	3.29975	1.15355	up	0.62714	normal	-0.522503	normal	0.751726	normal
ENSMUSG00000031963	Bmper	0.0774393	0.551325	0.0709073	0.302509	2.34088	up	--	--	-0.711095	normal	--	--
ENSMUSG00000031965	Tbx20	0.219337	0.789052	0.444886	0.468802	1.37161	up	0.770939	normal	-0.594919	normal	-0.125978	normal
ENSMUSG00000031980	Agt	312.593	200.106	304.11	210.556	-1.01144	down	-0.894351	normal	0.118397	normal	-0.724203	normal
ENSMUSG00000032014	Oaf	63.5563	26.1315	68.5379	42.85	-1.65992	down	-0.879466	normal	0.783219	normal	-0.863954	normal
ENSMUSG00000032020	Ubash3b	0.213794	0.609092	0.283779	0.578437	1.05591	up	0.938359	normal	-0.11488	normal	0.669389	normal
ENSMUSG00000032064	Dixdc1	3.44257	2.00197	4.60804	3.35845	-1.17395	down	-0.347291	normal	0.829398	normal	-0.495626	normal
ENSMUSG00000032079	Apoa5	646.989	340.21	559.137	428.901	-1.33051	down	-0.924584	normal	0.408057	normal	-0.584802	normal
ENSMUSG00000032080	Apoa4	220.535	97.0618	144.623	143.396	-1.54383	down	-0.934868	normal	0.610587	normal	-0.195949	normal
ENSMUSG00000032135	Mcam	1.86202	5.11805	1.8045	3.4017	1.027	up	0.527741	normal	-0.496788	normal	0.702343	normal
ENSMUSG00000032231	Anxa2	3.80268	15.8215	6.9147	8.67382	1.52916	up	0.858984	normal	-0.662742	normal	0.133596	normal
ENSMUSG00000032332	Col12a1	0.171341	0.420796	0.329414	0.345769	1.09355	up	0.965945	normal	-0.12269	normal	0.116413	normal
ENSMUSG00000032334	Loxl1	0.449264	1.94559	0.487674	0.902151	1.60922	up	0.672206	normal	-0.931585	normal	0.69823	normal
ENSMUSG00000032363	Adamts7	0.989452	0.635561	1.24897	0.731062	-1.03938	down	-0.742069	normal	0.302982	normal	-0.925103	normal
ENSMUSG00000032366	Tpm1	10.8699	38.412	11.1487	24.689	1.37167	up	0.856518	normal	-0.512286	normal	0.940473	normal
ENSMUSG00000032744	Heyl	0.298139	1.07019	0.379051	0.485544	1.32898	up	0.375076	normal	-0.945405	normal	0.173338	normal
ENSMUSG00000032892	Rangrf	0.540695	1.88347	0.322055	1.00948	1.35762	up	--	--	-0.817837	normal	--	--
ENSMUSG00000032965	Ift57	0.251702	0.754419	0.386021	0.542597	1.11277	up	0.769202	normal	-0.344648	normal	0.299355	normal
ENSMUSG00000033060	Lmo7	3.67962	10.3687	3.79931	8.82233	1.04623	up	0.878988	normal	-0.165564	normal	0.975048	normal
ENSMUSG00000033220	Rac2	1.94631	5.75553	2.57759	4.81751	1.09914	up	0.983779	normal	-0.112123	normal	0.706666	normal
ENSMUSG00000033453	Adamts15	0.154388	0.547335	0.21102	0.284274	1.32706	up	0.548689	normal	-0.769792	normal	0.248951	normal
ENSMUSG00000033540	Idua	1.65056	4.70031	2.14105	3.7333	1.05251	up	0.813616	normal	-0.233599	normal	0.577236	normal
ENSMUSG00000033676	Gabrb3	0.153123	0.678385	0.247518	0.412269	1.678	up	0.924025	normal	-0.750763	normal	0.388273	normal
ENSMUSG00000033752	Mnd1	3.58226	2.27077	3.75037	3.39991	-1.01061	down	-0.391928	normal	0.620669	normal	-0.330352	normal
ENSMUSG00000033860	Fgg	1541.48	977.186	1631.8	1275.3	-1.03201	down	-0.599227	normal	0.434274	normal	-0.551548	normal
ENSMUSG00000033900	Map9	0.0519492	0.227655	0.0910017	0.146131	1.69129	up	--	--	-0.556731	normal	--	--
ENSMUSG00000034121	Mks1	0.356145	1.01893	0.430239	0.662353	1.08325	up	0.556938	normal	-0.521714	normal	0.403812	normal
ENSMUSG00000034127	Tspan8	0.470143	3.1121	0.540133	1.24202	2.09778	up	0.987385	normal	-1.10601	normal	0.985945	normal
ENSMUSG00000034205	Loxl2	0.561906	2.37179	0.602226	1.12179	1.54779	up	0.661587	normal	-0.878955	normal	0.698345	normal
ENSMUSG00000034429	Zfp707	13.1632	5.55604	12.8693	8.69726	-1.60283	down	-0.907463	normal	0.696356	normal	-0.761633	normal
ENSMUSG00000034456	Uroc1	94.0287	40.6957	87.2713	58.9433	-1.54811	down	-0.996811	normal	0.551884	normal	-0.759138	normal
ENSMUSG00000034573	Ptpn13	0.123701	0.424432	0.105362	0.211838	1.22228	up	0.427922	normal	-0.790603	normal	0.778855	normal
ENSMUSG00000034584	Exph5	2.22438	1.28699	2.24022	1.98354	-1.18801	down	-0.506642	normal	0.682925	normal	-0.38067	normal
ENSMUSG00000034595	Ppp1r18	1.55624	3.98945	1.60206	3.03495	1.00411	up	0.641516	normal	-0.360452	normal	0.715729	normal
ENSMUSG00000034652	Cd300a	1.00385	3.30813	1.07296	2.03468	1.22766	up	0.673954	normal	-0.550935	normal	0.715184	normal
ENSMUSG00000034723	Tmx4	3.57949	2.20377	3.77961	2.85396	-1.10195	down	-0.639547	normal	0.46634	normal	-0.59145	normal
ENSMUSG00000034771	Tle2	2.59756	1.51582	3.52449	2.24856	-1.16891	down	-0.544726	normal	0.626451	normal	-0.809379	normal
ENSMUSG00000034854	Mfsd12	1.56997	4.39014	1.92036	3.41356	1.02096	up	0.793444	normal	-0.222242	normal	0.62979	normal
ENSMUSG00000035049	Rrp12	1.67068	4.8205	1.31382	2.73975	1.12142	up	0.364655	normal	-0.754289	normal	0.845327	normal
ENSMUSG00000035235	Trim13	0.692739	2.04484	1.05517	1.66442	1.11044	up	0.912761	normal	-0.196693	normal	0.441038	normal
ENSMUSG00000035566	Pcdh17	0.160387	0.498474	0.225535	0.310814	1.1721	up	0.61843	normal	-0.548354	normal	0.258444	normal
ENSMUSG00000035735	Dagla	0.157559	0.464663	0.162237	0.339665	1.07628	up	0.766751	normal	-0.308724	normal	0.867239	normal
ENSMUSG00000035778	Ggta1	0.991382	2.99186	1.41551	1.89287	1.14071	up	0.625625	normal	-0.512473	normal	0.282092	normal
ENSMUSG00000035780	Ugt2a3	120.332	55.9896	120.842	96.056	-1.45491	down	-0.642517	normal	0.813898	normal	-0.511745	normal
ENSMUSG00000035783	Acta2	0.850437	4.70773	1.17417	1.19637	1.90055	up	0.171115	normal	-1.71837	normal	-0.137381	normal
ENSMUSG00000035836	Ugt2b1	176.242	75.5397	150.174	132.388	-1.56285	down	-0.725211	normal	0.839035	normal	-0.360936	normal
ENSMUSG00000035878	Hykk	22.7945	10.0035	22.848	14.8558	-1.55864	down	-0.944194	normal	0.61677	normal	-0.817948	normal
ENSMUSG00000035900	Gramd4	1.32766	3.7294	1.24422	2.36599	1.05738	up	0.500522	normal	-0.553886	normal	0.679073	normal
ENSMUSG00000036106	Prr5	1.63963	4.49298	2.23783	3.96044	1.0442	up	0.939448	normal	-0.101475	normal	0.625949	normal
ENSMUSG00000036353	P2ry12	0.631921	1.76204	0.961021	1.41467	1.0455	up	0.850246	normal	-0.19127	normal	0.520481	normal
ENSMUSG00000036381	P2ry14	0.597421	1.84268	0.638719	1.21865	1.1497	up	0.75741	normal	-0.389615	normal	0.695451	normal
ENSMUSG00000036446	Lum	2.39767	12.7041	3.38532	5.60191	1.89269	up	0.891389	normal	-0.996866	normal	0.534858	normal
ENSMUSG00000036545	Adamts2	0.572428	1.6526	0.604026	1.0799	1.06581	up	0.591789	normal	-0.468865	normal	0.646378	normal
ENSMUSG00000036752	Tubb4b	40.7287	123.555	50.229	86.3851	1.16456	up	0.761474	normal	-0.399423	normal	0.590314	normal
ENSMUSG00000036813	Entpd8	24.93	10.9384	26.5311	18.8957	-1.53019	down	-0.716443	normal	0.814842	normal	-0.683206	normal
ENSMUSG00000036833	Pnpla7	23.3073	12.2207	24.9729	13.2515	-1.00313	down	-0.834948	normal	0.171232	normal	-0.764695	normal
ENSMUSG00000036864	Proser3	0.9375	0.595845	0.952802	0.76865	-1.02217	down	-0.590151	normal	0.434818	normal	-0.471366	normal
ENSMUSG00000036894	Rap2b	0.309966	1.15439	0.417501	0.765813	1.41316	up	0.958972	normal	-0.450664	normal	0.66113	normal
ENSMUSG00000036905	C1qb	26.892	78.3395	34.6521	63.1386	1.06412	up	0.899276	normal	-0.160727	normal	0.6666	normal
ENSMUSG00000036943	Rab8b	1.00465	2.90711	1.3654	2.28425	1.052	up	0.846933	normal	-0.199695	normal	0.542614	normal
ENSMUSG00000037053	Azgp1	858.925	466.357	842.549	628.276	-1.24132	down	-0.773726	normal	0.469161	normal	-0.61599	normal
ENSMUSG00000037071	Scd1	558.622	325.026	344.162	431.728	-1.14694	down	-0.675275	normal	0.47408	normal	0.158544	normal
ENSMUSG00000037095	Lrg1	292.295	175.839	252.646	221.46	-1.13386	down	-0.713294	normal	0.423537	normal	-0.38073	normal
ENSMUSG00000037202	Prf1	0.114179	0.993728	0.185231	0.911766	2.69923	up	--	--	-0.0517942	normal	--	--
ENSMUSG00000037379	Spon2	10.2757	6.00093	9.24825	6.73643	-1.15727	down	-0.901672	normal	0.258924	normal	-0.593812	normal
ENSMUSG00000037415	Ranbp10	20.3815	11.6791	19.1147	13.5526	-1.19753	down	-0.914092	normal	0.286222	normal	-0.689505	normal
ENSMUSG00000037432	Fer1l5	0.303849	0.144275	0.381053	0.226771	-1.43573	down	-0.732794	normal	0.70768	normal	-0.925973	normal
ENSMUSG00000037447	Arid5a	0.349458	0.86796	0.28062	0.691253	1.06641	up	0.92356	normal	-0.139148	normal	0.932435	normal
ENSMUSG00000037583	Nr0b2	33.0814	14.6416	29.5854	25.1684	-1.52569	down	-0.725363	normal	0.801614	normal	-0.424905	normal
ENSMUSG00000037621	Atoh8	11.3813	32.4586	13.1182	25.2924	1.12207	up	0.810232	normal	-0.309658	normal	0.737796	normal
ENSMUSG00000037780	Mbl1	61.441	39.2654	88.342	68.9592	-1.01318	down	-0.175517	normal	0.840317	normal	-0.478549	normal
ENSMUSG00000037902	Sirpa	4.41404	13.946	4.56195	9.71693	1.17524	up	0.805786	normal	-0.365224	normal	0.876113	normal
ENSMUSG00000037907	Ankrd13b	0.759723	3.0696	0.979768	1.77323	1.55963	up	0.884708	normal	-0.671833	normal	0.648147	normal
ENSMUSG00000037942	Crp	190.871	105.195	192.626	143.182	-1.21531	down	-0.734544	normal	0.481707	normal	-0.618168	normal
ENSMUSG00000037944	Ccr7	0.180857	1.49305	0.204617	0.89594	2.53758	up	--	--	-0.59165	normal	--	--
ENSMUSG00000037946	Fgd3	0.244345	0.917181	0.274369	0.472281	1.38866	up	0.598723	normal	-0.788925	normal	0.573699	normal
ENSMUSG00000037972	Snn	0.580968	1.56188	0.660764	1.11865	1.0013	up	0.591895	normal	-0.406057	normal	0.635967	normal
ENSMUSG00000038034	Igsf8	2.50665	7.5903	3.07326	5.81762	1.15674	up	0.883891	normal	-0.268935	normal	0.724065	normal
ENSMUSG00000038055	Dexi	5.94027	3.81634	8.4431	5.34115	-1.01447	down	-0.451742	normal	0.565151	normal	-0.798637	normal
ENSMUSG00000038074	Fkbp14	2.42326	1.45878	2.58003	1.76444	-1.13659	down	-0.774169	normal	0.36489	normal	-0.737427	normal
ENSMUSG00000038147	Cd84	1.99548	5.78203	2.21085	3.73504	1.15196	up	0.616079	normal	-0.531555	normal	0.560837	normal
ENSMUSG00000038372	Gmds	0.364824	1.49261	0.614669	1.00302	1.57838	up	--	--	-0.463455	normal	0.502951	normal
ENSMUSG00000038400	Pmepa1	0.364176	1.10923	0.710401	0.684577	1.0825	up	0.586717	normal	-0.489411	normal	-0.250154	normal
ENSMUSG00000038515	Grtp1	5.10572	2.85344	5.91369	4.13286	-1.14122	down	-0.590418	normal	0.553706	normal	-0.630472	normal
ENSMUSG00000038522	Mfsd4b1	16.0566	7.85305	18.415	13.899	-1.38748	down	-0.520431	normal	0.869778	normal	-0.586421	normal
ENSMUSG00000038524	Fchsd1	0.148436	0.572279	0.204048	0.30658	1.43539	up	--	--	-0.735385	normal	0.363773	normal
ENSMUSG00000038576	Susd4	6.39039	1.75707	4.78864	4.15623	-2.23853	down	-0.958432	normal	1.28126	normal	-0.416236	normal
ENSMUSG00000038679	Trps1	0.0753637	0.240074	0.120309	0.189098	1.20931	up	0.929844	normal	-0.275907	normal	0.381725	normal
ENSMUSG00000038704	Aspdh	66.6677	27.2629	68.0381	47.6224	-1.61808	down	-0.805944	normal	0.813055	normal	-0.706713	normal
ENSMUSG00000038740	Mvb12b	0.336977	1.31256	0.42149	0.707115	1.50704	up	0.726571	normal	-0.77737	normal	0.542971	normal
ENSMUSG00000039099	Wdr93	0.318663	1.06493	0.55181	0.747255	1.29971	up	0.889676	normal	-0.406693	normal	0.229579	normal
ENSMUSG00000039116	Adgrg6	0.148249	0.45812	0.248866	0.281338	1.14524	up	0.589745	normal	-0.55528	normal	0.0111723	normal
ENSMUSG00000039196	Orm1	280.9	144.913	149.324	186.669	-1.392	down	-0.904847	normal	0.489332	normal	0.135405	normal
ENSMUSG00000039264	Gimap3	0.905687	2.63692	0.967269	2.18906	1.06866	up	0.90039	normal	-0.164839	normal	0.945551	normal
ENSMUSG00000039323	Igfbp2	500.033	253.186	419.902	329.68	-1.3065	down	-0.93828	normal	0.369158	normal	-0.564903	normal
ENSMUSG00000039450	Dcxr	60.6324	159.891	60.5741	132.013	1.00586	up	0.792945	normal	-0.210414	normal	0.915522	normal
ENSMUSG00000039653	Baat	142.098	81.9643	130.305	100.807	-1.16272	down	-0.823189	normal	0.341339	normal	-0.565624	normal
ENSMUSG00000039747	Orai2	0.278001	0.830589	0.325405	0.560358	1.10447	up	0.653908	normal	-0.445694	normal	0.56273	normal
ENSMUSG00000039783	Kmo	77.3791	40.0684	84.828	65.3996	-1.34452	down	-0.579811	normal	0.766335	normal	-0.567493	normal
ENSMUSG00000039809	Gabbr2	2.75975	1.69138	3.20406	2.4125	-1.10758	down	-0.529047	normal	0.580748	normal	-0.607901	normal
ENSMUSG00000040118	Cacna2d1	0.109839	0.407102	0.165255	0.222194	1.25619	up	0.478871	normal	-0.775388	normal	0.0958192	normal
ENSMUSG00000040134	Rdh7	509.953	297.676	564.407	440.078	-1.14531	down	-0.52692	normal	0.6204	normal	-0.542813	normal
ENSMUSG00000040212	Emp3	1.55768	4.56845	2.39676	3.10162	1.04993	up	0.683106	normal	-0.361265	normal	0.189276	normal
ENSMUSG00000040247	Tbc1d10c	0.269646	1.0234	0.395779	0.633714	1.41307	up	--	--	-0.55985	normal	--	--
ENSMUSG00000040322	Slc25a24	0.531521	1.7258	0.531603	1.07605	1.20542	up	0.686549	normal	-0.512784	normal	0.824998	normal
ENSMUSG00000040413	Timd2	21.4043	11.6399	22.7322	18.6701	-1.28877	down	-0.553137	normal	0.737276	normal	-0.482381	normal
ENSMUSG00000040522	Tlr8	0.356143	1.33378	0.586904	0.862669	1.40425	up	0.875759	normal	-0.524319	normal	0.299183	normal
ENSMUSG00000040528	Milr1	0.473424	1.49832	0.412679	1.17492	1.08032	up	0.861833	normal	-0.211775	normal	--	--
ENSMUSG00000040536	Necab1	11.1227	6.76249	12.6828	9.51811	-1.11099	down	-0.548434	normal	0.563954	normal	-0.614878	normal
ENSMUSG00000040552	C3ar1	0.677849	3.6841	0.912174	1.50203	1.89131	up	0.810161	normal	-1.07318	normal	0.519382	normal
ENSMUSG00000040583	Cyp2b13	0	14.9623	0.126349	7.13391	12.1442	up	--	--	-1.04728	normal	--	--
ENSMUSG00000040618	Pck2	0.813143	3.16483	0.907331	1.83504	1.43971	up	0.786323	normal	-0.650353	normal	0.725872	normal
ENSMUSG00000040690	Col16a1	0.257359	1.11791	0.450756	0.612101	1.63189	up	0.907022	normal	-0.721546	normal	0.216354	normal
ENSMUSG00000040722	Scamp5	4.76873	17.2636	4.73523	10.4758	1.42614	up	0.805245	normal	-0.618604	normal	0.941005	normal
ENSMUSG00000041044	Lrit1	3.3241	1.45118	3.98257	3.17025	-1.52078	down	-0.377149	normal	1.14576	normal	-0.50116	normal
ENSMUSG00000041237	Pklr	16.9154	10.4683	21.6374	14.2761	-1.09948	down	-0.57281	normal	0.529074	normal	-0.808532	normal
ENSMUSG00000041261	Car8	14.3495	7.66391	20.3509	11.9632	-1.24819	down	-0.572665	normal	0.676553	normal	-0.944194	normal
ENSMUSG00000041351	Rap1gap	0.778168	2.56709	0.797515	1.27171	1.24643	up	0.332908	normal	-0.910337	normal	0.387335	normal
ENSMUSG00000041515	Irf8	2.3	6.4759	2.3583	5.44088	1.03293	up	0.905134	normal	-0.124121	normal	0.994151	normal
ENSMUSG00000041607	Mbp	0.199523	0.905096	0.214268	0.410122	1.79998	up	0.792285	normal	-1.00169	normal	0.624283	normal
ENSMUSG00000041729	Coro2b	0.501518	1.41078	0.648304	1.12792	1.0583	up	0.767759	normal	-0.286428	normal	0.45905	normal
ENSMUSG00000041734	Kirrel	0.32238	0.910772	0.315429	0.48491	1.02496	up	0.260714	normal	-0.761576	normal	0.42114	normal
ENSMUSG00000041801	Phlda3	0.331479	1.47653	0.539811	0.852853	1.66385	up	--	--	-0.660289	normal	0.455133	normal
ENSMUSG00000041859	Mcm3	0.80433	2.41251	1.13099	1.85525	1.126	up	0.858971	normal	-0.264209	normal	0.507789	normal
ENSMUSG00000042179	Pnliprp1	0	2.38636	0	0.886861	9.28399	up	--	--	-1.44358	normal	--	--
ENSMUSG00000042202	Slc35e2	12.8774	8.01958	11.9474	9.62424	-1.19411	down	-0.779202	normal	0.417086	normal	-0.454166	normal
ENSMUSG00000042215	Bag2	0.729305	2.17018	1.05884	1.71913	1.10752	up	0.890334	normal	-0.214112	normal	0.501262	normal
ENSMUSG00000042272	Sestd1	0.361888	1.05398	0.347914	0.643316	1.02823	up	0.471314	normal	-0.553562	normal	0.661386	normal
ENSMUSG00000042312	S100a13	11.9371	7.35812	12.3509	10.3182	-1.08318	down	-0.522055	normal	0.563646	normal	-0.444636	normal
ENSMUSG00000042436	Mfap4	0.592631	1.65015	0.752241	1.37373	1.03584	up	0.9123	normal	-0.119575	normal	0.689812	normal
ENSMUSG00000042644	Itpr3	0.172994	0.508732	0.250618	0.336837	1.09917	up	0.611343	normal	-0.485098	normal	0.21243	normal
ENSMUSG00000042759	Apobr	0.464754	1.4132	0.511051	1.13887	1.11688	up	0.933916	normal	-0.180608	normal	0.966175	normal
ENSMUSG00000042821	Snai1	0.489024	1.56063	0.501023	0.735482	1.17513	up	0.253039	normal	-0.919733	normal	--	--
ENSMUSG00000043004	Gng2	0.526377	1.72126	0.554444	1.06506	1.27584	up	0.728393	normal	-0.542835	normal	0.732942	normal
ENSMUSG00000043067	Dpy19l1	18.9831	12.0298	15.851	12.8416	-1.12299	down	-0.904493	normal	0.220981	normal	-0.528383	normal
ENSMUSG00000043079	Synpo	1.13289	3.64434	1.77209	2.54019	1.20916	up	0.838231	normal	-0.36606	normal	0.325825	normal
ENSMUSG00000043091	Tuba1c	19.49	61.1882	25.8708	43.0136	1.22126	up	0.82024	normal	-0.397508	normal	0.539249	normal
ENSMUSG00000043099	Hic1	0.817991	2.28199	1.28434	1.64784	1.01873	up	0.671619	normal	-0.343188	normal	0.157264	normal
ENSMUSG00000043336	Filip1l	1.25096	3.85061	1.73322	3.20796	1.22046	up	0.879825	normal	-0.337047	normal	0.626283	normal
ENSMUSG00000043391	2510009E07Rik	1.57703	4.59425	1.89572	3.42529	1.06242	up	0.807512	normal	-0.250604	normal	0.662044	normal
ENSMUSG00000043542	Zc2hc1a	0.23204	0.759059	0.356986	0.399033	1.24029	up	--	--	-0.810797	normal	-0.0384657	normal
ENSMUSG00000044071	Fam19a2	0.0561582	1.07746	0.0338147	0.367711	3.93745	up	--	--	-1.58854	normal	--	--
ENSMUSG00000044229	Nxpe4	0.186527	0.581428	0.274667	0.535777	1.05186	up	0.868364	normal	-0.180187	normal	0.403789	normal
ENSMUSG00000044258	Ctla2a	0.897584	2.78479	1.08262	1.88029	1.10889	up	0.755672	normal	-0.34573	normal	0.605266	normal
ENSMUSG00000044313	Mab21l3	0.0575488	0.447552	0.05397	0.286489	2.51199	up	--	--	-0.563476	normal	--	--
ENSMUSG00000044583	Tlr7	0.404861	1.96933	0.60728	1.00664	1.71699	up	0.959066	normal	-0.754191	normal	0.521728	normal
ENSMUSG00000044646	Zbtb7c	0.304526	0.151269	0.154057	0.190002	-1.42572	down	-0.994104	normal	--	--	--	--
ENSMUSG00000044811	Cd300c2	1.94312	6.28381	2.30948	4.61203	1.22925	up	0.905519	normal	-0.317214	normal	0.783758	normal
ENSMUSG00000044813	Shb	13.8748	7.82599	12.9637	8.79901	-1.22563	down	-0.978102	normal	0.250161	normal	-0.763106	normal
ENSMUSG00000044906	4930503L19Rik	0.901876	2.52229	0.989975	1.95792	1.20768	up	0.867887	normal	-0.337212	normal	0.751014	normal
ENSMUSG00000045092	S1pr1	11.3766	7.19383	19.9772	11.7746	-1.04551	down	-0.25689	normal	0.790886	normal	-0.943582	normal
ENSMUSG00000045441	Gprin3	3.09605	1.87009	3.37902	2.32329	-1.07901	down	-0.740098	normal	0.341048	normal	-0.737429	normal
ENSMUSG00000045875	Adra1a	1.69762	0.983051	1.9926	1.44326	-1.1874	down	-0.568671	normal	0.622058	normal	-0.656704	normal
ENSMUSG00000046410	Kcnk6	0.714103	1.96778	0.741943	1.39372	1.01991	up	0.622082	normal	-0.395386	normal	0.701056	normal
ENSMUSG00000046572	Zfp518b	0.125069	0.420791	0.21753	0.27963	1.28673	up	0.814156	normal	-0.469444	normal	0.161511	normal
ENSMUSG00000046806	Cyren	0.861334	2.52211	1.43602	1.57658	1.10294	up	0.58842	normal	-0.50614	normal	-0.0345989	normal
ENSMUSG00000046811	Gltpd2	40.8574	24.4602	44.0119	34.2594	-1.10206	down	-0.558521	normal	0.545592	normal	-0.540389	normal
ENSMUSG00000046814	Gchfr	80.929	51.2375	70.1602	71.5248	-1.02014	down	-0.491445	normal	0.530588	normal	-0.158353	normal
ENSMUSG00000046994	Mars2	0.268409	0.788759	0.400911	0.640499	1.14285	up	0.922549	normal	-0.217382	normal	0.470709	normal
ENSMUSG00000047109	Cldn14	3.75628	12.1849	4.79451	8.73051	1.29223	up	0.890721	normal	-0.397661	normal	0.661983	normal
ENSMUSG00000047139	Cd24a	1.32449	5.0262	1.65057	2.16853	1.41032	up	0.387	normal	-1.01714	normal	0.202287	normal
ENSMUSG00000047228	A2ml1	0.91176	3.15557	1.15982	1.97599	1.44289	up	0.800025	normal	-0.641542	normal	0.564585	normal
ENSMUSG00000047473	Zfp30	0.480913	0.282724	0.673028	0.413824	-1.18995	down	-0.538053	normal	0.654114	normal	-0.875934	normal
ENSMUSG00000047631	Apof	310.93	154.047	319.667	222.224	-1.35655	down	-0.803371	normal	0.554342	normal	-0.714948	normal
ENSMUSG00000047747	Rnf150	0.136277	0.388157	0.126888	0.226488	1.01058	up	0.3858	normal	-0.621893	normal	0.625503	normal
ENSMUSG00000047793	Sned1	1.17699	0.687559	1.33894	0.996986	-1.17356	down	-0.568686	normal	0.607074	normal	-0.615171	normal
ENSMUSG00000047875	Gpr157	0.708541	2.02135	0.80387	1.72624	1.07112	up	0.955123	normal	-0.111296	normal	0.909246	normal
ENSMUSG00000048120	Entpd1	1.534	4.98854	2.10827	3.619	1.21364	up	0.892187	normal	-0.317628	normal	0.572042	normal
ENSMUSG00000048126	Col6a3	0.605134	2.76394	0.839901	1.26966	1.66931	up	0.734198	normal	-0.929335	normal	0.405887	normal
ENSMUSG00000048534	Jaml	0.245815	1.37238	0.148527	0.62562	2.23044	up	--	--	-0.936592	normal	--	--
ENSMUSG00000048782	Insc	5.80014	2.8992	6.77064	4.31646	-1.41464	down	-0.727856	normal	0.689383	normal	-0.826928	normal
ENSMUSG00000048865	Arhgap30	0.788479	2.34114	0.887287	2.00057	1.09851	up	0.995042	normal	-0.100794	normal	0.957273	normal
ENSMUSG00000048905	4930539E08Rik	0.114463	0.473831	0.0724148	0.372855	1.60632	up	--	--	-0.347241	normal	--	--
ENSMUSG00000048965	Mrgpre	0.276964	0.900886	0.301207	0.596972	1.26238	up	0.768254	normal	-0.491752	normal	0.784716	normal
ENSMUSG00000049303	Syt12	0.388086	1.17084	0.61014	0.88508	1.10696	up	0.856126	normal	-0.246708	normal	0.335333	normal
ENSMUSG00000049353	Rd3	0.321582	0.180852	0.443227	0.280818	-1.18395	down	-0.457348	normal	--	--	-0.828586	normal
ENSMUSG00000049382	Krt8	55.9114	159.478	71.1316	135.656	1.03449	up	0.95616	normal	-0.0727366	normal	0.737269	normal
ENSMUSG00000049580	Tsku	22.6991	79.7458	34.77	45.2715	1.4346	up	0.68394	normal	-0.748334	normal	0.191111	normal
ENSMUSG00000049866	Arl4c	0.637834	1.84744	0.773406	1.49817	1.05987	up	0.891313	normal	-0.163813	normal	0.744559	normal
ENSMUSG00000049907	Rasl11b	1.29649	4.01279	1.38979	3.19053	1.20331	up	0.949653	normal	-0.251122	normal	0.971275	normal
ENSMUSG00000049940	Pgrmc2	22.462	13.5426	22.5661	15.5778	-1.12216	down	-0.844364	normal	0.280416	normal	-0.719815	normal
ENSMUSG00000049971	Glt1d1	9.91711	6.06203	7.9375	7.76725	-1.08813	down	-0.673437	normal	0.416225	normal	-0.222371	normal
ENSMUSG00000049988	Lrrc25	1.26194	4.22144	1.45945	3.00177	1.23892	up	0.90355	normal	-0.330785	normal	0.837058	normal
ENSMUSG00000050248	Evc2	0.125427	0.468618	0.154026	0.253103	1.47207	up	--	--	-0.792868	normal	--	--
ENSMUSG00000050860	Phospho1	10.2005	35.6972	13.1259	24.6137	1.43733	up	0.969885	normal	-0.462889	normal	0.789112	normal
ENSMUSG00000051279	Gdf6	0.280215	0.879649	0.291888	0.458535	1.18268	up	0.365655	normal	-0.813044	normal	0.434864	normal
ENSMUSG00000051439	Cd14	1.99384	10.1767	3.00754	4.82869	1.80804	up	0.923945	normal	-0.878796	normal	0.46506	normal
ENSMUSG00000051652	Lrrc3	20.7122	10.4786	21.6073	15.5933	-1.3167	down	-0.728278	normal	0.589858	normal	-0.659043	normal
ENSMUSG00000051855	Mest	0.528784	1.62354	0.715425	1.16341	1.14045	up	0.784318	normal	-0.354851	normal	0.49031	normal
ENSMUSG00000052415	Tchh	0.0917523	0.32744	0.0520843	0.205778	1.38738	up	--	--	-0.590974	normal	--	--
ENSMUSG00000052504	Epha3	0.14298	0.415556	0.226359	0.318723	1.06116	up	0.811756	normal	-0.243199	normal	0.307113	normal
ENSMUSG00000052516	Robo2	0.257848	1.00619	0.399988	0.583634	1.22975	up	0.610271	normal	-0.613575	normal	0.31765	normal
ENSMUSG00000052520	Cyp2j5	183.371	106.632	235.736	202.21	-1.13497	down	-0.172754	normal	0.963453	normal	-0.404496	normal
ENSMUSG00000052609	Plekhg3	6.84762	4.28714	5.2819	4.70818	-1.03855	down	-0.875893	normal	0.164082	normal	-0.39655	normal
ENSMUSG00000052821	Cysltr1	0.12759	0.448367	0.194976	0.285656	1.29006	up	0.797206	normal	-0.49147	normal	0.353882	normal
ENSMUSG00000052889	Prkcb	0.393842	1.22745	0.400609	0.773294	1.0863	up	0.5982	normal	-0.483672	normal	0.693109	normal
ENSMUSG00000052942	Glis3	0.1077	0.478472	0.144814	0.245772	1.63067	up	0.826675	normal	-0.798518	normal	0.57649	normal
ENSMUSG00000052974	Cyp2f2	542.778	203.452	478.963	337.23	-1.74774	down	-0.993127	normal	0.755164	normal	-0.676059	normal
ENSMUSG00000053461	Hhipl2	0.279167	0.777457	0.25125	0.442865	1.0675	up	--	--	-0.747984	normal	--	--
ENSMUSG00000053559	Smagp	17.1521	10.4449	20.5094	12.7864	-1.14502	down	-0.782672	normal	0.366082	normal	-0.892386	normal
ENSMUSG00000053916	Nanp	4.12103	2.37164	4.52703	3.10784	-1.20567	down	-0.739205	normal	0.466538	normal	-0.716921	normal
ENSMUSG00000054226	Tprkb	43.7375	28.9847	50.1447	40.2905	-1.00353	down	-0.454601	normal	0.551345	normal	-0.49573	normal
ENSMUSG00000054263	Lifr	25.0254	8.5893	22.8785	13.6298	-1.33502	down	-0.748879	normal	0.588132	normal	-0.729407	normal
ENSMUSG00000054321	Taf4b	0.352286	0.970576	0.465423	0.836224	1.03631	up	0.908648	normal	-0.123564	normal	0.635697	normal
ENSMUSG00000054385	Ceacam2	3.88194	2.32491	3.27005	3.52846	-1.12101	down	-0.473219	normal	0.649169	normal	-0.11789	normal
ENSMUSG00000054428	Atpif1	5.9358	16.1604	7.2674	14.5914	1.01094	up	0.958869	normal	-0.0484453	normal	0.803072	normal
ENSMUSG00000054434	Tmem120b	0.676424	1.97465	0.824677	1.10933	1.072	up	0.364823	normal	-0.700486	normal	0.249371	normal
ENSMUSG00000054640	Slc8a1	0.101434	0.391571	0.144854	0.241492	1.2528	up	0.847316	normal	-0.402934	normal	0.781328	normal
ENSMUSG00000054675	Tmem119	0.161786	1.44596	0.266493	0.639076	2.63772	up	--	--	-1.01195	normal	--	--
ENSMUSG00000054702	Ap1s3	0.134537	0.721614	0.111996	0.481534	1.98032	up	--	--	-0.496337	normal	--	--
ENSMUSG00000055301	Adh7	3.2294	1.72198	4.292	2.44723	-1.28991	down	-0.719824	normal	0.571717	normal	-0.989902	normal
ENSMUSG00000055725	Paqr3	3.0196	1.62665	3.24319	1.95818	-1.26179	down	-0.895884	normal	0.368181	normal	-0.869216	normal
ENSMUSG00000055737	Ghr	105.629	44.0842	117.236	70.7921	-1.59758	down	-0.851258	normal	0.74848	normal	-0.987174	normal
ENSMUSG00000055799	Tcf7l1	4.05463	2.73059	2.95364	2.66912	-1.00016	down	-0.941259	normal	0.0610095	normal	-0.405449	normal
ENSMUSG00000055805	Fmnl1	0.581478	1.67575	0.558298	1.29902	1.10594	up	0.832194	normal	-0.270475	normal	0.993875	normal
ENSMUSG00000055912	Tmem150a	33.8654	20.6293	40.4151	24.6076	-1.10239	down	-0.778107	normal	0.327496	normal	-0.904658	normal
ENSMUSG00000056025	Clca3a1	1.63762	5.25064	1.37169	2.72801	1.21779	up	0.380611	normal	-0.833515	normal	0.759838	normal
ENSMUSG00000056708	Ier5	1.25511	3.62012	1.76305	2.98958	1.07844	up	0.919058	normal	-0.155083	normal	0.556629	normal
ENSMUSG00000056888	Glipr1	0.466572	3.28118	0.65479	1.5057	2.19667	up	--	--	-0.89323	normal	0.959971	normal
ENSMUSG00000056973	Ces1d	431.04	208.548	438.959	266.644	-1.38606	down	-0.993802	normal	0.394962	normal	-0.889018	normal
ENSMUSG00000057037	Cfhr1	94.3942	60.1137	95.279	89.6256	-1.00961	down	-0.393841	normal	0.617333	normal	-0.270381	normal
ENSMUSG00000057068	Fam47e	4.49973	2.78232	4.09795	3.66716	-1.10959	down	-0.627138	normal	0.483417	normal	-0.324337	normal
ENSMUSG00000057110	Cntrl	3.50848	2.35533	2.01184	2.35487	-1.09164	down	-0.958438	normal	0.135766	normal	-0.00132332	normal
ENSMUSG00000057228	Aadat	54.8081	28.7041	46.5704	39.9367	-1.28642	down	-0.780008	normal	0.508132	normal	-0.412823	normal
ENSMUSG00000057234	Mettl15	1.32889	3.66313	1.38441	2.71515	1.02612	up	0.68015	normal	-0.34158	normal	0.758286	normal
ENSMUSG00000057322	Rpl38	17.1648	56.4652	19.4479	41.1218	1.31821	up	0.924542	normal	-0.389501	normal	0.862298	normal
ENSMUSG00000057969	Sema3b	0.132867	0.42608	0.153315	0.413226	1.16333	up	--	--	0.117348	normal	--	--
ENSMUSG00000058013	45546	1.86953	6.89083	2.57609	4.41925	1.41675	up	0.874695	normal	-0.539594	normal	0.520359	normal
ENSMUSG00000058056	Palld	17.2019	10.8246	17.7881	11.2799	-1.06211	down	-0.912629	normal	0.152471	normal	-0.827907	normal
ENSMUSG00000058761	Rnf169	5.94762	3.85477	4.86261	4.19908	-1.01367	down	-0.832131	normal	0.183554	normal	-0.409708	normal
ENSMUSG00000058799	Nap1l1	21.4146	14.7874	22.0352	14.3848	-1.0232	down	-0.951336	normal	0.0756501	normal	-0.871399	normal
ENSMUSG00000058818	Pirb	1.17047	3.80255	1.32218	2.54421	1.21817	up	0.776688	normal	-0.438281	normal	0.739945	normal
ENSMUSG00000058921	Slc10a5	8.9838	5.37457	10.9366	8.0994	-1.1022	down	-0.474313	normal	0.629492	normal	-0.624996	normal
ENSMUSG00000059481	Plg	690.775	426.445	679.484	588.952	-1.04443	down	-0.551971	normal	0.493506	normal	-0.398227	normal
ENSMUSG00000059498	Fcgr3	5.65549	18.0773	5.96589	10.5237	1.20141	up	0.555231	normal	-0.642651	normal	0.608645	normal
ENSMUSG00000059811	Atl2	43.2435	27.8321	33.673	28.0512	-1.02582	down	-0.949515	normal	0.0784318	normal	-0.460555	normal
ENSMUSG00000060002	Chpt1	86.6396	50.9129	107.918	79.6187	-1.20516	down	-0.520847	normal	0.68714	normal	-0.680551	normal
ENSMUSG00000060019	Gm10073	1.32594	3.59725	1.0361	2.73297	1.01527	up	--	--	-0.315198	normal	--	--
ENSMUSG00000060181	Slc35e3	5.71172	3.75715	6.53283	4.48115	-1.00081	down	-0.674487	normal	0.328948	normal	-0.730031	normal
ENSMUSG00000060509	Xcr1	0.0742628	0.302767	0.141993	0.233695	1.59203	up	--	--	-0.319832	normal	--	--
ENSMUSG00000060703	Cd302	133.51	85.3585	125.813	112.88	-1.01868	down	-0.561013	normal	0.459749	normal	-0.349917	normal
ENSMUSG00000061859	Patj	1.39653	3.99631	1.47243	2.68818	1.16976	up	0.636265	normal	-0.531281	normal	0.703391	normal
ENSMUSG00000061981	Flot2	16.3843	10.9123	17.6698	14.6833	-1.00239	down	-0.472685	normal	0.533397	normal	-0.451602	normal
ENSMUSG00000062181	Ces3b	118.252	23.901	105.656	78.9624	-2.60832	down	-0.887613	normal	1.72143	normal	-0.591932	normal
ENSMUSG00000062210	Tnfaip8	0.92093	3.0602	1.2722	1.7812	1.27317	up	0.67068	normal	-0.600082	normal	0.229677	normal
ENSMUSG00000062480	Acat3	74.1714	45.751	89.5179	66.6447	-1.08827	down	-0.473042	normal	0.617117	normal	-0.613933	normal
ENSMUSG00000062515	Fabp4	2.92956	9.70334	2.8363	6.42958	1.32548	up	0.812035	normal	-0.508491	normal	0.985157	normal
ENSMUSG00000062545	Tlr12	3.30017	1.65742	4.98514	2.94369	-1.38885	down	-0.476905	normal	0.915068	normal	-0.950444	normal
ENSMUSG00000062593	Gm49339	1.12198	4.02124	1.23133	2.80457	1.33044	up	0.984724	normal	-0.341938	normal	0.98185	normal
ENSMUSG00000063160	Numbl	0.240835	0.774146	0.332882	0.456463	1.17082	up	0.589364	normal	-0.576424	normal	0.247006	normal
ENSMUSG00000063445	Nmral1	1.19738	4.06261	1.61627	3.49251	1.12946	up	0.980799	normal	-0.145748	normal	0.612947	normal
ENSMUSG00000063450	Syne2	2.10802	1.03487	2.15324	1.71249	-1.05109	down	-0.664725	normal	0.389232	normal	-0.740528	normal
ENSMUSG00000063576	Klhdc3	31.0149	18.5016	29.3254	20.4268	-1.12153	down	-0.921081	normal	0.20273	normal	-0.696173	normal
ENSMUSG00000064080	Fbln2	0.248011	0.935689	0.358736	0.487125	1.4034	up	0.614552	normal	-0.783334	normal	0.221666	normal
ENSMUSG00000066153	Mup21	248.596	74.5391	188.047	174.849	-2.08501	down	-0.834818	normal	1.25355	normal	-0.294663	normal
ENSMUSG00000066319	Rtp3	24.4487	12.2987	23.6187	18.1591	-1.36068	down	-0.707141	normal	0.653873	normal	-0.524597	normal
ENSMUSG00000066682	Pilrb2	0.677598	1.81194	0.891709	1.47813	1.01825	up	0.923619	normal	-0.0917011	normal	0.628824	normal
ENSMUSG00000067071	Hes6	14.397	8.12485	16.2548	11.3704	-1.20021	down	-0.649512	normal	0.553768	normal	-0.692869	normal
ENSMUSG00000067276	Capn6	0.187028	0.934864	0.333333	0.437115	1.84816	up	0.884695	normal	-0.957313	normal	0.192533	normal
ENSMUSG00000067586	S1pr3	0.540915	1.79166	0.660423	0.841953	1.22636	up	0.290227	normal	-0.930361	normal	0.140186	normal
ENSMUSG00000067629	Syngap1	0.142993	0.485741	0.171746	0.352713	1.0595	up	0.540037	normal	-0.516764	normal	--	--
ENSMUSG00000068086	Cyp2d9	1069.7	447.594	902.845	818.963	-1.61544	down	-0.698613	normal	0.919826	normal	-0.320454	normal
ENSMUSG00000068263	Efcc1	0.206735	0.811623	0.23363	0.522312	1.38071	up	--	--	-0.44109	normal	--	--
ENSMUSG00000069516	Lyz2	33.5006	114.063	40.6765	65.6499	1.26756	up	0.636179	normal	-0.627178	normal	0.497532	normal
ENSMUSG00000069833	Ahnak	1.31082	2.5646	1.29497	2.42328	1.0477	up	0.738766	normal	-0.305262	normal	0.851419	normal
ENSMUSG00000070003	Ssbp4	2.08998	6.478	2.23784	4.11583	1.16229	up	0.646225	normal	-0.512958	normal	0.692084	normal
ENSMUSG00000070332	Trim80	0.951439	0.395345	0.627353	0.714243	-1.59138	down	-0.734073	normal	0.858756	normal	-0.0141371	normal
ENSMUSG00000070436	Serpinh1	2.14411	8.73727	3.79847	5.23297	1.52004	up	0.940406	normal	-0.57368	normal	0.25307	normal
ENSMUSG00000070594	Gm4788	100.262	43.4826	104.38	62.817	-1.54235	down	-0.985414	normal	0.558205	normal	-0.9191	normal
ENSMUSG00000071226	Cecr2	1.92977	0.912982	2.10976	1.81291	-1.42483	down	-0.468008	normal	0.959843	normal	-0.479808	normal
ENSMUSG00000071713	Csf2rb	1.37585	4.63042	1.5771	3.00446	1.21315	up	0.761662	normal	-0.447471	normal	0.703898	normal
ENSMUSG00000072680	Tmem254c	67.6635	42.4943	94.061	53.8823	-1.07557	down	-0.635804	normal	0.443214	normal	-0.978973	normal
ENSMUSG00000073555	Gm4951	37.0223	18.9405	47.6862	32.9607	-1.32474	down	-0.488622	normal	0.837293	normal	-0.720898	normal
ENSMUSG00000073565	Prr16	11.7575	5.64356	16.0305	10.0059	-1.41224	down	-0.543779	normal	0.869687	normal	-0.856384	normal
ENSMUSG00000073680	Tmem88b	0.484782	0.289304	0.666026	0.476965	-1.14237	down	-0.355496	normal	0.787851	normal	-0.67735	normal
ENSMUSG00000073834	Mup11	1637.48	458.89	1592	1411.21	-2.15306	down	-0.531391	normal	1.6226	normal	-0.365713	normal
ENSMUSG00000073888	Ccl27a	4.29214	2.46993	5.14584	4.32041	-1.21203	down	-0.305862	normal	0.907874	normal	-0.46844	normal
ENSMUSG00000074364	Ehd2	0.598164	1.732	0.644044	0.847969	1.06441	up	0.184398	normal	-0.874854	normal	0.206919	normal
ENSMUSG00000074639	Rdh16f2	46.3363	123.683	58.216	108.697	1.05704	up	0.895882	normal	-0.160095	normal	0.690774	normal
ENSMUSG00000074682	Zcchc3	0.163137	0.463333	0.185578	0.280021	1.09138	up	--	--	-0.657524	normal	--	--
ENSMUSG00000074824	Rslcan18	0.639492	0.348678	0.585054	0.550051	-1.24481	down	-0.545208	normal	0.699367	normal	-0.301402	normal
ENSMUSG00000075254	Heg1	1.45638	3.76593	1.52808	3.21794	1.01651	up	0.856668	normal	-0.156092	normal	0.895143	normal
ENSMUSG00000076431	Sox4	0.457383	1.48111	0.559844	0.849137	1.20388	up	0.572932	normal	-0.624257	normal	0.408189	normal
ENSMUSG00000078713	Tomm5	11.5089	38.1819	9.84956	21.959	1.29371	up	0.590313	normal	-0.699346	normal	0.945806	normal
ENSMUSG00000078919	Dpm1	14.3422	10.8233	10.3558	11.5081	-1.20521	down	-0.807566	normal	0.402154	normal	-0.0680162	normal
ENSMUSG00000078964	Ces1b	46.3521	123.855	37.9261	84.983	1.04769	up	0.543713	normal	-0.502016	normal	0.966959	normal
ENSMUSG00000079015	Serpina1c	3395.77	1845.06	3422.41	2681.26	-1.22872	down	-0.661764	normal	0.5687	normal	-0.542556	normal
ENSMUSG00000079507	H2-Q1	12.6885	8.25658	10.8593	6.92285	-1.02768	down	-1.17359	normal	-0.139841	normal	-0.807768	normal
ENSMUSG00000079592	C1qtnf5	1.03899	3.11317	1.23018	1.76695	1.135	up	0.493066	normal	-0.636083	normal	0.392181	normal
ENSMUSG00000081534	Slc48a1	16.9945	55.2746	17.6918	34.2263	1.23054	up	0.68146	normal	-0.54477	normal	0.752056	normal
ENSMUSG00000087141	Plcxd2	10.6163	5.82115	11.3065	7.87093	-1.23729	down	-0.749936	normal	0.488701	normal	-0.712123	normal
ENSMUSG00000089929	Bcl2a1b	0.523248	5.12979	1.186	2.06136	2.71573	up	--	--	-1.11608	normal	0.581439	normal
ENSMUSG00000090124	Ugt1a7c	1.3417	4.92231	0.848491	3.0537	1.35611	up	0.745499	normal	-0.609407	normal	1.70151	normal
ENSMUSG00000090171	Ugt1a2	5.22135	0.404036	0.182215	0.216785	-4.07532	down	--	--	--	--	--	--
ENSMUSG00000090369	4933411K16Rik	1.00606	0.631393	0.657493	0.874449	-1.0686	down	-0.544366	normal	--	--	--	--
ENSMUSG00000090733	Rps27	14.8889	58.4437	33.2109	31.9471	1.46738	up	0.704036	normal	-0.758502	normal	-0.212222	normal
ENSMUSG00000092416	Zfp141	2.08059	1.2667	2.32588	1.54429	-1.08745	down	-0.753599	normal	0.336293	normal	-0.795261	normal
ENSMUSG00000093485	Gm20708	19.644	5.8293	15.3973	8.99054	-2.06676	down	-1.42356	normal	0.644924	normal	-0.958959	normal
ENSMUSG00000093674	Rpl41	88.4017	258.203	80.7197	149.759	1.16625	up	0.443544	normal	-0.718867	normal	0.673662	normal
ENSMUSG00000098112	Bin2	1.20713	3.486	1.46518	2.95681	1.0712	up	0.950502	normal	-0.117298	normal	0.804142	normal
ENSMUSG00000102252	Snrpn	2.20302	6.95158	2.53465	5.27031	1.23252	up	0.922662	normal	-0.307012	normal	0.857648	normal
ENSMUSG00000109350	Gm44805	77.369	32.4563	92.7346	58.9388	-1.73479	down	-0.70562	normal	1.03256	normal	-0.836546	normal
ENSMUSG00000109764	Klkb1	52.7256	24.447	64.7842	44.0134	-1.45483	down	-0.576312	normal	0.880157	normal	-0.742547	normal
NewGene_10033	--	0.086147	0.266619	0.115924	0.193296	1.17026	up	--	--	-0.370427	normal	0.524202	normal
NewGene_10695	--	7.54647	4.16083	8.63691	5.80766	-1.15368	down	-0.649434	normal	0.505115	normal	-0.741011	normal
NewGene_10737	--	2.91544	1.47569	3.02235	2.25549	-1.35088	down	-0.711233	normal	0.638298	normal	-0.634704	normal
NewGene_10763	--	46.2517	28.8768	55.5987	40.0764	-1.04508	down	-0.582488	normal	0.464564	normal	-0.594478	normal
NewGene_10817	--	0.496916	1.51085	0.595429	0.797107	1.16961	up	0.334049	normal	-0.830843	normal	0.204961	normal
NewGene_11369	--	4.06792	0.647874	6.87233	3.48524	-2.80817	down	-0.500563	normal	2.30603	normal	-1.11952	normal
NewGene_11448	--	0.175835	0.737388	0.206047	0.377296	1.57678	up	--	--	-0.814948	normal	--	--
NewGene_11511	--	3.40741	2.00437	4.66357	3.38742	-1.13859	down	-0.349484	normal	0.788761	normal	-0.654065	normal
NewGene_12041	--	0.0256347	0.731532	0.00756983	0.528338	4.08194	up	--	--	-0.373381	normal	--	--
NewGene_12111	--	0.231237	0.819041	0.304354	0.519531	1.01283	up	0.703086	normal	-0.309389	normal	-0.208716	normal
NewGene_12364	--	4.06308	1.33304	4.27795	2.67191	-2.11833	down	-0.94311	normal	1.17484	normal	-0.855832	normal
NewGene_13526	--	10.9298	5.46655	15.2569	9.34234	-1.36017	down	-0.531173	normal	0.83153	normal	-0.880177	normal
NewGene_14401	--	0.00379833	2.95064	0	1.95858	8.66593	up	--	--	-0.570845	normal	--	--
NewGene_14576	--	2.70166	1.68368	3.83047	2.40258	-1.00849	down	-0.490224	normal	0.517139	normal	-0.873849	normal
NewGene_15107	--	0.388216	1.2434	0.58768	0.861548	1.16536	up	0.784405	normal	-0.377131	normal	0.328712	normal
NewGene_15753	--	7.88912	3.37587	11.434	9.03604	-1.58495	down	-0.115455	normal	1.4702	normal	-0.510572	normal
NewGene_16872	--	0.0886087	2.25483	0.129002	1.73963	4.24685	up	--	--	-0.309099	normal	--	--
NewGene_17425	--	4.35141	2.6225	6.17466	4.00317	-1.09485	down	-0.438179	normal	0.658781	normal	-0.807368	normal
NewGene_18539	--	3.01463	0.88845	2.57857	4.04479	-2.02054	down	0.106762	normal	2.13025	normal	0.349455	normal
NewGene_18553	--	5.7465	1.75312	7.01351	6.85311	-2.05333	down	-0.204221	normal	1.84994	normal	-0.373271	normal
NewGene_18900	--	3.82525	2.20194	3.43638	2.98512	-1.20488	down	-0.693654	normal	0.514139	normal	-0.402175	normal
NewGene_20274	--	1.42561	1.00161	1.0621	1.2862	-1.5262	down	-0.999889	normal	0.528076	normal	-0.00698569	normal
NewGene_2042	--	0.0363382	0.613081	0.023123	0.367513	3.33086	up	--	--	-0.587005	normal	--	--
NewGene_20679	--	3.22876	2.02513	3.9086	2.65505	-1.06551	down	-0.740142	normal	0.326638	normal	-0.562416	normal
NewGene_21998	--	0.763138	0.453979	0.759562	0.651438	-1.13868	down	-0.561103	normal	0.576736	normal	-0.425932	normal
NewGene_22169	--	0	0.75544	0.003019	0.396061	8.2559	up	--	--	-0.774867	normal	--	--
NewGene_22187	--	1.08226	0.517206	1.05514	0.689675	-1.32278	down	-0.680844	normal	0.639802	normal	-0.685829	normal
NewGene_22865	--	0.103526	0.691044	0.0957407	0.544555	2.44112	up	--	--	-0.455995	normal	--	--
NewGene_22875	--	0.0120142	0.657971	0.0140817	0.453398	5.06201	up	--	--	-0.389296	normal	--	--
NewGene_23217	--	2.33562	6.44427	2.58348	5.03461	1.09248	up	0.811486	normal	-0.27756	normal	0.738153	normal
NewGene_23466	--	2.71449	1.31135	2.00334	1.78416	-1.42094	down	-0.932456	normal	0.487842	normal	-0.378957	normal
NewGene_23831	--	1.18425	0.681302	1.47185	1.07608	-1.21001	down	-0.677848	normal	0.537544	normal	-0.672575	normal
NewGene_23909	--	23.8665	12.2638	30.8651	20.8691	-1.35029	down	-0.523252	normal	0.828201	normal	-0.795273	normal
NewGene_24011	--	0.532753	0.292752	0.674925	0.54074	-1.17875	down	-0.316107	normal	0.861027	normal	-0.526176	normal
NewGene_24044	--	0.611804	0.372485	0.781189	0.518941	-1.37104	down	-0.87578	normal	0.498423	normal	-0.953711	normal
NewGene_24077	--	3.50919	2.04763	4.31302	3.19823	-1.18352	down	-0.5281	normal	0.657278	normal	-0.49411	normal
NewGene_24559	--	2.24378	0.102966	2.29285	1.55082	-4.16688	down	-0.817282	normal	--	--	-0.761966	normal
NewGene_2460	--	2.19197	8.30075	2.68207	5.34277	1.46688	up	0.970045	normal	-0.493366	normal	0.797554	normal
NewGene_25327	--	13.3125	7.81484	16.5347	11.9687	-1.13351	down	-0.483016	normal	0.652544	normal	-0.662894	normal
NewGene_25600	--	0.338946	0.212393	0.324728	0.340386	-1.07524	down	-0.318689	normal	0.757889	normal	-0.124436	normal
NewGene_25734	--	0.137865	0.519446	0.185334	0.297457	1.40845	up	0.759794	normal	-0.645467	normal	0.483923	normal
NewGene_25935	--	0.22149	1.14235	0.576161	0.925921	1.87688	up	1.80335	normal	-0.0707037	normal	0.528323	normal
NewGene_26220	--	0.205435	1.03158	0.19446	0.501507	1.80952	up	--	--	-0.860609	normal	--	--
NewGene_26622	--	0.838102	0.389641	1.19514	0.775118	-1.4085	down	-0.748284	normal	0.660811	normal	-0.976922	normal
NewGene_27094	--	0.915245	0.430327	1.07999	0.955806	-1.49675	down	-0.276178	normal	1.2228	normal	-0.379935	normal
NewGene_27147	--	0.602536	0.382759	0.73788	0.484661	-1.0495	down	-0.578254	normal	0.473439	normal	-0.785805	normal
NewGene_2745	--	0.933899	3.35561	1.10952	1.53841	1.35687	up	0.407702	normal	-0.943512	normal	0.300428	normal
NewGene_27570	--	0.14301	0.539585	0.206839	0.325198	1.45414	up	--	--	-0.744403	normal	--	--
NewGene_27693	--	3.32106	1.27228	3.51571	2.14305	-1.74538	down	-0.938725	normal	0.809641	normal	-0.888557	normal
NewGene_27750	--	4.00036	2.23376	4.31296	3.5003	-1.13222	down	-0.427606	normal	0.706249	normal	-0.431924	normal
NewGene_28047	--	0.335898	1.16486	0.620259	0.674274	1.34714	up	0.660476	normal	-0.685088	normal	-0.0913377	normal
NewGene_28226	--	10.301	4.05238	8.53634	7.76891	-1.69598	down	-0.71941	normal	0.977897	normal	-0.327661	normal
NewGene_28892	--	0.103272	0.588581	0.118833	0.311237	2.08937	up	--	--	-0.857389	normal	--	--
NewGene_29671	--	0.580215	0.252758	0.919995	0.481764	-1.29116	down	-0.387997	normal	--	--	-0.876628	normal
NewGene_31051	--	1.03666	0.634331	1.17991	1.03255	-1.17787	down	-0.424429	normal	0.758199	normal	-0.568369	normal
NewGene_31111	--	0.710651	1.81394	0.55622	1.33603	1.12078	up	0.571368	normal	-0.547827	normal	0.97335	normal
NewGene_31570	--	0.468302	1.32363	0.613418	0.844759	1.03309	up	0.497275	normal	-0.532465	normal	0.243942	normal
NewGene_3163	--	1.80618	0.721928	1.57104	1.09098	-1.69696	down	-0.94458	normal	0.753794	normal	-0.58954	normal
NewGene_31919	--	3.95559	2.00416	3.38697	2.72579	-1.38917	down	-0.815788	normal	0.575046	normal	-0.348324	normal
NewGene_32055	--	0.508969	0.20726	0.570293	0.365944	-1.64805	down	-0.780465	normal	0.86902	normal	-0.815361	normal
NewGene_32155	--	6.60766	3.30348	6.27692	6.14526	-1.24488	down	-0.314314	normal	0.931905	normal	-0.190306	normal
NewGene_32378	--	0.726942	0.426806	0.590322	0.806681	-1.17684	down	-0.301453	normal	0.87471	normal	0.421613	normal
NewGene_33161	--	0.11443	1.48999	0.130387	0.625235	3.12656	up	--	--	-1.20112	normal	--	--
NewGene_33419	--	0.699179	0.437703	0.805731	0.769158	-1.07536	down	-0.204889	normal	0.87435	normal	-0.260758	normal
NewGene_33693	--	0.870794	0.519336	0.715557	0.703137	-1.0428	down	-0.452211	normal	0.593402	normal	-0.192455	normal
NewGene_3523	--	4.31108	16.8542	3.73246	6.06679	1.38801	up	0.149765	normal	-1.23136	normal	0.476855	normal
NewGene_4975	--	1.04381	0.241932	1.64072	0.986177	-2.23372	down	-0.420396	normal	--	--	-0.919938	normal
NewGene_4981	--	0.68471	0.454311	0.807637	0.649705	-1.22274	down	-0.490993	normal	0.734967	normal	-0.526029	normal
NewGene_5457	--	2.25693	1.42711	2.68639	1.86854	-1.21567	down	-0.748606	normal	0.469608	normal	-0.716321	normal
NewGene_5627	--	1.18459	0.57112	0.939625	1.02993	-1.45094	down	-0.530786	normal	0.921581	normal	-0.0739338	normal
NewGene_6961	--	0.00188333	0.803825	0	0.507621	7.67656	up	--	--	-0.549704	normal	--	--
NewGene_7378	--	45.4152	20.3632	54.7436	36.3573	-1.52675	down	-0.670414	normal	0.857205	normal	-0.826383	normal
NewGene_755	--	0.712163	0.390913	0.787726	0.488014	-1.31662	down	-0.65933	normal	0.660005	normal	-0.797094	normal
NewGene_7784	--	0.525434	0.440803	0.659248	0.711672	-1.11297	down	-0.175115	normal	0.943853	normal	-0.191002	normal
NewGene_8325	--	1.13621	0.762006	1.0815	0.960172	-1.02247	down	-0.885117	normal	0.135424	normal	-0.629284	normal
NewGene_874	--	6.54173	3.75857	8.5537	6.11585	-1.23451	down	-0.591316	normal	0.644764	normal	-0.809352	normal
NewGene_8919	--	0.81341	0.44365	0.745474	0.559036	-1.1033	down	-0.784999	normal	0.320729	normal	-0.610433	normal
NewGene_9247	--	0.718886	2.49115	1.20941	1.81931	1.10166	up	0.85489	normal	-0.242396	normal	0.0037549	normal
NewGene_9689	--	2.28762	1.4415	2.22861	1.55513	-1.05794	down	-0.903306	normal	0.153756	normal	-0.72431	normal
NewGene_9729	--	4.34404	2.84329	4.59874	4.42457	-1.01696	down	-0.289212	normal	0.73094	normal	-0.244563	normal
NewGene_9811	--	5.36901	15.3171	4.8976	10.3044	1.12408	up	0.765581	normal	-0.356047	normal	0.903132	normal
NewGene_9831	--	1.74098	0.795026	1.3836	1.14668	-1.54444	down	-0.931312	normal	0.619266	normal	-0.449124	normal

## Sheet: 168 DEGs
Gene ID	Gene_name	CL_FPKM	CPL_FPKM	HL_FPKM	HPL_FPKM	CPL_vs_CL		HPL_vs_CL		HPL_vs_CPL		HPL_vs_HL
						Log2FC	Regulated	Log2FC	Regulated	Log2FC	Regulated	Log2FC	Regulated
ENSMUSG00000000386	Mx1	0.200869	0.536944	0.508145	0.816145	--	--	1.45531	up	0.844498	normal	0.363264	normal
ENSMUSG00000000486	45536	0.57961	1.34323	0.7704	1.51153	0.712265	normal	1.0036	up	0.29469	normal	0.759393	normal
ENSMUSG00000000876	Pxmp4	81.46	61.6257	53.8802	47.151	-0.779304	normal	-1.13963	down	-0.358211	normal	-0.404744	normal
ENSMUSG00000002289	Angptl4	85.2583	63.5022	65.72	42.316	-0.856748	normal	-1.28941	down	-0.429658	normal	-0.76144	normal
ENSMUSG00000002617	Zfp40	0.329636	0.46368	0.571804	0.864458	0.136402	normal	1.08818	up	0.951241	normal	0.367734	normal
ENSMUSG00000002699	Lcp2	1.27286	3.27189	1.71196	3.37651	0.887806	normal	1.05388	up	0.168533	normal	0.785856	normal
ENSMUSG00000002992	Apoc2	81.9979	66.558	57.8141	42.1683	-0.70276	normal	-1.30456	down	-0.599667	normal	-0.671778	normal
ENSMUSG00000003779	Kif20a	0.0998337	0.518789	0.180776	0.404919	--	--	1.63827	up	-0.222558	normal	0.949458	normal
ENSMUSG00000004730	Adgre1	4.86298	11.4923	6.43909	13.0936	0.804877	normal	1.09383	up	0.291729	normal	0.821542	normal
ENSMUSG00000007872	Id3	14.4933	32.4031	37.5458	46.9192	0.734831	normal	1.37439	up	0.643256	normal	0.132383	normal
ENSMUSG00000011305	Plin5	56.9558	52.5801	42.2144	33.2155	-0.526339	normal	-1.10532	down	-0.57618	normal	-0.546232	normal
ENSMUSG00000012428	Steap4	12.7741	25.9348	24.2037	35.23	0.58554	normal	1.13713	up	0.554883	normal	0.346985	normal
ENSMUSG00000013275	Slc41a1	0.558321	1.22967	0.863612	1.58837	0.703592	normal	1.17276	up	0.471706	normal	0.680302	normal
ENSMUSG00000014837	4931428F04Rik	0.140742	0.405554	0.242099	0.548422	--	--	1.54839	up	0.457196	normal	0.892999	normal
ENSMUSG00000015947	Fcgr1	0.860529	2.07979	1.05733	2.38916	0.790893	normal	1.11616	up	0.328558	normal	0.964953	normal
ENSMUSG00000016239	Lonrf3	1.41849	1.05542	1.16129	0.752284	-0.797551	normal	-1.24914	down	-0.447532	normal	-0.841717	normal
ENSMUSG00000018899	Irf1	7.19575	10.6855	10.5996	19.2538	0.195482	normal	1.11896	up	0.925269	normal	0.654364	normal
ENSMUSG00000018983	E2f2	0.0692118	0.271323	0.186295	0.335437	--	--	1.94997	up	0.439767	normal	0.652119	normal
ENSMUSG00000019232	Etnppl	63.2246	52.386	24.2379	28.879	-0.685012	normal	-1.47006	down	-0.782393	normal	0.0566675	normal
ENSMUSG00000020672	Sntg2	0.681478	0.982899	1.21482	1.72544	0.168804	normal	1.01405	up	0.84925	normal	0.312518	normal
ENSMUSG00000021061	Sptb	0.110966	0.285654	0.192312	0.320224	0.850655	normal	1.11038	up	0.263029	normal	0.512639	normal
ENSMUSG00000021423	Ly86	2.56327	6.63199	3.41716	6.80262	0.943873	normal	1.0729	up	0.130967	normal	0.78862	normal
ENSMUSG00000021720	Rnf180	0.1091	0.436116	0.193381	0.422411	--	--	1.59623	up	0.127954	normal	0.926687	normal
ENSMUSG00000022010	Tsc22d1	15.669	24.2987	48.2016	45.5112	0.218956	normal	1.16757	up	0.953284	normal	-0.38747	normal
ENSMUSG00000022025	Cnmd	0.88239	0.340023	0.77795	0.476151	--	--	-1.1806	down	--	--	--	--
ENSMUSG00000022505	Emp2	2.61509	1.96397	2.35533	1.41603	-0.874943	normal	-1.20518	down	-0.324858	normal	-0.920387	normal
ENSMUSG00000023078	Cxcl13	3.88432	2.78297	2.12133	1.79726	-0.893409	normal	-1.45037	down	-0.557934	normal	-0.428497	normal
ENSMUSG00000024013	Fgd2	0.907461	2.55335	1.21165	2.54851	0.954124	normal	1.06373	up	0.112299	normal	0.866067	normal
ENSMUSG00000024036	Slc37a1	0.402052	0.747146	0.473682	1.04666	0.492288	normal	1.04501	up	0.556358	normal	0.91229	normal
ENSMUSG00000024165	Jpt2	4.43987	10.0753	8.70402	11.4021	0.77033	normal	1.03613	up	0.268972	normal	0.198249	normal
ENSMUSG00000024222	Fkbp5	23.9904	17.2227	10.2498	9.58916	-0.819499	normal	-1.62287	down	-0.801734	normal	-0.309261	normal
ENSMUSG00000024397	Aif1	1.83928	5.07027	2.54866	5.81875	0.99902	normal	1.32219	up	0.325882	normal	0.982877	normal
ENSMUSG00000025004	Cyp2c40	7.77949	7.24658	5.06857	4.18192	-0.483605	normal	-1.22901	down	-0.744898	normal	-0.48144	normal
ENSMUSG00000025190	Got1	144.139	113.44	43.1099	55.9943	-0.772508	normal	-1.7104	down	-0.935651	normal	0.158202	normal
ENSMUSG00000025340	Rabgef1	7.85365	5.64011	5.95766	4.77104	-0.867464	normal	-1.0289	down	-0.159204	normal	-0.509477	normal
ENSMUSG00000026077	Npas2	1.18423	1.07559	0.65599	0.488181	-0.564359	normal	-1.54764	down	-0.981803	normal	-0.533085	normal
ENSMUSG00000026475	Rgs16	7.22851	6.59738	3.23293	3.46428	-0.473886	normal	-1.43031	down	-0.955881	normal	-0.170397	normal
ENSMUSG00000026536	Ifi211	1.1898	3.13674	1.971	3.79073	0.924444	normal	1.32896	up	0.407853	normal	0.740515	normal
ENSMUSG00000026866	Kynu	74.7521	49.2108	57.6454	44.8013	-0.994034	normal	-1.06173	down	-0.0657248	normal	-0.553996	normal
ENSMUSG00000026875	Traf1	0.13711	0.37711	0.207947	0.42139	--	--	1.73716	up	0.289511	normal	--	--
ENSMUSG00000027276	Jag1	0.619424	1.22739	1.13375	1.87838	0.558264	normal	1.2873	up	0.732278	normal	0.544345	normal
ENSMUSG00000027360	Hdc	9.27862	6.52851	7.46061	4.69817	-0.959528	normal	-1.30521	down	-0.339979	normal	-0.863439	normal
ENSMUSG00000027639	Samhd1	3.54439	8.63717	6.26189	11.885	0.770743	normal	1.34916	up	0.581207	normal	0.652817	normal
ENSMUSG00000027641	Rbl1	0.281673	0.716578	0.40683	0.734038	0.884475	normal	1.04011	up	0.160904	normal	0.640108	normal
ENSMUSG00000028525	Pde4b	1.46662	3.41385	3.71673	3.86138	0.809814	normal	1.08376	up	0.276536	normal	-0.149263	normal
ENSMUSG00000028680	Plk3	20.4463	15.4039	19.1789	11.6298	-0.803185	normal	-1.11664	down	-0.309558	normal	-0.910157	normal
ENSMUSG00000028715	Cyp4a14	1784.64	1258.96	1850.47	1082.07	-0.920341	normal	-1.03291	down	-0.108502	normal	-0.965154	normal
ENSMUSG00000028884	Rpa2	1.04773	2.74926	1.81946	2.75655	0.971985	normal	1.06641	up	0.0970631	normal	0.407484	normal
ENSMUSG00000028933	Xrcc2	0.204259	0.469064	0.388639	0.528732	0.724584	normal	1.0185	up	0.298604	normal	0.230021	normal
ENSMUSG00000029009	Mthfr	8.75755	7.04789	6.03032	3.87986	-0.695063	normal	-1.41944	down	-0.721506	normal	-0.792989	normal
ENSMUSG00000029254	Stap1	0.208253	0.47802	0.334617	0.678779	--	--	1.35389	up	0.621063	normal	0.796113	normal
ENSMUSG00000029298	Gbp9	0.8658	2.11004	1.48533	2.64622	0.856078	normal	1.27603	up	0.423168	normal	0.634919	normal
ENSMUSG00000029366	Dck	0.830347	2.03854	1.314	2.20138	0.833295	normal	1.07423	up	0.245059	normal	0.549185	normal
ENSMUSG00000029417	Cxcl9	2.211	4.84582	4.26963	9.78481	0.7413	normal	1.81869	up	1.07755	normal	1.01051	normal
ENSMUSG00000029482	Aacs	1.59638	2.54159	3.05535	4.38292	0.277346	normal	1.14013	up	0.866131	normal	0.333978	normal
ENSMUSG00000030089	Slc41a3	1.66332	1.32699	0.832917	1.01992	-0.771551	normal	-1.04364	down	-0.267357	normal	0.0686046	normal
ENSMUSG00000030149	Klrk1	0.380853	1.08992	0.513464	1.31061	0.920224	normal	1.29047	up	0.373902	normal	0.963825	normal
ENSMUSG00000030322	Mbd4	0.169046	0.396668	0.300006	0.471006	--	--	1.05346	up	0.40459	normal	0.412561	normal
ENSMUSG00000030494	Rhpn2	5.75219	4.10535	5.02603	3.13843	-0.893251	normal	-1.1993	down	-0.302405	normal	-0.874682	normal
ENSMUSG00000030786	Itgam	0.0886837	1.92489	0.238	0.413854	--	--	1.84964	up	-1.91531	normal	0.58743	normal
ENSMUSG00000030830	Itgal	2.06461	4.46441	2.89715	5.37509	0.644708	normal	1.0096	up	0.367888	normal	0.663631	normal
ENSMUSG00000031220	Awat2	0.258724	0.750358	0.52547	0.726202	--	--	1.12519	up	0.00355919	normal	0.250012	normal
ENSMUSG00000031897	Psmb10	7.23136	11.3681	10.19	18.1562	0.246918	normal	1.00167	up	0.75667	normal	0.634667	normal
ENSMUSG00000032311	Nrg4	2.70715	2.07181	1.56767	1.53755	-0.699714	normal	-1.12052	down	-0.417379	normal	-0.241274	normal
ENSMUSG00000032548	Slco2a1	15.4998	11.1289	11.8853	9.01689	-0.85714	normal	-1.1092	down	-0.25058	normal	-0.590894	normal
ENSMUSG00000032596	Uba7	1.12875	2.28916	1.90722	3.71394	0.609397	normal	1.40639	up	0.800462	normal	0.779691	normal
ENSMUSG00000032599	Ip6k2	30.4922	24.7094	16.8274	15.1256	-0.782261	normal	-1.42462	down	-0.639365	normal	-0.400808	normal
ENSMUSG00000032690	Oas2	0.365967	0.768868	0.629118	1.20055	0.579306	normal	1.29401	up	0.717994	normal	0.730541	normal
ENSMUSG00000032724	Abtb2	4.69922	3.62607	3.2374	2.55741	-0.766745	normal	-1.20666	down	-0.437766	normal	-0.539082	normal
ENSMUSG00000033350	Chst2	0.510115	0.414222	0.45974	0.262001	-0.750785	normal	-1.27503	down	-0.519491	normal	-0.993631	normal
ENSMUSG00000033450	Tagap	0.234103	0.573824	0.306223	0.622003	0.861334	normal	1.07622	up	0.218714	normal	0.797794	normal
ENSMUSG00000034758	Tle6	0.659379	0.291385	0.696249	0.294468	--	--	-1.45684	down	--	--	--	--
ENSMUSG00000034853	Acot11	0.378995	1.00711	0.563529	1.17268	0.998074	normal	1.30882	up	0.313015	normal	0.871165	normal
ENSMUSG00000035356	Nfkbiz	1.11186	2.40521	2.18092	3.24034	0.548527	normal	1.06168	up	0.515711	normal	0.280498	normal
ENSMUSG00000037166	Ppp1r14a	0.490351	1.50464	0.86805	1.69129	--	--	1.39773	up	0.239266	normal	0.721152	normal
ENSMUSG00000037318	Traf3ip3	0.132079	0.779331	0.332853	0.784368	--	--	2.13581	up	-0.0823358	normal	0.812204	normal
ENSMUSG00000037849	Ifi206	0.262203	0.719511	0.584331	0.878158	0.989641	normal	1.38955	up	0.402062	normal	0.39265	normal
ENSMUSG00000037921	Ddx60	0.292555	0.573664	0.729174	0.941997	0.55778	normal	1.38634	up	0.830884	normal	0.200183	normal
ENSMUSG00000038037	Socs1	0.119001	0.377281	0.193732	0.466558	--	--	1.62028	up	0.382402	normal	--	--
ENSMUSG00000038173	Enpp6	0.610794	0.461866	0.529236	0.311252	-0.778245	normal	-1.28199	down	-0.502865	normal	-0.812613	normal
ENSMUSG00000038415	Foxq1	1.42475	3.31568	5.49455	5.45179	0.844867	normal	1.63798	up	0.795675	normal	-0.176624	normal
ENSMUSG00000038569	Rad9b	0.260866	1.21615	0.407408	0.996136	--	--	1.34938	up	-0.20018	normal	0.939778	normal
ENSMUSG00000038594	Cep85l	4.57448	3.34259	4.11431	2.82916	-0.841283	normal	-1.0218	down	-0.178016	normal	-0.739823	normal
ENSMUSG00000038894	Irs2	9.59959	6.48046	4.16516	4.66037	-0.98906	normal	-1.38129	down	-0.389021	normal	-0.0448921	normal
ENSMUSG00000039470	Zdhhc2	0.433311	0.131478	0.490741	0.186488	--	--	-1.51362	down	--	--	--	--
ENSMUSG00000039632	Ccdc151	0.600219	0.165839	0.416016	0.251677	--	--	-1.5505	down	--	--	--	--
ENSMUSG00000039934	Gsap	3.07324	6.12526	4.41049	8.09324	0.585427	normal	1.07153	up	0.488218	normal	0.667746	normal
ENSMUSG00000040093	Bmf	0.718943	1.38501	1.22772	1.90778	0.510555	normal	1.07416	up	0.567464	normal	0.427888	normal
ENSMUSG00000040128	Pnrc1	60.469	48.2208	51.8168	36.2791	-0.721586	normal	-1.06007	down	-0.335805	normal	-0.710982	normal
ENSMUSG00000040270	Bach2	0.392184	0.798516	1.02747	1.09356	0.593003	normal	1.11849	up	0.528284	normal	-0.129017	normal
ENSMUSG00000040483	Xaf1	0.638848	1.42633	1.70207	2.23209	0.475996	normal	1.29914	up	0.82729	normal	0.133495	normal
ENSMUSG00000040621	Gemin8	0.255761	0.918372	0.469	0.864123	--	--	1.27518	up	-0.0486652	normal	0.677534	normal
ENSMUSG00000040998	Npnt	0.582873	0.375054	0.563266	0.327388	-0.993873	normal	-1.01374	down	-0.014535	normal	-0.950692	normal
ENSMUSG00000041828	Abca8a	8.89332	21.4206	17.7305	26.403	0.887962	normal	1.23378	up	0.347598	normal	0.376605	normal
ENSMUSG00000042349	Ikbke	2.56994	5.95832	4.22814	8.44126	0.807817	normal	1.36788	up	0.563003	normal	0.787687	normal
ENSMUSG00000043013	Onecut1	1.72437	2.65232	5.88002	5.15201	0.308386	normal	1.27754	up	0.968494	normal	-0.360644	normal
ENSMUSG00000043439	Epop	2.10319	1.47431	1.15985	0.822689	-0.904831	normal	-1.71129	down	-0.804163	normal	-0.728641	normal
ENSMUSG00000044197	Gpr146	12.1784	23.3172	19.3143	33.2901	0.516093	normal	1.02564	up	0.51253	normal	0.517103	normal
ENSMUSG00000045333	Zfp423	0.0990347	0.537944	0.233872	0.469837	--	--	1.89983	up	-0.0863538	normal	0.79562	normal
ENSMUSG00000045932	Ifit2	0.733221	1.9437	1.52781	2.96459	0.946756	normal	1.66769	up	0.723547	normal	0.74977	normal
ENSMUSG00000046159	Chrm3	0.203519	0.409476	0.280492	0.433271	0.806797	normal	1.10795	up	0.303929	normal	0.512753	normal
ENSMUSG00000046245	Pilra	0.873714	2.09911	1.35919	2.27077	0.831877	normal	1.03152	up	0.202807	normal	0.560715	normal
ENSMUSG00000046688	Tifa	2.0878	3.70143	2.70774	5.70145	0.398885	normal	1.14847	up	0.7524	normal	0.866238	normal
ENSMUSG00000048087	Gm4737	324.433	208.455	185.338	174.793	-0.998983	normal	-1.21862	down	-0.21793	normal	-0.282157	normal
ENSMUSG00000051457	Spn	0.153747	0.415695	0.259654	0.492753	0.938031	normal	1.35625	up	0.419747	normal	0.832582	normal
ENSMUSG00000052117	D630039A03Rik	2.11869	3.13116	5.40644	5.82756	0.222114	normal	1.14051	up	0.920172	normal	-0.0859084	normal
ENSMUSG00000052133	Sema5b	0.499135	1.16523	2.27416	2.18511	0.82231	normal	1.73446	up	0.914036	normal	-0.239608	normal
ENSMUSG00000052160	Pld4	3.13327	7.71548	4.21776	8.98876	0.870481	normal	1.18852	up	0.321484	normal	0.893177	normal
ENSMUSG00000054520	Sh3bp2	2.99646	8.0407	5.13477	8.46201	0.985996	normal	1.17183	up	0.189102	normal	0.540859	normal
ENSMUSG00000055116	Arntl	9.74808	8.50983	5.0548	4.67154	-0.571932	normal	-1.38751	down	-0.814931	normal	-0.317473	normal
ENSMUSG00000056035	Cyp3a11	2549.19	2368.75	1317	1403.95	-0.482915	normal	-1.18701	down	-0.702052	normal	-0.101405	normal
ENSMUSG00000056220	Pla2g4a	0.432655	1.12097	0.619264	1.29722	0.865206	normal	1.23548	up	0.373867	normal	0.862728	normal
ENSMUSG00000057278	Snrpg	0.85505	1.29964	1.56108	2.57331	--	--	1.23943	up	1.2023	normal	0.49594	normal
ENSMUSG00000057777	Mab21l2	0.512115	0.1018	0.50952	0.251213	--	--	-1.31848	down	--	--	-1.1786	normal
ENSMUSG00000058163	Gm5431	0.272307	0.745691	0.507867	1.05364	0.952289	normal	1.5625	up	0.614241	normal	0.891605	normal
ENSMUSG00000060371	Caln1	1.92694	1.38698	1.82431	1.20137	-0.932905	normal	-1.01609	down	-0.0803215	normal	-0.980264	normal
ENSMUSG00000061578	Ksr2	0.0351113	0.145512	0.0708608	0.113143	--	--	1.3293	up	-0.169316	normal	0.468433	normal
ENSMUSG00000061758	Akr1b10	0.650302	1.45809	0.935266	1.70113	0.752357	normal	1.06298	up	0.313932	normal	0.640444	normal
ENSMUSG00000063268	Parp10	3.5311	6.72606	3.98605	8.96163	0.518961	normal	1.01419	up	0.498153	normal	0.966695	normal
ENSMUSG00000064373	Selenop	2998.56	1957.13	2658.89	1846.05	-0.989291	normal	-1.02927	down	-0.0384898	normal	-0.71861	normal
ENSMUSG00000066684	Pilrb1	0.759107	1.61044	1.09125	2.10296	0.668346	normal	1.14935	up	0.483972	normal	0.933891	normal
ENSMUSG00000067144	Slc22a7	3.4869	8.28427	4.79278	10.939	0.853947	normal	1.30693	up	0.456148	normal	0.979689	normal
ENSMUSG00000067219	Nipal1	4.09298	3.0339	1.42006	1.47398	-0.768158	normal	-1.82688	down	-1.05876	normal	-0.197355	normal
ENSMUSG00000067430	Zfp763	0.416992	0.653303	0.571033	1.14273	0.23506	normal	1.12245	up	0.889793	normal	0.806595	normal
ENSMUSG00000070031	Sp140	0.61827	1.71858	0.989591	2.00243	0.989034	normal	1.28435	up	0.298433	normal	0.75227	normal
ENSMUSG00000070354	Evi2	0.131646	0.492823	0.124513	0.847396	--	--	2.32191	up	0.917615	normal	2.55467	normal
ENSMUSG00000070873	Lilra5	1.31711	3.4346	1.94208	3.37471	0.953314	normal	1.01295	up	0.0613449	normal	0.592293	normal
ENSMUSG00000071637	Cebpd	4.31943	3.8016	2.38531	2.03499	-0.598766	normal	-1.41381	down	-0.812533	normal	-0.437872	normal
ENSMUSG00000073491	Ifi213	0.310242	0.726588	0.495974	1.03378	0.706973	normal	1.35769	up	0.651319	normal	0.86164	normal
ENSMUSG00000074623	Gm826	1.76722	0.717442	1.39259	1.05878	--	--	-1.10714	down	--	--	-0.637427	normal
ENSMUSG00000076441	Ass1	1563.82	1419.87	733.998	853.189	-0.539269	normal	-1.22146	down	-0.680572	normal	0.0023015	normal
ENSMUSG00000079227	Ccr5	0.537009	1.20956	0.818422	1.75507	0.769007	normal	1.4138	up	0.647503	normal	0.888683	normal
ENSMUSG00000093989	Rnasek	23.4453	19.1069	17.4046	13.3709	-0.744811	normal	-1.11527	down	-0.365993	normal	-0.543416	normal
ENSMUSG00000094622	Gm3055	0.178722	0.318958	0.234945	0.43784	--	--	1.02699	up	0.561054	normal	0.740175	normal
ENSMUSG00000102049	Zbed6	0.923291	0.645235	0.169686	0.123368	-0.86148	normal	-3.19647	down	--	--	--	--
ENSMUSG00000110277	Gm45871	1.55447	2.44249	1.79919	4.03193	0.253103	normal	1.05211	up	0.801083	normal	0.999284	normal
NewGene_10361	--	0.884917	2.05495	1.48121	2.52834	0.969053	normal	1.2748	up	0.310285	normal	0.715667	normal
NewGene_11136	--	0.37847	0.808154	0.507138	1.16945	0.697373	normal	1.29028	up	0.598153	normal	0.994198	normal
NewGene_12143	--	1.1238	0.771731	0.624894	0.337796	-0.8916	normal	-2.02587	down	--	--	--	--
NewGene_19100	--	3.26573	3.92416	1.61809	2.1469	-0.177273	normal	-1.01902	down	-0.839605	normal	0.190003	normal
NewGene_19739	--	0.111461	0.352627	0.265981	0.600592	--	--	2.06001	up	0.87191	normal	0.965068	normal
NewGene_19923	--	1.87757	3.50661	2.95116	5.92275	0.467744	normal	1.32105	up	0.855887	normal	0.803605	normal
NewGene_20027	--	2.13039	4.10521	8.55777	5.6661	0.56169	normal	1.06251	up	0.501575	normal	-0.780013	normal
NewGene_21277	--	0.126118	0.362487	0.225197	0.449919	--	--	1.53643	up	0.253531	normal	0.679814	normal
NewGene_22252	--	0.337271	0.521329	0.770182	0.923958	--	--	1.01526	up	0.814435	normal	-0.0110859	normal
NewGene_22311	--	0.417187	0.977862	0.771578	1.07607	0.807902	normal	1.15305	up	0.345833	normal	0.477615	normal
NewGene_23176	--	0.11783	0.505405	0.306785	0.64012	--	--	2.01958	up	0.367763	normal	0.729963	normal
NewGene_23958	--	0.118703	0.402789	0.212112	0.438051	1.65593	normal	1.85521	up	0.20388	normal	0.845175	normal
NewGene_24038	--	0.0551405	0.144008	0.0511115	0.159011	0.900804	normal	1.16095	up	0.262887	normal	--	--
NewGene_25179	--	0.623541	0.972759	0.823908	1.76147	0.336657	normal	1.04084	up	0.705646	normal	0.786786	normal
NewGene_25926	--	0.441909	1.07192	0.818738	1.66376	0.626974	normal	1.50684	up	0.880831	normal	0.930831	normal
NewGene_26174	--	0.417603	0.824316	0.867119	1.5792	0.521549	normal	1.48643	up	0.970736	normal	0.797134	normal
NewGene_26575	--	12.6311	9.42493	8.50992	7.31658	-0.8338	normal	-1.14376	down	-0.306784	normal	-0.434667	normal
NewGene_26577	--	0.760352	0.592138	0.347254	0.159842	-0.675183	normal	-2.40933	down	--	--	--	--
NewGene_26850	--	0.364225	0.0961247	0.227348	0.143258	-1.9743	normal	-1.56889	down	--	--	-0.87244	normal
NewGene_27398	--	1.27437	2.69308	2.13419	2.89744	0.80407	normal	1.05156	up	0.250604	normal	0.509022	normal
NewGene_29436	--	1.34841	2.16619	4.72273	5.36471	0.355244	normal	1.69021	up	1.33341	normal	0.0231057	normal
NewGene_30198	--	2.57424	5.92543	4.20736	7.74354	0.779931	normal	1.23815	up	0.459459	normal	0.671914	normal
NewGene_30444	--	0.257824	0.57017	0.522717	0.705778	0.728083	normal	1.05781	up	0.331441	normal	0.372335	normal
NewGene_31796	--	1.19257	0.914429	1.0444	0.724218	-0.797072	normal	-1.05056	down	-0.252323	normal	-0.718008	normal
NewGene_32604	--	1.17873	1.74696	1.4246	2.42084	0.565142	normal	1.16436	up	0.602455	normal	0.662292	normal
NewGene_32796	--	0.502243	0.860708	0.70067	1.27992	0.417282	normal	1.01891	up	0.60491	normal	0.65892	normal
NewGene_33451	--	0.410175	1.0603	0.831581	1.04292	--	--	1.00252	up	0.112855	normal	0.139408	normal
NewGene_3799	--	0.466663	0.421885	0.378546	0.231144	-0.549521	normal	-1.32553	down	-0.772069	normal	-0.911416	normal
NewGene_43	--	78.153	68.0518	34.1426	28.4154	-0.606743	normal	-1.72016	down	-1.10896	normal	-0.417871	normal
NewGene_706	--	0.154957	0.45573	0.254344	0.440757	--	--	1.141	up	0.00057382	normal	0.561391	normal
NewGene_7170	--	0.487903	1.21094	0.637176	1.52101	0.939975	normal	1.36172	up	0.422839	normal	0.971592	normal
NewGene_9084	--	1.07517	0.39416	0.499413	0.0560708	-1.57501	normal	-3.68635	down	--	--	--	--

## Sheet: 145 DEGs
Gene ID	Gene_name	CL_FPKM	CPL_FPKM	HL_FPKM	HPL_FPKM	CPL_vs_CL		HPL_vs_CL		HPL_vs_CPL		HPL_vs_HL
						Log2FC	Regulated	Log2FC	Regulated	Log2FC	Regulated	Log2FC	Regulated
ENSMUSG00000001555	Fkbp10	0.193971	1.46901	0.229183	0.419977	2.38566	up	--	--	-1.60641	down	--	--
ENSMUSG00000001604	Tcea3	24.2551	9.94083	28.7745	19.7241	-1.65428	down	-0.614483	normal	1.04175	up	-0.725946	normal
ENSMUSG00000003534	Ddr1	0.439775	2.05359	0.581642	0.868397	1.77203	up	0.711769	normal	-1.05646	down	0.365517	normal
ENSMUSG00000004098	Col5a3	3.57979	1.82637	4.86648	3.51278	-1.34299	down	-0.339979	normal	1.00472	up	-0.649242	normal
ENSMUSG00000008999	Bmp7	0.467897	0.215151	0.405323	0.449164	-1.53716	down	-0.384995	normal	1.15649	up	-0.0558872	normal
ENSMUSG00000014158	Trpv4	0.163642	8.90757	0.161849	1.05051	5.27918	up	--	--	-3.03824	down	--	--
ENSMUSG00000017830	Dhx58	2.06309	1.33116	3.76116	2.67631	-1.0631	down	0.0523116	normal	1.1191	up	-0.692144	normal
ENSMUSG00000018339	Gpx3	3.49608	13.0024	2.68332	4.33442	1.41708	up	-0.0194643	normal	-1.43126	down	0.492099	normal
ENSMUSG00000018623	Mmp7	0.563867	16.3192	0.152529	1.43905	4.28083	up	--	--	-3.29019	down	--	--
ENSMUSG00000020099	Unc5b	0.687821	2.93914	0.732701	1.31557	1.59105	up	0.583295	normal	-1.00254	down	0.622088	normal
ENSMUSG00000020399	Havcr2	0.103376	0.926324	0.100776	0.342696	2.66868	up	--	--	-1.28248	down	--	--
ENSMUSG00000020431	Adcy1	0.0585082	0.37634	0.0320197	0.0656433	2.15559	up	--	--	-2.37953	down	--	--
ENSMUSG00000020695	Mrc2	0.199733	1.05115	0.213386	0.445825	1.89103	up	0.823725	normal	-1.05963	down	0.85391	normal
ENSMUSG00000020901	Pik3r5	0.29441	1.38241	0.287185	0.589843	1.70137	up	0.653737	normal	-1.04438	down	0.835325	normal
ENSMUSG00000021118	Plek2	0.10595	1.97615	0.165773	0.703504	3.79049	up	--	--	-1.44355	down	--	--
ENSMUSG00000021253	Tgfb3	0.262743	1.01233	0.279818	0.40983	1.45712	up	0.293988	normal	-1.1609	down	0.367801	normal
ENSMUSG00000021259	Cyp46a1	0.845283	0.52243	0.862622	1.10164	-1.1028	down	0.0627461	normal	1.17063	up	0.146312	normal
ENSMUSG00000021765	Fst	1.12845	0.662046	1.59468	1.28963	-1.26323	down	-0.183384	normal	1.08245	up	-0.377462	normal
ENSMUSG00000021928	Ebpl	3.31018	1.00197	4.3008	2.51811	-2.08906	down	-0.69694	normal	1.3939	up	-0.946693	normal
ENSMUSG00000022340	Sybu	0.063504	1.10484	0.0622977	0.30121	3.61586	up	--	--	-1.76865	down	--	--
ENSMUSG00000022440	C1qtnf6	0.361395	1.78755	0.30283	0.557188	1.78679	up	0.30115	normal	-1.48055	down	0.673583	normal
ENSMUSG00000022816	Fstl1	0.948122	5.27961	1.05894	1.67498	1.93721	up	0.491281	normal	-1.43974	down	0.462544	normal
ENSMUSG00000023800	Tiam2	0.905043	0.304084	1.08275	1.11239	-1.98394	down	0.000566431	normal	1.98612	up	-0.135696	normal
ENSMUSG00000023886	Smoc2	1.4479	7.8179	1.96848	3.19642	2.01804	up	0.792057	normal	-1.22379	down	0.478542	normal
ENSMUSG00000023972	Ptk7	0.117076	0.730989	0.132501	0.259755	2.11951	up	--	--	-1.28524	down	--	--
ENSMUSG00000024049	Myom1	0.257341	1.5833	0.226367	0.406593	2.27404	up	0.356138	normal	-1.91429	down	0.816267	normal
ENSMUSG00000025270	Alas2	32.7504	10.4295	36.4644	23.4399	-1.99671	down	-0.798701	normal	1.20022	up	-0.844451	normal
ENSMUSG00000025321	Itgb8	0.118207	0.436054	0.111238	0.191351	1.40891	up	0.337669	normal	-1.06824	down	0.568506	normal
ENSMUSG00000025735	Rhbdl1	0.854229	0.419277	1.29073	0.899512	-1.36508	down	-0.168672	normal	1.19649	up	-0.781133	normal
ENSMUSG00000025738	Fbxl16	0.0412858	0.988596	0.0812393	0.196153	4.10058	up	--	--	-2.30557	down	--	--
ENSMUSG00000026479	Lamc2	0.192223	0.651596	0.152785	0.213285	1.23798	up	-0.212946	normal	-1.44846	down	--	--
ENSMUSG00000026494	Kif26b	0.0687078	0.209295	0.0814712	0.0743328	1.10175	up	-0.221353	normal	-1.31967	down	-0.327093	normal
ENSMUSG00000026839	Upp2	39.7471	15.5321	25.5006	37.1757	-1.79772	down	-0.427022	normal	1.37199	up	0.328067	normal
ENSMUSG00000027004	Frzb	0.395579	2.08652	0.385104	0.880176	1.88599	up	0.807972	normal	-1.07251	down	0.986282	normal
ENSMUSG00000027530	Fabp12	0	7.36116	0	3.08193	10.9012	up	--	--	-1.59782	down	--	--
ENSMUSG00000027737	Slc7a11	0.00410117	13.8526	0.0058945	0.329679	10.9179	up	--	--	-5.13875	down	--	--
ENSMUSG00000027765	P2ry1	3.283	1.56393	4.95292	3.19876	-1.40729	down	-0.364431	normal	1.04536	up	-0.826944	normal
ENSMUSG00000027820	Mme	5.97209	3.64716	7.56699	8.10283	-1.09969	down	0.109836	normal	1.21081	up	-0.0840187	normal
ENSMUSG00000027864	Ptgfrn	0.420009	2.34845	0.52118	0.967572	2.01949	up	0.843833	normal	-1.17272	down	0.665577	normal
ENSMUSG00000027983	Cyp2u1	2.98235	1.37979	3.76358	3.5981	-1.44759	down	0.0442712	normal	1.49422	up	-0.242872	normal
ENSMUSG00000028111	Ctsk	0.445838	3.01556	0.369208	0.912279	2.17893	up	--	--	-1.48505	down	--	--
ENSMUSG00000028238	Atp6v0d2	0.609877	2.74444	0.606131	0.762301	1.64306	up	-0.0292089	normal	-1.66756	down	0.101093	normal
ENSMUSG00000028278	Rragd	0.362835	1.84789	0.422282	0.727939	1.88289	up	0.659368	normal	-1.21953	down	0.566362	normal
ENSMUSG00000028354	Fmn2	0.0771658	0.383196	0.0086175	0.152677	1.8553	up	--	--	-1.24954	down	--	--
ENSMUSG00000029032	Arhgef16	0.903074	4.84772	0.730902	1.19304	1.85846	up	-0.0725381	normal	-1.92871	down	0.402999	normal
ENSMUSG00000029161	Cgref1	1.15013	3.43046	1.10936	1.51484	1.09837	up	0.0511519	normal	-1.04286	down	0.223229	normal
ENSMUSG00000029304	Spp1	17.2637	94.9358	22.1262	29.9788	1.92165	up	0.462092	normal	-1.45327	down	0.240665	normal
ENSMUSG00000029309	Sparcl1	2.79017	8.09284	2.76033	3.26608	1.04061	up	-0.0988493	normal	-1.13417	down	0.0534818	normal
ENSMUSG00000030022	Adamts9	0.169207	0.567837	0.228173	0.201988	1.20116	up	-0.0735859	normal	-1.2701	down	-0.373741	normal
ENSMUSG00000030616	Sytl2	0.192963	1.21895	0.230354	0.419563	2.03668	up	0.584863	normal	-1.4475	down	0.518489	normal
ENSMUSG00000030737	Slco2b1	35.9634	11.5955	36.175	25.8311	-1.93943	down	-0.728211	normal	1.21297	up	-0.605041	normal
ENSMUSG00000030827	Fgf21	19.0449	60.4025	13.7642	19.9407	1.27064	up	-0.299042	normal	-1.56712	down	0.289603	normal
ENSMUSG00000031995	St14	0.265528	2.20438	0.259666	0.567864	2.51102	up	0.727871	normal	-1.7787	down	0.882108	normal
ENSMUSG00000032024	Clmp	0.187698	0.866582	0.227469	0.334252	1.75691	up	0.492514	normal	-1.26056	down	0.336572	normal
ENSMUSG00000032085	Tagln	2.17026	7.49536	2.33207	2.7851	1.2894	up	0.0365895	normal	-1.24712	down	0.064077	normal
ENSMUSG00000032122	Slc37a2	0.353228	1.73362	0.427901	0.563742	1.59052	up	0.339347	normal	-1.24441	down	0.282411	normal
ENSMUSG00000032184	Lysmd2	0.114741	2.96139	0.189577	1.19442	4.19291	up	--	--	-1.25271	down	--	--
ENSMUSG00000032717	Mdfi	0.404648	2.31537	0.562443	0.500481	1.96695	up	--	--	-1.91013	down	--	--
ENSMUSG00000032816	Igdcc4	0.0220315	1.87779	0.029821	0.241409	5.78082	up	--	--	-2.9116	down	--	--
ENSMUSG00000034459	Ifit1	1.46965	0.9369	3.61787	2.65418	-1.09554	down	0.534167	normal	1.63504	up	-0.644286	normal
ENSMUSG00000034614	Pik3ip1	0.181488	0.884042	0.326933	0.407816	1.92744	up	--	--	-1.00458	down	--	--
ENSMUSG00000034785	Dio1	41.613	20.5781	65.6566	52.7967	-1.34817	down	0.0307313	normal	1.38027	up	-0.485349	normal
ENSMUSG00000034981	Parm1	0.0624373	1.56396	0.0731852	0.200865	4.12741	up	--	--	-2.84405	down	--	--
ENSMUSG00000036083	Slc17a3	8.27147	4.31715	12.8285	9.42194	-1.37565	down	-0.135588	normal	1.2412	up	-0.53534	normal
ENSMUSG00000036863	Syde2	1.32636	0.484627	1.74855	1.11756	-1.79634	down	-0.502091	normal	1.29548	up	-0.79306	normal
ENSMUSG00000037139	Myom3	0.10433	0.435786	0.033349	0.140054	1.67107	up	--	--	-1.60085	down	--	--
ENSMUSG00000037797	Adh4	37.1787	21.9837	72.2345	46.121	-1.12426	down	0.00462463	normal	1.13046	up	-0.820465	normal
ENSMUSG00000038217	Tlcd2	24.8673	15.5201	44.9089	34.1343	-1.0113	down	0.144213	normal	1.157	up	-0.581062	normal
ENSMUSG00000039131	Gipc2	0.0098935	4.81808	0.0219258	1.80008	8.04878	up	--	--	-1.28011	down	--	--
ENSMUSG00000039347	Atp6v0e2	0.198551	1.22136	0.224208	0.445966	2.15315	up	--	--	-1.3702	down	--	--
ENSMUSG00000039519	Cyp7b1	64.258	20.0367	48.8179	47.5893	-2.05978	down	-0.761496	normal	1.30064	up	-0.22686	normal
ENSMUSG00000040017	Saa4	60.3482	23.9615	87.6429	66.9541	-1.67428	down	-0.163427	normal	1.51105	up	-0.559802	normal
ENSMUSG00000040675	Mthfd1l	0.446428	1.57707	0.374885	0.566	1.33666	up	-0.0135409	normal	-1.3466	down	0.363995	normal
ENSMUSG00000040711	Sh3pxd2b	0.22631	1.23099	0.174551	0.37895	1.89067	up	0.402283	normal	-1.48366	down	0.904602	normal
ENSMUSG00000042804	Gpr153	0.175152	0.823665	0.17722	0.231137	1.68446	up	--	--	-1.59384	down	--	--
ENSMUSG00000042808	Gpx2	0.0696025	15.9435	0.019664	2.87744	7.2223	up	--	--	-2.2869	down	--	--
ENSMUSG00000042942	Greb1l	0.0513388	0.306982	0.068833	0.0961975	2.12042	up	--	--	-1.59247	down	--	--
ENSMUSG00000043418	Lrit2	1.82384	0.637102	2.42621	1.55133	-1.84836	down	-0.541648	normal	1.30994	up	-0.809536	normal
ENSMUSG00000043421	Hilpda	3.29705	14.1139	2.4998	4.26593	1.52925	up	0.0899285	normal	-1.43379	down	0.565019	normal
ENSMUSG00000044378	Slc15a5	2.96058	0.586987	2.65234	2.05755	-3.01078	down	-0.928394	normal	2.08443	up	-0.547654	normal
ENSMUSG00000044734	Serpinb1a	2.53615	0.419349	3.75152	1.92407	-3.05897	down	-0.668193	normal	2.39792	up	-1.13512	normal
ENSMUSG00000045087	S1pr5	1.4064	0.152218	1.28769	0.962148	-3.56392	down	-0.86033	normal	2.70337	up	-0.600253	normal
ENSMUSG00000045382	Cxcr4	0.509305	2.76662	0.690167	0.795236	1.79858	up	0.160423	normal	-1.63032	down	-0.0854315	normal
ENSMUSG00000045394	Epcam	0.846487	3.77454	1.04461	1.16769	1.60088	up	0.140554	normal	-1.45459	down	-0.0295357	normal
ENSMUSG00000046070	Igfals	29.5648	12.2565	35.756	25.9441	-1.62113	down	-0.504241	normal	1.1179	up	-0.650118	normal
ENSMUSG00000046532	Ar	0.639049	0.386645	0.740321	0.920801	-1.10757	down	0.222041	normal	1.33266	up	0.137248	normal
ENSMUSG00000046997	Spsb4	0.777172	0.386631	0.99281	0.822923	-1.40205	down	-0.229861	normal	1.17766	up	-0.446251	normal
ENSMUSG00000047150	1700001C19Rik	3.28974	0.73863	3.56107	2.77253	-2.45488	down	-0.555114	normal	1.90203	up	-0.533221	normal
ENSMUSG00000047394	Odf3b	9.7789	3.4975	10.4514	8.92184	-1.7825	down	-0.465135	normal	1.31913	up	-0.415715	normal
ENSMUSG00000050896	Rtn4rl2	0.26884	6.50575	0.144332	0.822949	4.02681	up	--	--	-2.81871	down	--	--
ENSMUSG00000051483	Cbr1	67.4244	224.174	54.766	83.8259	1.29697	up	-0.0131299	normal	-1.3066	down	0.420395	normal
ENSMUSG00000051627	Hist1h1e	0.241185	2.70494	0.116747	0.742829	2.99435	up	--	--	-1.76507	down	--	--
ENSMUSG00000052562	Slc22a30	31.1132	11.3676	47.4979	27.2475	-1.80352	down	-0.498339	normal	1.30618	up	-0.98022	normal
ENSMUSG00000052565	Hist1h1d	0.0184898	0.799099	0.0321365	0.179907	4.9114	up	--	--	-2.09102	down	--	--
ENSMUSG00000053702	Nebl	0.0651605	0.258402	0.0885542	0.109372	1.42987	up	--	--	-1.19725	down	--	--
ENSMUSG00000056124	B4galt6	0.38121	2.29144	0.507854	0.884308	2.08783	up	0.864822	normal	-1.21853	down	0.579849	normal
ENSMUSG00000056978	Hamp2	14.5804	98.0154	16.3966	21.6008	2.35286	up	0.197466	normal	-2.15856	down	0.163629	normal
ENSMUSG00000057103	Nat8f1	34.7995	16.8597	60.3767	37.0719	-1.42568	down	-0.229024	normal	1.19841	up	-0.889765	normal
ENSMUSG00000057346	Apol9a	10.9332	2.75621	17.7044	21.0588	-2.3414	down	0.627923	normal	2.9703	up	0.0670971	normal
ENSMUSG00000057895	Zfp105	0.227784	0.923702	0.1728	0.440277	1.50274	up	--	--	-1.10405	down	--	--
ENSMUSG00000063704	Mapk15	3.39166	1.97848	6.54512	5.79242	-1.10941	down	0.498583	normal	1.60941	up	-0.330242	normal
ENSMUSG00000063954	Hist2h2aa2	20.4671	72.8101	28.2254	26.2992	1.3937	up	0.0148782	normal	-1.37603	down	-0.304529	normal
ENSMUSG00000064247	Plcxd1	0.636588	2.29521	0.648679	1.4407	1.41846	up	0.277329	normal	-1.13406	down	0.184604	normal
ENSMUSG00000066071	Cyp4a12a	114.506	4.4271	80.6115	81.387	-5.04202	down	-0.777638	normal	4.2672	up	-0.139522	normal
ENSMUSG00000067158	Col4a4	0.0566043	0.321015	0.0523555	0.134149	2.0897	up	--	--	-1.23144	down	--	--
ENSMUSG00000068246	Apol9b	26.7393	7.02951	35.6384	35.7077	-2.20977	down	0.101199	normal	2.3115	up	-0.161806	normal
ENSMUSG00000070661	Rnf186	2.6901	1.51358	5.17872	4.03635	-1.17964	down	0.290363	normal	1.47207	up	-0.533691	normal
ENSMUSG00000072664	Ugt3a1	35.6926	18.7057	60.1903	38.6716	-1.29175	down	-0.191594	normal	1.1022	up	-0.818208	normal
ENSMUSG00000073830	Mup14	1726.72	192.572	1555.55	1829.02	-3.46797	down	-0.196297	normal	3.27272	up	0.0876326	normal
ENSMUSG00000073842	Mup7	5332.96	497.087	4794.51	4525.13	-3.7327	down	-0.611012	normal	3.12278	up	-0.282532	normal
ENSMUSG00000074179	Gm10639	0.0774047	5.61212	0.0619055	1.23409	5.54995	up	--	--	-1.92257	down	--	--
ENSMUSG00000078452	Raet1d	9.26153	4.3138	17.1972	9.89624	-1.43472	down	-0.21303	normal	1.22226	up	-0.978805	normal
ENSMUSG00000078597	Cyp4a12b	53.118	1.55671	21.3179	28.5751	-5.49301	down	-1.19409	normal	4.30338	up	0.251997	normal
ENSMUSG00000078672	Mup20	3766.13	1456.02	3449.58	4932.72	-1.71245	down	0.071807	normal	1.78576	up	0.342803	normal
ENSMUSG00000078674	Mup18	1197.81	381.271	1120.95	1186.23	-1.96777	down	-0.34584	normal	1.62232	up	-0.108422	normal
ENSMUSG00000078683	Mup1	286.414	51.0151	474.787	348.692	-2.83506	down	-0.0323436	normal	2.8051	up	-0.61761	normal
ENSMUSG00000078686	Mup9	134.097	11.3086	263.249	109.26	-3.79516	down	-0.530385	normal	3.26556	up	-1.28998	normal
ENSMUSG00000078687	Mup8	178.782	15.116	212.331	125.425	-3.91345	down	-0.834525	normal	3.08448	up	-0.943481	normal
ENSMUSG00000078688	Mup2	642.131	132.558	570.332	716.47	-2.57947	down	-0.153798	normal	2.42727	up	0.141769	normal
ENSMUSG00000079164	Tlr5	2.327	1.23458	3.28945	2.70013	-1.33363	down	-0.0777572	normal	1.26002	up	-0.418859	normal
ENSMUSG00000081058	Hist2h3c2	1.16186	7.99311	1.39156	2.09006	2.34715	up	0.497866	normal	-1.84828	down	0.380471	normal
ENSMUSG00000089873	Mup13	1065.4	160.206	1224.41	924.441	-3.09093	down	-0.561151	normal	2.53087	up	-0.595446	normal
ENSMUSG00000094793	Mup12	2432.07	81.4699	1835.21	1508.39	-5.22334	down	-1.02234	normal	4.20255	up	-0.473179	normal
ENSMUSG00000095930	Nim1k	0.476004	0.17461	0.632163	0.622123	-1.7879	down	0.0719647	normal	1.86057	up	-0.1943	normal
ENSMUSG00000096852	Cyp2d12	3.18773	0.542895	3.84892	3.03589	-2.88276	down	-0.354028	normal	2.53491	up	-0.491685	normal
ENSMUSG00000110439	Gm21320	5177.01	2203.22	6957.82	5108.94	-1.5753	down	-0.340459	normal	1.23682	up	-0.63151	normal
NewGene_10429	--	0.00752717	0.693378	0	0.273998	5.73696	up	--	--	-1.25391	down	--	--
NewGene_1070	--	1.31492	11.9599	0.678005	1.18278	2.59729	up	--	--	-3.15916	down	--	--
NewGene_10984	--	2.00556	6.09132	1.47638	1.83796	1.10048	up	-0.460057	normal	-1.55616	down	0.0973508	normal
NewGene_17977	--	2.64751	0.741563	3.48801	2.45921	-2.1391	down	-0.40446	normal	1.735	up	-0.632331	normal
NewGene_19428	--	43.5271	139.47	28.0611	62.7624	1.27842	up	0.163151	normal	-1.1138	down	0.930645	normal
NewGene_21983	--	4.88179	14.2206	4.3681	5.66987	1.03355	up	-0.123598	normal	-1.15212	down	0.159495	normal
NewGene_22904	--	0.257481	0.933161	0.259334	0.323257	1.3481	up	-0.0436932	normal	-1.3895	down	0.104866	normal
NewGene_24903	--	1.7336	0.581229	2.12855	1.46681	-1.91443	down	-0.577206	normal	1.33895	up	-0.758389	normal
NewGene_27110	--	0.149907	0.621046	0.119774	0.181908	1.4865	up	--	--	-1.62949	down	--	--
NewGene_28015	--	0.0877653	1.60281	0.00742833	0.488361	3.71472	up	--	--	-1.61091	down	--	--
NewGene_28063	--	0.0583282	0.792895	0.0407372	0.325707	3.28628	up	--	--	-1.19836	down	--	--
NewGene_28407	--	0.0034145	0.332249	0.00225967	0.0295327	5.8975	up	--	--	-3.25022	down	--	--
NewGene_31723	--	0.218538	3.23427	0.465437	0.358772	3.52584	up	--	--	-3.17603	down	--	--
NewGene_33440	--	0.0456132	0.241628	0.0568317	0.109833	1.94555	up	--	--	-1.07112	down	--	--
NewGene_33793	--	0.69574	0.243782	0.858565	0.578692	-2.41483	down	-0.774116	normal	1.64008	up	-0.817764	normal
NewGene_4929	--	5.5217	18.7454	4.47883	6.00289	1.26391	up	-0.21552	normal	-1.475	down	0.200866	normal
NewGene_6264	--	21.025	10.0324	31.8813	21.7602	-1.42651	down	-0.261425	normal	1.16672	up	-0.732686	normal
NewGene_7382	--	14.2936	4.86262	18.7806	12.1008	-1.77809	down	-0.559224	normal	1.22013	up	-0.766683	normal
NewGene_7785	--	0.943526	0.583791	1.04645	1.30231	-1.03635	down	0.133251	normal	1.1717	up	0.038116	normal

## Sheet: 11 DEGs
Gene ID	Gene_name	CL_FPKM	CPL_FPKM	HL_FPKM	HPL_FPKM	CPL_vs_CL		HPL_vs_CL		HPL_vs_CPL		HPL_vs_HL
						Log2FC	Regulated	Log2FC	Regulated	Log2FC	Regulated	Log2FC	Regulated
ENSMUSG00000020473	Aebp1	0.264816	1.72346	0.540351	0.672132	2.16954	up	1.00488	up	-1.15893	down	0.160068	normal
ENSMUSG00000022181	C6	73.9041	17.6084	51.9106	44.7134	-2.41306	down	-1.03905	down	1.37624	up	-0.399147	normal
ENSMUSG00000024529	Lox	0.0916177	2.4922	0.118562	0.461628	4.16892	up	1.97325	up	-2.18905	down	--	--
ENSMUSG00000027204	Fbn1	0.233295	1.85106	0.312146	0.644231	2.27086	up	1.07542	up	-1.18774	down	0.828323	normal
ENSMUSG00000029675	Eln	0.4358	4.10787	0.666185	1.18548	2.7221	up	1.10807	up	-1.60516	down	0.633344	normal
ENSMUSG00000067656	Slc22a27	0.0107918	3.31985	0.846541	0.728364	7.77715	up	5.61067	up	-2.15389	down	-0.412413	normal
ENSMUSG00000072568	Fam84b	1.26335	8.07997	1.60277	3.72608	2.24774	up	1.19199	up	-1.0533	down	0.979709	normal
ENSMUSG00000090264	Eif4ebp3	73.9143	36.2703	10.5317	13.4604	-1.3677	down	-2.81614	down	-1.44937	down	0.105254	normal
NewGene_14653	--	4.85969	0.571123	2.67255	1.90852	-3.30575	down	-1.8196	down	1.48576	up	-0.921125	normal
NewGene_19585	--	0.48923	0.258459	1.18474	1.32753	-1.3217	down	1.12764	up	2.45401	up	-0.00442333	normal
NewGene_8224	--	15.232	2.12121	7.20693	5.61112	-3.14643	down	-1.74	down	1.40897	up	-0.516132	normal

## Sheet: 33 DEGs
Gene ID	Gene_name	CL_FPKM	CPL_FPKM	HL_FPKM	HPL_FPKM	CPL_vs_CL		HPL_vs_CL		HPL_vs_CPL		HPL_vs_HL
						Log2FC	Regulated	Log2FC	Regulated	Log2FC	Regulated	Log2FC	Regulated
ENSMUSG00000020205	Phlda1	15.3243	15.8492	47.2295	38.8101	-0.356431	normal	1.04119	up	1.39924	up	-0.449057	normal
ENSMUSG00000020593	Lpin1	13.7885	13.7669	5.77878	5.89421	-0.338665	normal	-1.50098	down	-1.16017	down	-0.116183	normal
ENSMUSG00000020889	Nr1d1	7.2043	12.0624	25.3996	25.9879	0.331728	normal	1.51758	up	1.18818	up	-0.170147	normal
ENSMUSG00000021775	Nr1d2	5.70318	7.98246	13.6643	15.8199	0.0700173	normal	1.1428	up	1.07639	up	0.0131472	normal
ENSMUSG00000023067	Cdkn1a	37.2817	53.1158	11.5838	15.5393	0.129591	normal	-1.61038	down	-1.74041	down	0.200939	normal
ENSMUSG00000023122	Sult1c2	0.522778	0.574949	1.1376	1.65962	-0.195415	normal	1.34273	up	1.53819	up	0.365585	normal
ENSMUSG00000026104	Stat1	7.71316	11.8105	15.9614	26.1942	0.218399	normal	1.43172	up	1.21534	up	0.579556	normal
ENSMUSG00000026315	Serpinb8	0.285426	0.237715	0.627056	0.63464	-0.55746	normal	1.01291	up	1.57493	up	-0.158121	normal
ENSMUSG00000026348	Acmsd	8.31113	7.16921	1.76951	3.18151	-0.631513	normal	-1.73144	down	-1.09884	down	0.634295	normal
ENSMUSG00000027514	Zbp1	1.45352	2.16547	3.14252	5.93351	0.126872	normal	1.76726	up	1.64309	up	0.808171	normal
ENSMUSG00000028957	Per3	0.32652	0.280764	0.746652	1.29558	-0.617143	normal	1.64666	up	2.27013	up	0.582533	normal
ENSMUSG00000029380	Cxcl1	0.718142	1.76427	2.05419	4.72497	--	--	2.35918	up	1.63834	up	0.976524	normal
ENSMUSG00000030237	Slco1a4	34.1356	33.8974	11.6282	8.26191	-0.460328	normal	-2.37156	down	-1.90926	down	-0.65566	normal
ENSMUSG00000030364	Clec2h	0.480707	0.188649	1.24291	2.59131	--	--	2.04062	up	3.57249	up	0.869846	normal
ENSMUSG00000030762	Aqp8	13.1414	11.4898	21.5764	38.6216	-0.524617	normal	1.26522	up	1.79164	up	0.676134	normal
ENSMUSG00000032271	Nnmt	85.1872	75.1392	22.5565	28.7382	-0.606416	normal	-1.90652	down	-1.30001	down	0.128755	normal
ENSMUSG00000035864	Syt1	0.88463	1.635	1.46309	3.27345	0.535068	normal	1.55523	up	1.02151	up	0.972923	normal
ENSMUSG00000037321	Tap1	4.63104	7.3789	6.40643	14.4742	0.26067	normal	1.31171	up	1.05422	up	0.984867	normal
ENSMUSG00000040253	Gbp7	1.24156	2.0507	2.55389	5.47033	0.484763	normal	1.99648	up	1.51265	up	0.861768	normal
ENSMUSG00000042834	Nrep	1.23896	1.7775	2.30643	3.4565	0.119228	normal	1.14446	up	1.029	up	0.381826	normal
ENSMUSG00000059824	Dbp	0.48307	0.583308	4.68651	7.5265	--	--	3.60265	up	3.74072	up	0.498998	normal
ENSMUSG00000062488	Ifit3b	0.688835	1.07729	1.73045	2.20039	0.204659	normal	1.32986	up	1.12867	up	0.147789	normal
ENSMUSG00000069874	Irgm2	11.4242	10.69	22.1129	30.7728	-0.482458	normal	1.09328	up	1.5775	up	0.267698	normal
ENSMUSG00000070605	Zfp992	0.541124	0.959745	1.11197	2.16779	0.389715	normal	1.68208	up	1.29772	up	0.77204	normal
ENSMUSG00000074896	Ifit3	2.78584	4.28546	5.9986	8.21701	0.180919	normal	1.22599	up	1.04831	up	0.252789	normal
ENSMUSG00000078234	Klhdc7a	0.748223	0.510034	3.0361	1.98149	-0.953044	normal	1.10073	up	2.05597	up	-0.787988	normal
ENSMUSG00000078496	Zfp982	2.05521	1.94824	4.22225	5.84292	-0.473923	normal	1.18868	up	1.66532	up	0.287133	normal
ENSMUSG00000078853	Igtp	8.26406	11.143	18.0989	43.434	0.0449779	normal	2.0578	up	2.01451	up	1.06209	normal
ENSMUSG00000105096	Gbp10	0.604347	0.851962	3.07236	9.24832	0.105005	normal	3.61775	up	3.51301	up	1.41007	normal
NewGene_14981	--	0.87814	0.753707	0.61193	0.215916	-0.651927	normal	-2.32475	down	-1.66941	down	--	--
NewGene_17909	--	1.5905	0.89521	0.56524	0.344337	-1.1333	normal	-2.48745	down	-1.35424	down	-0.931431	normal
NewGene_19293	--	1.39596	2.29464	3.79448	4.89934	0.405747	normal	1.51246	up	1.10645	up	0.300867	normal
NewGene_28213	--	0.0824522	0.602439	0.634246	1.40394	--	--	3.56417	up	1.42497	up	0.999503	normal

## Sheet: 3 DEGs
Gene ID	Gene_name	CL_FPKM	CPL_FPKM	HL_FPKM	HPL_FPKM	CPL_vs_CL		HPL_vs_CL		HPL_vs_CPL		HPL_vs_HL
						Log2FC	Regulated	Log2FC	Regulated	Log2FC	Regulated	Log2FC	Regulated
ENSMUSG00000037887	Dusp8	0.307154	0.652277	0.439055	0.247033	0.575821	normal	-0.633302	normal	-1.20525	down	-1.01608	down
ENSMUSG00000049109	Themis	0.0597273	0.235435	0.206822	1.04177	--	--	--	--	2.43751	up	2.14773	up
ENSMUSG00000073460	Pnldc1	0.538014	0.572535	2.7952	1.37372	--	--	0.951627	normal	1.85088	up	-1.06457	down

## Sheet: 29 DEGs
Gene ID	Gene_name	CL_FPKM	CPL_FPKM	HL_FPKM	HPL_FPKM	CPL_vs_CL		HPL_vs_CL		HPL_vs_CPL		HPL_vs_HL
						Log2FC	Regulated	Log2FC	Regulated	Log2FC	Regulated	Log2FC	Regulated
ENSMUSG00000003477	Inmt	198.009	44.0916	312.599	153.663	-2.50605	down	-0.664072	normal	1.84359	up	-1.19059	down
ENSMUSG00000004951	Hspb1	20.2504	7.24733	47.7655	20.7797	-1.91911	down	-0.261113	normal	1.66472	up	-1.36986	down
ENSMUSG00000019278	Dpep1	0.673345	2.63029	0.446846	1.04761	1.54312	up	0.326767	normal	-1.21004	down	1.08577	up
ENSMUSG00000020108	Ddit4	3.91135	19.3603	1.63572	5.32217	1.87414	up	0.0752626	normal	-1.79667	down	1.43557	up
ENSMUSG00000023057	Fabp2	45.3451	14.8872	79.4235	31.881	-1.9964	down	-0.830152	normal	1.16874	up	-1.50719	down
ENSMUSG00000023828	Slc22a3	1.43785	9.77206	1.12113	3.32917	2.25254	up	0.851537	normal	-1.39839	down	1.27569	up
ENSMUSG00000023913	Pla2g7	2.70746	15.1663	1.98127	5.86873	1.98225	up	0.768597	normal	-1.20996	down	1.34559	up
ENSMUSG00000025002	Cyp2c55	0.899065	3.97932	0.451368	1.46129	1.69432	up	0.328192	normal	-1.36332	down	1.46815	up
ENSMUSG00000025780	Itih5	1.78387	9.41487	1.28752	3.51565	1.96143	up	0.596144	normal	-1.36275	down	1.19775	up
ENSMUSG00000026358	Rgs1	0.735666	2.96622	1.27826	0.578943	1.49836	up	-0.658595	normal	-2.15026	down	-1.36323	down
ENSMUSG00000026669	Mcm10	6.74209	1.64353	11.4219	5.56235	-2.38344	down	-0.587992	normal	1.79772	up	-1.21786	down
ENSMUSG00000027315	Spint1	0.270493	4.6812	0.320225	1.08558	3.56163	up	--	--	-1.90307	down	1.51111	up
ENSMUSG00000027559	Car3	479.735	85.8231	1510.41	428.264	-2.8336	down	-0.46089	normal	2.37394	up	-1.98356	down
ENSMUSG00000030378	Sult2a8	291.027	39.7883	456.521	212.615	-3.13142	down	-0.7673	normal	2.36498	up	-1.24811	down
ENSMUSG00000030968	Pdilt	3.23902	0.607907	5.56984	2.47017	-2.69688	down	-0.707107	normal	1.99348	up	-1.32919	down
ENSMUSG00000031785	Adgrg1	1.57449	7.7983	1.02238	2.94609	1.88558	up	0.547744	normal	-1.33559	down	1.29943	up
ENSMUSG00000032098	Treh	1.10511	5.17474	0.513375	1.7094	1.79216	up	0.251275	normal	-1.53894	down	1.4777	up
ENSMUSG00000034591	Slc41a2	2.05061	0.404262	4.05096	1.40332	-2.84375	down	-0.864171	normal	1.98647	up	-1.70578	down
ENSMUSG00000036995	Asap3	1.73851	0.681886	3.07892	1.64775	-1.71062	down	-0.388889	normal	1.32439	up	-1.07474	down
ENSMUSG00000038156	Spon1	0.180091	1.9643	0.15616	0.44736	2.87212	up	0.938189	normal	-1.928	down	1.29987	up
ENSMUSG00000040562	Gstm2	20.3327	83.3433	12.5364	34.2951	1.61878	up	0.415145	normal	-1.20113	down	1.24523	up
ENSMUSG00000049130	C5ar1	0.445273	3.10352	0.402689	0.958941	2.2264	up	0.752963	normal	-1.47155	down	1.03619	up
ENSMUSG00000063730	Hsd3b2	6.7128	3.16876	13.2497	7.73983	-1.60249	down	-0.197133	normal	1.40759	up	-1.01786	down
ENSMUSG00000078673	Mup19	724.568	41.0638	1134.31	496.555	-4.39712	down	-0.854525	normal	3.54362	up	-1.36748	down
ENSMUSG00000078675	Mup16	908.161	62.983	1365.37	654.484	-4.14344	down	-0.781394	normal	3.36532	up	-1.23571	down
ENSMUSG00000096688	Mup17	1392.3	82.4532	1952.59	961.936	-4.43293	down	-0.857892	normal	3.57897	up	-1.19982	down
NewGene_1297	--	6.02338	16.271	2.19444	6.72266	1.06421	up	-0.195436	normal	-1.25766	down	1.41136	up
NewGene_21045	--	1.93511	0.278862	3.1089	0.833655	-2.69259	down	-0.958837	normal	1.73323	up	-1.97578	down
NewGene_7380	--	1.01968	0.489322	1.96741	1.06777	-1.48658	down	-0.279007	normal	1.20895	up	-1.08452	down

## Sheet: 56 DEGs
Gene ID	Gene_name	CL_FPKM	CPL_FPKM	HL_FPKM	HPL_FPKM	CPL_vs_CL		HPL_vs_CL		HPL_vs_CPL		HPL_vs_HL
						Log2FC	Regulated	Log2FC	Regulated	Log2FC	Regulated	Log2FC	Regulated
ENSMUSG00000001506	Col1a1	0.799391	20.1086	0.93508	4.37322	4.08394	up	2.13215	up	-1.94332	down	2.02827	up
ENSMUSG00000001918	Slc1a5	0.517761	3.58974	0.521398	1.49893	2.31642	up	1.18202	up	-1.13093	down	1.29406	up
ENSMUSG00000002020	Ltbp2	0.0966633	1.05804	0.11648	0.326284	2.88634	up	1.41249	up	-1.46399	down	1.28501	up
ENSMUSG00000003849	Nqo1	2.8035	47.941	2.97402	19.2727	3.63926	up	2.44241	up	-1.19201	down	2.48531	up
ENSMUSG00000004038	Gstm3	9.90014	391.943	6.0383	113.141	4.83436	up	3.17136	up	-1.65915	down	4.02815	up
ENSMUSG00000005667	Mthfd2	0.599369	3.65932	0.536818	1.51541	2.57518	up	1.40272	up	-1.16976	down	1.41107	up
ENSMUSG00000010095	Slc3a2	14.2548	118.973	15.8683	50.5315	2.45454	up	1.37652	up	-1.07444	down	1.33874	up
ENSMUSG00000015568	Lpl	4.3892	64.8784	3.94514	28.3766	3.46705	up	2.34234	up	-1.12332	down	2.63176	up
ENSMUSG00000016756	Cmah	13.5362	2.0176	15.0017	6.99621	-3.09208	down	-1.27385	down	1.81965	up	-1.28646	down
ENSMUSG00000020893	Per1	5.33208	3.29686	3.56592	1.0801	-1.03216	down	-2.54124	down	-1.50502	down	-1.86935	down
ENSMUSG00000021278	Amn	0.0270392	6.39642	0.0386832	2.02554	7.34018	up	5.85254	up	-1.46412	down	5.42801	up
ENSMUSG00000021594	Srd5a1	32.9587	5.21667	22.8125	11.2267	-3.01295	down	-1.86268	down	1.15231	up	-1.20102	down
ENSMUSG00000022149	C9	181.991	18.8484	145.26	77.9767	-3.55641	down	-1.5326	down	2.02275	up	-1.06702	down
ENSMUSG00000022947	Cbr3	0.5149	29.2279	0.465526	5.4502	5.25333	up	3.08599	up	-2.15995	down	3.34624	up
ENSMUSG00000024087	Cyp1b1	0.224872	200.405	0.208268	92.4288	9.29927	up	8.28635	up	-1.01324	down	8.51769	up
ENSMUSG00000024922	Ovol1	0.0520165	3.05104	0.0207307	1.22723	5.45748	up	4.19263	up	-1.26283	down	5.53787	up
ENSMUSG00000025351	Cd63	2.37524	30.6316	2.44466	6.82312	3.16915	up	1.16445	up	-2.00061	down	1.26217	up
ENSMUSG00000026042	Col5a2	0.265592	3.29105	0.32954	0.806137	3.05394	up	1.26653	up	-1.77487	down	1.08813	up
ENSMUSG00000026413	Pkp1	0.0101327	1.77152	0.0528185	0.716484	6.9303	up	5.66178	up	-1.24165	down	3.49947	up
ENSMUSG00000026614	Slc30a10	8.54495	1.52386	8.48716	3.44325	-2.82442	down	-1.61886	down	1.20666	up	-1.47697	down
ENSMUSG00000026691	Fmo3	0.27333	401.841	0.0925673	29.7959	10.1674	up	6.38029	up	-3.79405	down	8.00967	up
ENSMUSG00000026811	St6galnac6	19.8441	3.99261	19.0141	10.2694	-2.58904	down	-1.19594	down	1.39507	up	-1.02266	down
ENSMUSG00000029650	Slc46a3	7.60588	39.8391	7.06561	78.4601	2.02009	up	3.06137	up	1.04306	up	3.29286	up
ENSMUSG00000029752	Asns	1.52532	65.059	0.477068	23.902	4.98145	up	3.59881	up	-1.38124	down	5.38248	up
ENSMUSG00000029816	Gpnmb	0.0729007	28.7798	0.067548	2.84572	8.01671	up	4.9338	up	-3.07404	down	5.1292	up
ENSMUSG00000030137	Tuba8	2.30836	39.5686	0.667353	17.2687	3.66449	up	2.55909	up	-1.1026	down	4.47553	up
ENSMUSG00000030483	Cyp2b10	3.84795	147.957	1.0265	40.505	4.87416	up	3.01209	up	-1.86025	down	5.06349	up
ENSMUSG00000030800	Prss8	1.44455	17.1285	0.920192	6.72647	3.10735	up	1.86455	up	-1.23852	down	2.6322	up
ENSMUSG00000031150	Ccdc120	0.207917	3.13641	0.315623	1.28949	3.38833	up	2.21604	up	-1.17015	down	1.78063	up
ENSMUSG00000032849	Abcc4	0.715021	27.6848	0.613778	5.35089	4.75903	up	2.54786	up	-2.2066	down	2.90085	up
ENSMUSG00000033777	Tlr13	0.392122	3.29726	0.45252	1.09851	2.51498	up	1.14048	up	-1.36844	down	1.07832	up
ENSMUSG00000034593	Myo5a	0.0428098	0.898418	0.0826265	0.193572	3.35053	up	1.80116	up	-1.53979	down	1.01296	up
ENSMUSG00000035031	C8a	145.69	30.0366	159.581	79.9704	-2.57299	down	-1.16109	down	1.41245	up	-1.16202	down
ENSMUSG00000036110	Slc17a2	43.5316	12.2865	59.1229	25.0236	-2.16126	down	-1.09213	down	1.07116	up	-1.40311	down
ENSMUSG00000040264	Gbp2b	0.919143	2.83933	1.64366	7.1449	1.21866	up	2.60947	up	1.3918	up	1.91588	up
ENSMUSG00000041313	Slc7a1	0.126673	1.1546	0.137945	0.46	2.71907	up	1.48519	up	-1.23065	down	1.49626	up
ENSMUSG00000041698	Slco1a1	70.2176	3.35397	108.914	37.4322	-4.63463	down	-1.21514	down	3.4218	up	-1.70097	down
ENSMUSG00000044359	P2ry4	1.15942	0.260338	1.26448	0.637727	-2.48224	down	-1.18234	down	1.30129	up	-1.17433	down
ENSMUSG00000046179	E2f8	2.45354	0.235022	3.9202	1.10536	-3.74821	down	-1.44077	down	2.31335	up	-1.99071	down
ENSMUSG00000049723	Mmp12	0.0514267	12.919	0.092724	2.53374	7.30825	up	5.16364	up	-2.09741	down	4.47797	up
ENSMUSG00000051343	Rab11fip5	0.172728	1.41667	0.188786	0.535018	2.21226	up	1.14022	up	-1.06773	down	1.13496	up
ENSMUSG00000052957	Gas1	5.57594	1.31396	7.40409	3.29383	-2.55246	down	-1.08516	down	1.47391	up	-1.36287	down
ENSMUSG00000060147	Serpinb6a	7.53552	90.4532	9.04905	43.586	3.11282	up	2.10716	up	-1.00421	down	2.00284	up
ENSMUSG00000064225	Paqr9	54.693	7.7837	61.9649	22.3789	-3.1968	down	-1.59217	down	1.60767	up	-1.64746	down
ENSMUSG00000066154	Mup3	7150.96	84.7883	7093.04	1114.08	-6.68693	down	-2.98453	down	3.7034	up	-2.83872	down
ENSMUSG00000069922	Ces3a	587.764	73.5261	703.134	342.667	-3.30356	down	-1.08403	down	2.22064	up	-1.20835	down
ENSMUSG00000074183	Gsta1	2.32541	76.8835	1.57384	17.6223	4.49171	up	2.61241	up	-1.87258	down	3.31631	up
ENSMUSG00000074254	Cyp2a4	1.97886	176.084	1.91684	45.6357	5.95053	up	4.16864	up	-1.77733	down	4.35333	up
ENSMUSG00000075044	Slc22a29	0.012168	3.36097	0.426175	1.26307	7.46627	up	6.08981	up	-1.37655	down	1.40701	up
ENSMUSG00000096674	Mup15	945.901	62.2163	1068.62	457.567	-4.2224	down	-1.39039	down	2.83234	up	-1.42	down
ENSMUSG00000111709	Gm3776	1.58816	66.4728	1.35717	13.8664	4.82829	up	2.80933	up	-2.01233	down	3.1881	up
NewGene_11335	--	29.3268	0.883355	36.324	4.24293	-5.34689	down	-3.01967	down	2.33055	up	-3.23138	down
NewGene_20185	--	1.17973	14.0093	0.73177	3.76566	2.97782	up	1.17575	up	-1.79833	down	2.00092	up
NewGene_27703	--	0.853393	0.231543	1.01495	0.492665	-2.24537	down	-1.11245	down	1.1354	up	-1.20736	down
NewGene_32380	--	3.07628	0.386538	1.98138	1.17964	-3.59864	down	-1.99362	down	1.60711	up	-1.36804	down
NewGene_8534	--	1.11239	0.306167	1.47767	0.635612	-2.2273	down	-1.12111	down	1.10895	up	-1.40051	down

[truncated: 5 more sheets: 21 DEGs, 85 DEGs, 455 DEGs, 47 DEGs, 311 DEGs]
