# Supplementary material for: PCB169 exposure aggravated the development of non-alcoholic fatty liver in high-fat diet-induced male C57BL/6 mice
Source: Front Nutr. 2024 May 7;11:1350146. doi: 10.3389/fnut.2024.1350146 (PMC11110572; doi:10.3389/fnut.2024.1350146)
Supplement: Supplementary Table 5 — The DEGs used in hierarchical cluster analysis. [file Table_5.XLSX]

## Sheet: 2224 DEGs
Table S5. The DEGs used in hierarchical cluster analysis
Gene ID	CL_FPKM	CPL_FPKM	HL_FPKM	HPL_FPKM	CL_count	CPL_count	HL_count	HPL_count	CPL_vs_CL	HPL_vs_CL	HPL_vs_CPL	HPL_vs_HL
									Regulated	Regulated	Regulated	Regulated
ENSMUSG00000059811	43.2435	27.8321	33.673	28.0512	6013.67	4150.67	5095	4150	down	normal	normal	normal
ENSMUSG00000039316	0.403998	1.49542	0.527086	1.01629	65.1667	251.667	91.1667	171.667	up	up	normal	normal
ENSMUSG00000022215	15.0151	15.8909	26.5097	33.6735	572.667	646.833	1081.67	1349.5	normal	normal	up	normal
ENSMUSG00000028356	1183.62	616.84	1006.43	702.11	58661.3	32718.3	53510	36779.3	down	down	normal	normal
ENSMUSG00000059325	24.9169	9.6779	20.2825	12.0428	1106.83	459.167	953.833	564.5	down	down	normal	normal
ENSMUSG00000049532	0.889903	0.429479	0.834994	0.545547	169	88.6667	172.833	111	down	down	normal	normal
ENSMUSG00000026395	1.84896	6.41961	2.4677	5.35279	367.5	1272.17	486.167	1056.33	up	up	normal	normal
ENSMUSG00000029822	0.760766	6.21936	1.3648	6.84693	183.167	1474.83	320	1632.33	up	up	normal	up
ENSMUSG00000032083	7142.09	1834.58	5657.03	2161.87	288718	81451.3	244550	92799.3	down	down	normal	down
ENSMUSG00000028364	0.0736903	2.18607	0.111156	1.03716	21.1667	648.333	34.1667	303.333	up	up	normal	up
ENSMUSG00000018774	6.77573	26.9311	7.8818	14.9203	329	1396.67	405	768.667	up	normal	normal	normal
ENSMUSG00000027765	3.283	1.56393	4.95292	3.19876	418.167	216.167	677.833	422.833	down	normal	up	normal
ENSMUSG00000024610	62.5051	282.916	86.2894	267.369	3229.17	15211.3	4659.83	14562.8	up	up	normal	up
ENSMUSG00000051627	0.241185	2.70494	0.116747	0.742829	18.1667	212.167	9.5	61.5	up	--	down	--
ENSMUSG00000023972	0.117076	0.730989	0.132501	0.259755	19.3333	130.5	24.5	45.6667	up	--	down	--
ENSMUSG00000026664	1255.95	752.128	1208.8	962.202	70965.7	45099.7	73227.2	57406.5	down	normal	normal	normal
ENSMUSG00000060317	16.3244	4.65246	32.102	6.50046	1051	328.5	2204.17	436.667	down	down	normal	down
ENSMUSG00000037944	0.180857	1.49305	0.204617	0.89594	14.1667	123	18.1667	74.8333	up	--	normal	--
ENSMUSG00000034652	1.00385	3.30813	1.07296	2.03468	182.667	642.5	214.833	397.667	up	normal	normal	normal
ENSMUSG00000020593	13.7885	13.7669	5.77878	5.89421	2956.17	3109.67	1264.83	1340.83	normal	down	down	normal
ENSMUSG00000042379	0.709404	1.52987	0.613896	0.379448	59.1667	136	54.1667	33.1667	normal	normal	down	--
ENSMUSG00000040747	2.95939	10.3599	3.5539	7.55198	204.667	758	262.833	551.667	up	up	normal	normal
ENSMUSG00000032374	0.175876	0.702573	0.184791	0.204043	25.1667	110.667	29.5	31.5	--	--	down	--
ENSMUSG00000064080	0.248011	0.935689	0.358736	0.487125	48.6667	187	73.5	95.3333	up	normal	normal	normal
ENSMUSG00000051579	5.9159	30.4528	8.02818	25.8344	294	1679.83	435.5	1378.17	up	up	normal	up
NewGene_22311	0.417187	0.977862	0.771578	1.07607	107.5	276.833	204.5	324.333	normal	up	normal	normal
ENSMUSG00000019989	18.9279	9.60135	18.826	13.8347	2929.5	1579.5	3049	2230.33	down	normal	normal	normal
ENSMUSG00000035910	0.484863	0.983069	0.497848	0.428356	116.167	257	129.5	110.333	normal	normal	down	normal
ENSMUSG00000037600	1.88886	11.7556	2.15159	7.78352	123.167	826	155.833	540.833	up	up	normal	up
ENSMUSG00000024165	4.43987	10.0753	8.70402	11.4021	465.333	1121	979	1264.5	normal	up	normal	normal
ENSMUSG00000063268	3.5311	6.72606	3.98605	8.96163	459.333	924.167	558.5	1247.33	normal	up	normal	normal
ENSMUSG00000028931	0.155947	0.564006	0.16039	0.254225	24	90.1667	27	42	up	--	normal	--
ENSMUSG00000027550	0.298393	0.930483	0.472647	0.811367	59	175	99.5	154.5	up	normal	normal	normal
ENSMUSG00000034936	19.3062	4.93188	11.0451	5.47955	1044.17	281.5	645.667	315.5	down	down	normal	down
ENSMUSG00000020609	497.917	304.322	532.405	358.305	268446	174728	310936	204349	down	normal	normal	normal
ENSMUSG00000035112	0.844046	0.264323	0.923543	0.244931	136	43.8333	163.667	41	down	down	normal	down
ENSMUSG00000031827	5.87932	19.4655	6.47767	12.1658	369.667	1306.67	437.333	812.833	up	normal	normal	normal
ENSMUSG00000021411	19.9883	12.2457	23.8574	19.3763	1995.83	1311	2555.5	2022.83	down	normal	normal	normal
ENSMUSG00000021508	0.384404	3.55297	0.323065	1.55226	27	265.5	25.3333	120	up	up	normal	up
ENSMUSG00000022488	1.30646	4.10991	1.51448	3.28782	243.667	809	302.333	652.833	up	normal	normal	normal
ENSMUSG00000036995	1.73851	0.681886	3.07892	1.64775	290.833	122.5	560.5	288.167	down	normal	up	down
ENSMUSG00000063730	6.7128	3.16876	13.2497	7.73983	882.167	390.333	1821	997.167	down	normal	up	down
ENSMUSG00000052133	0.499135	1.16523	2.27416	2.18511	90.3333	224.667	421.5	393.333	normal	up	normal	normal
NewGene_7170	0.487903	1.21094	0.637176	1.52101	64	173.167	98.5	222.833	normal	up	normal	normal
ENSMUSG00000031709	0.37191	1.87429	0.536535	1.16245	77.1667	410.333	119.667	254	up	up	normal	normal
ENSMUSG00000034595	1.55624	3.98945	1.60206	3.03495	172.833	508.333	196.333	366.667	up	normal	normal	normal
NewGene_4981	0.68471	0.454311	0.807637	0.649705	64.6667	38	78.6667	61.5	down	normal	normal	normal
ENSMUSG00000033768	0.293298	3.85511	0.364642	1.85933	50.3333	661.667	84.3333	387.833	up	up	normal	up
NewGene_18545	11.1243	20.6396	12.9936	35.3042	1991	3864.17	2036	7509.5	normal	up	normal	up
NewGene_14207	0.0847113	0.125397	0.085535	0.725265	13.6667	16.1667	11.6667	78	--	--	up	--
ENSMUSG00000041798	11.2251	12.6551	33.4372	11.4855	1032.33	1213.17	3157.33	1085.5	normal	normal	normal	down
ENSMUSG00000042179	0	2.38636	0	0.886861	0	153.667	0	65.3333	up	--	normal	--
NewGene_24564	9.6792	0.692544	9.88283	1.27831	2008.17	147.167	2214.33	278.333	down	down	normal	down
ENSMUSG00000001604	24.2551	9.94083	28.7745	19.7241	1187	516	1497.67	1012.67	down	normal	up	normal
NewGene_31570	0.468302	1.32363	0.613418	0.844759	71.5	212.333	101.667	139.333	up	normal	normal	normal
NewGene_2880	0.426997	0.439106	0.701318	0.373194	47.3333	39	92.1667	41.3333	normal	normal	--	down
ENSMUSG00000039202	33.6681	17.1901	26.3237	18.0234	9064.5	5080.5	7585.83	5144.5	down	down	normal	normal
ENSMUSG00000032892	0.540695	1.88347	0.322055	1.00948	17.6667	64.5	12.1667	35.5	up	--	normal	--
ENSMUSG00000000486	0.57961	1.34323	0.7704	1.51153	34	80.6667	47.3333	91.3333	normal	up	normal	normal
NewGene_21096	0.219164	2.53896	0.279344	2.48038	62.6667	715.667	93.5	682.667	up	up	normal	up
ENSMUSG00000001930	0.666508	1.85567	0.733961	1.0991	235.333	685.167	275.833	401.5	up	normal	normal	normal
ENSMUSG00000026321	0.144496	0.557929	0.156411	0.368479	29.5	119.167	34.3333	78	up	normal	normal	up
ENSMUSG00000078597	53.118	1.55671	21.3179	28.5751	4971.5	155.333	2152.17	2812	down	normal	up	normal
ENSMUSG00000060147	7.53552	90.4532	9.04905	43.586	446.333	5472.33	557.667	2604	up	up	down	up
ENSMUSG00000081058	1.16186	7.99311	1.39156	2.09006	46.5	331.5	59.8333	89.3333	up	normal	down	normal
ENSMUSG00000074896	2.78584	4.28546	5.9986	8.21701	190.5	310	440.5	599.5	normal	up	up	normal
ENSMUSG00000036381	0.597421	1.84268	0.638719	1.21865	42.5	140.333	52.6667	97.5	up	normal	normal	normal
ENSMUSG00000030157	31.5762	11.3274	32.0418	19.8566	1497.33	575.833	1644.33	1005.67	down	normal	normal	normal
NewGene_693	0.292018	0.36945	0.699473	0.948584	20.1667	25.6667	48.5	67.5	--	--	up	normal
ENSMUSG00000061292	18.1115	10.977	7.6134	6.96459	1412	905.667	628.833	582	down	down	normal	normal
ENSMUSG00000073600	2.27651	0.512668	1.22732	0.644216	272.833	65.6667	159	81.6667	down	down	normal	down
ENSMUSG00000060002	86.6396	50.9129	107.918	79.6187	10314	6250.67	13653.8	9342.33	down	normal	normal	normal
ENSMUSG00000066363	1.46467	3.08069	2.14254	5.82441	131	289.833	201.833	554.167	normal	up	up	up
NewGene_33382	0.374961	0.732767	0.702066	1.66495	73.6667	148.667	146.5	347.167	normal	up	up	up
ENSMUSG00000056459	0.583454	2.19621	0.620946	1.56728	43	166.167	63.8333	118.667	up	up	normal	normal
ENSMUSG00000026480	1.08852	4.20728	1.06691	2.59821	126.667	465	123.167	298.333	up	normal	normal	up
ENSMUSG00000043671	0.599006	0.408326	1.01475	0.811456	190.167	139.167	344.333	268.167	normal	normal	up	normal
ENSMUSG00000000682	3.97187	16.877	5.73737	14.2763	81.3333	360.5	124.167	308.333	up	up	normal	up
ENSMUSG00000036334	0.112897	0.333618	0.242409	0.31683	44.8333	140.167	105.5	133	up	up	normal	normal
NewGene_32072	0.242805	0.075209	0.407905	0.195593	49.8333	16.8333	90.6667	43.1667	--	normal	--	down
ENSMUSG00000018381	2.34567	7.79646	2.27239	6.06218	366.333	1308.17	390.667	1003.83	up	up	normal	up
NewGene_2745	0.933899	3.35561	1.10952	1.53841	114.167	459	147.667	203.833	up	normal	normal	normal
ENSMUSG00000089929	0.523248	5.12979	1.186	2.06136	17.6667	178.667	41.5	71.3333	up	--	normal	normal
ENSMUSG00000040660	0.0608008	111.227	9.18994	56.6909	4.5	8755.83	701	4478.5	up	up	normal	up
ENSMUSG00000028838	0.628823	8.80169	0.72951	6.5244	101.333	1478.67	124.833	1126.33	up	up	normal	up
ENSMUSG00000019232	63.2246	52.386	24.2379	28.879	11053	9644.17	4542.5	5370.5	normal	down	normal	normal
ENSMUSG00000037095	292.295	175.839	252.646	221.46	16108	10410.2	14999.5	12901.3	down	normal	normal	normal
ENSMUSG00000058818	1.17047	3.80255	1.32218	2.54421	176.167	604.167	212.833	409.167	up	normal	normal	normal
ENSMUSG00000078674	1197.81	381.271	1120.95	1186.23	43824.2	15310.5	44582.3	45415.8	down	normal	up	normal
NewGene_10458	2.46102	0.247951	2.21877	0.745247	483.333	53.6667	474.833	153.167	down	down	normal	down
ENSMUSG00000043013	1.72437	2.65232	5.88002	5.15201	267.333	456.167	980.667	835.833	normal	up	normal	normal
ENSMUSG00000025044	2.64963	8.01239	3.56047	5.87473	334.167	1093.83	484	797.833	up	normal	normal	normal
ENSMUSG00000036864	0.9375	0.595845	0.952802	0.76865	88.6667	61.3333	95.3333	77.1667	down	normal	normal	normal
ENSMUSG00000022676	1.31213	2.02755	0.993016	2.60711	101.833	172	84	219.5	normal	normal	normal	up
ENSMUSG00000032397	1.20741	4.10959	2.04621	3.73829	81.6667	264.333	119.333	218.833	up	up	normal	normal
ENSMUSG00000047822	12.9305	22.8455	47.6518	20.8454	447.833	822.5	1708.83	751.5	normal	normal	normal	down
ENSMUSG00000009687	1.94721	9.61834	2.74709	7.09574	93.5	408.5	124.333	313.167	up	up	normal	up
ENSMUSG00000090733	14.8889	58.4437	33.2109	31.9471	235.5	936.833	518.333	498.167	up	normal	normal	normal
ENSMUSG00000020656	0.315705	1.84935	0.870089	1.45817	43.8333	260.333	128.333	217.333	up	up	normal	normal
ENSMUSG00000020399	0.103376	0.926324	0.100776	0.342696	11.1667	107.5	12.1667	39.5	up	--	down	--
NewGene_32055	0.508969	0.20726	0.570293	0.365944	70.8333	31.5	86.6667	55.1667	down	normal	normal	normal
ENSMUSG00000069733	1.55477	0.271151	0.691972	0.495984	93.8333	18.8333	44.3333	31.8333	down	down	--	--
ENSMUSG00000055069	0.171537	0.506181	0.245819	0.460867	20.6667	62.8333	31.8333	58.1667	up	up	normal	normal
ENSMUSG00000019960	12.3891	14.9114	25.7231	13.8124	1360.17	1771	3026	1605.83	normal	normal	normal	down
ENSMUSG00000035372	35.5053	16.6692	23.4597	12.3532	2615.67	1308.83	1845.33	968.833	down	down	normal	down
ENSMUSG00000037946	0.244345	0.917181	0.274369	0.472281	44.8333	180.5	54	94	up	normal	normal	normal
NewGene_10695	7.54647	4.16083	8.63691	5.80766	702.333	428.667	887.833	598.333	down	normal	normal	normal
ENSMUSG00000022762	0.200284	0.704302	0.206583	0.70889	45.6667	175	48.3333	165.167	up	up	normal	up
ENSMUSG00000020123	11.5015	9.29146	15.7749	8.98092	1210.33	1036.17	1778	1004.17	normal	normal	normal	down
ENSMUSG00000005268	13.8282	15.2873	27.5427	15.3903	2868.17	3229.5	5688.33	3110	normal	normal	normal	down
ENSMUSG00000054072	58.2444	53.3951	108.22	119.968	7134.83	7069.5	14147.2	15488.3	normal	normal	up	normal
ENSMUSG00000042348	2.99434	1.90738	2.33546	1.92128	392.5	266.167	327.5	259.167	down	down	normal	normal
ENSMUSG00000049303	0.388086	1.17084	0.61014	0.88508	54.8333	175.333	93.8333	133.333	up	normal	normal	normal
ENSMUSG00000052563	0.727655	0.663201	1.56214	1.51682	97.1667	94.8333	224.667	213.667	normal	normal	up	normal
ENSMUSG00000026827	5.41906	3.58015	9.68435	5.38847	1197.33	840.667	2319.33	1259.5	down	normal	normal	down
ENSMUSG00000110439	5177.01	2203.22	6957.82	5108.94	176025	79041.3	254832	181081	down	normal	up	normal
NewGene_12056	0.726022	0.261494	0.973473	0.339218	68.8333	31.8333	114	39.3333	normal	down	--	down
NewGene_24263	8.65836	2.55464	6.1171	2.6483	1936.17	580.667	1552	645.333	down	down	normal	down
ENSMUSG00000039126	0.014835	0.076471	0.0467278	0.110692	8	40	24.8333	57.8333	--	--	normal	up
ENSMUSG00000061808	2393.56	1478.07	2694.62	1507.12	110800	73322.8	134292	74023.7	down	normal	normal	down
ENSMUSG00000001642	2.3109	11.3322	2.89134	9.83928	127.667	659	170	572.833	up	up	normal	up
ENSMUSG00000002847	11.1925	6.74293	10.9037	9.3487	866.333	554.333	910.833	770.167	down	normal	normal	normal
NewGene_33793	0.69574	0.243782	0.858565	0.578692	109.167	28	130.167	82.6667	down	normal	up	normal
ENSMUSG00000041237	16.9154	10.4683	21.6374	14.2761	1911.33	1196	2630.5	1693	down	normal	normal	normal
ENSMUSG00000001670	827.646	368.434	420.046	232.765	77881.3	36000.2	41654.2	23492.5	down	down	normal	down
ENSMUSG00000002835	0.322522	0.921382	0.422702	0.758568	71	213.167	99.3333	173.5	up	normal	normal	normal
NewGene_32378	0.726942	0.426806	0.590322	0.806681	62.5	39.3333	45.1667	69.5	down	normal	normal	normal
ENSMUSG00000033762	0.311764	0.693736	0.255391	0.681355	48.5	113	44	112.667	normal	normal	normal	up
NewGene_24077	3.50919	2.04763	4.31302	3.19823	364.5	226.333	422	334	down	normal	normal	normal
ENSMUSG00000027496	1.27351	0.733929	1.12865	0.855089	94.1667	58.3333	88.6667	65.6667	down	normal	normal	normal
ENSMUSG00000028459	0.794318	2.30768	1.58845	2.7572	61.3333	186.333	130.333	225.667	up	up	normal	normal
NewGene_10728	1.65192	0.807351	2.06075	0.942793	294.333	142.5	422.333	198.5	down	normal	normal	down
ENSMUSG00000012123	0.102314	0.503111	0.129644	0.447441	23.1667	116	29.1667	105.5	up	up	normal	normal
ENSMUSG00000020830	2.26447	1.09022	3.50021	1.79445	60	31.5	99.8333	50.1667	down	normal	normal	down
ENSMUSG00000034613	0.356804	1.25541	0.351609	0.912748	89.5	318.833	94.6667	237.167	up	normal	normal	up
ENSMUSG00000058761	5.94762	3.85477	4.86261	4.19908	1672.83	1148.67	1470.33	1246.5	down	normal	normal	normal
ENSMUSG00000029195	10.5614	4.74367	10.4086	6.74268	1466	713.167	1553.67	987	down	normal	normal	normal
ENSMUSG00000026840	0.784233	1.51844	0.707275	0.589994	172.833	341.167	166.667	137.667	normal	normal	down	normal
ENSMUSG00000069922	587.764	73.5261	703.134	342.667	46816.3	6349.67	59926.5	28392.7	down	down	up	down
ENSMUSG00000030494	5.75219	4.10535	5.02603	3.13843	796	608	751.5	459.333	normal	down	normal	normal
ENSMUSG00000025002	0.899065	3.97932	0.451368	1.46129	71	320.833	38.8333	122.5	up	normal	down	up
ENSMUSG00000030707	2.32502	11.1235	2.90852	7.54414	154.167	763.333	204.667	522.333	up	up	normal	up
ENSMUSG00000073888	4.29214	2.46993	5.14584	4.32041	126.167	73.5	165.333	135.667	down	normal	normal	normal
ENSMUSG00000016495	1.6518	6.41171	2.92191	5.81943	57.3333	229.167	109.5	217.167	up	up	normal	normal
ENSMUSG00000022816	0.948122	5.27961	1.05894	1.67498	141.667	850.667	169.5	265.333	up	normal	down	normal
ENSMUSG00000027995	0.761879	2.08012	0.92977	2.33591	89.8333	262.167	118.5	295.333	normal	up	normal	up
ENSMUSG00000062515	2.92956	9.70334	2.8363	6.42958	104.167	376.167	107	239.5	up	normal	normal	normal
ENSMUSG00000041515	2.3	6.4759	2.3583	5.44088	260.333	772.667	284.5	654.833	up	normal	normal	normal
ENSMUSG00000032744	0.298139	1.07019	0.379051	0.485544	54	202.833	73.8333	92	up	normal	normal	normal
ENSMUSG00000042035	0.138281	0.532479	0.125618	0.421845	40.3333	163.5	40	129	up	up	normal	up
ENSMUSG00000031539	0.329383	1.1687	0.515379	0.770602	44.8333	166.333	75.6667	111.667	up	normal	normal	normal
ENSMUSG00000021298	0.0770423	0.522213	0.143509	0.717386	7.83333	54.3333	15	68.8333	--	up	normal	up
NewGene_17425	4.35141	2.6225	6.17466	4.00317	435.333	279.5	663	419.667	down	normal	normal	normal
ENSMUSG00000037337	0.18735	0.723017	0.180873	0.670178	21.1667	82.8333	21.5	77.5	--	--	normal	up
ENSMUSG00000046532	0.639049	0.386645	0.740321	0.920801	250.333	160	312.833	378.667	down	normal	up	normal
ENSMUSG00000042644	0.172994	0.508732	0.250618	0.336837	62	191.833	97	128.833	up	normal	normal	normal
NewGene_8325	1.13621	0.762006	1.0815	0.960172	118.167	80.1667	117.5	86.6667	down	normal	normal	normal
ENSMUSG00000028715	1784.64	1258.96	1850.47	1082.07	173668	131367	194472	112512	normal	down	normal	normal
ENSMUSG00000019558	2.11367	7.24954	1.76428	3.92673	290.5	1009.33	256.167	559.5	up	normal	normal	normal
ENSMUSG00000024042	5.35468	2.3359	5.28068	2.27777	978	436.667	991	432	down	down	normal	down
ENSMUSG00000035031	145.69	30.0366	159.581	79.9704	19660.7	4459	23165.2	11382.8	down	down	up	down
ENSMUSG00000032098	1.10511	5.17474	0.513375	1.7094	87.6667	431.5	44.5	148.333	up	normal	down	up
ENSMUSG00000022120	0.209036	0.707551	0.431435	0.440579	27.5	95.8333	59.1667	60.3333	up	normal	normal	normal
ENSMUSG00000022032	0.483333	0.16915	0.37043	0.395689	74.6667	28	58.6667	62	down	normal	--	normal
ENSMUSG00000020057	0.265554	1.06606	0.491578	1.09216	30.6667	126.667	57	129.5	up	up	normal	normal
ENSMUSG00000035498	0.640456	4.07402	0.54694	2.77678	134	897.333	123	620	up	up	normal	up
ENSMUSG00000050671	0.0205772	3.37747	0.0534912	2.11998	2.16667	321.667	5.83333	208.667	up	up	normal	up
ENSMUSG00000028185	12.419	5.79224	11.6337	6.68647	1251.5	628.167	1261.67	713.333	down	down	normal	normal
ENSMUSG00000016206	1.0647	2.49689	1.30496	3.02942	61.3333	152.667	79.1667	182.833	normal	up	normal	up
NewGene_27895	0.603421	0.232833	0.486946	0.188039	82.8333	27.5	64.8333	21.6667	down	down	--	--
ENSMUSG00000068335	0.496975	1.71035	0.691598	1.43093	36	134.167	55	110.167	up	up	normal	normal
ENSMUSG00000022822	0.630761	2.85268	0.736341	1.634	139.333	643.5	159.5	369.333	up	normal	normal	normal
ENSMUSG00000030609	2.89903	9.23107	2.93484	6.89294	352.667	1100	453.667	820.167	up	normal	normal	normal
ENSMUSG00000070323	0.210481	1.96052	0.222939	0.567775	16	148.667	17.5	41.5	--	--	down	--
ENSMUSG00000045319	7.11129	4.25072	5.94699	3.15973	896.333	613.667	806.667	439.5	down	down	normal	down
ENSMUSG00000056978	14.5804	98.0154	16.3966	21.6008	243.333	1681.67	290	397.833	up	normal	down	normal
ENSMUSG00000025738	0.0412858	0.988596	0.0812393	0.196153	5.83333	143.5	12.5	30.5	up	--	down	--
ENSMUSG00000057103	34.7995	16.8597	60.3767	37.0719	1389.5	702.5	2605.17	1547.17	down	normal	up	normal
ENSMUSG00000092021	0.454681	0.708044	0.955195	4.53461	48	78.1667	108.333	507.333	normal	up	up	up
ENSMUSG00000021886	0.731806	2.01933	1.19385	1.78172	60.3333	171.667	103	156.167	up	normal	normal	normal
ENSMUSG00000000386	0.200869	0.536944	0.508145	0.816145	27.3333	62.8333	67.1667	98.8333	--	up	normal	normal
ENSMUSG00000079465	0.0854393	1.23057	0.0751232	0.498042	29.3333	444.5	28	178.667	up	up	normal	up
ENSMUSG00000022040	593.571	331.69	568.767	409.835	47286.2	28234.5	49040.2	34526.5	down	normal	normal	normal
ENSMUSG00000029385	9.94847	6.42841	7.108	5.67845	1088	749.667	843.667	658.167	down	down	normal	normal
ENSMUSG00000040127	16.5783	7.03223	23.4024	10.5354	1865.83	848.667	2835.33	1245.67	down	normal	normal	down
ENSMUSG00000037166	0.490351	1.50464	0.86805	1.69129	18.5	59.8333	34.5	65.3333	--	up	normal	normal
ENSMUSG00000022037	774.176	450.887	723.523	551.85	54197.3	33993	54380	40825.7	down	normal	normal	normal
NewGene_16944	1.9549	1.02064	0.983886	0.609961	130.167	72.1667	72.6667	43.8333	down	down	normal	normal
ENSMUSG00000048997	0.353734	0.494495	0.622195	0.343524	41.5	62.8333	75.5	42.1667	normal	normal	normal	down
ENSMUSG00000027737	0.00410117	13.8526	0.0058945	0.329679	1.5	5537.5	2.5	135.167	up	--	down	--
ENSMUSG00000039783	77.3791	40.0684	84.828	65.3996	8924.67	4805.5	10421	7843	down	normal	normal	normal
NewGene_11516	0.745123	1.00025	2.68015	10.7298	84.1667	116.833	311.833	1252.17	normal	up	up	up
ENSMUSG00000097148	9.46171	4.11652	4.94961	5.24044	638.833	294.667	357.833	372.667	down	down	normal	normal
ENSMUSG00000020099	0.687821	2.93914	0.732701	1.31557	157.667	720.667	182.833	321.333	up	normal	down	normal
ENSMUSG00000021822	0.630168	2.12219	0.920445	1.08915	58	211.667	93.8333	107.333	up	normal	normal	normal
ENSMUSG00000034810	0.0500402	0.357247	0.060157	0.0962467	14.8333	110.5	19.5	29.6667	--	--	down	--
ENSMUSG00000021838	0.806534	3.07441	0.800922	2.05424	187.167	771.833	211.833	514.5	up	up	normal	up
ENSMUSG00000075590	19.6785	6.73893	15.8632	7.7464	2375.83	860	2051.67	981.5	down	down	normal	down
ENSMUSG00000071547	4.46959	2.86992	5.35159	2.4962	310.167	218.833	412.833	190.333	down	down	normal	down
ENSMUSG00000004698	0.151264	0.444609	0.155728	0.43519	31.5	95	32.5	98.1667	up	up	normal	up
ENSMUSG00000072849	5717.14	423.797	2977.72	674.031	291884	25007	162284	35972.5	down	down	normal	down
ENSMUSG00000063160	0.240835	0.774146	0.332882	0.456463	26.3333	91.1667	40.3333	53	up	normal	normal	normal
ENSMUSG00000044708	0.202777	1.14632	0.254289	0.91474	42.1667	255.667	58	207.333	up	up	normal	up
ENSMUSG00000019831	0.567285	0.279283	0.657719	0.356799	60.3333	32.1667	73.1667	39.8333	--	normal	--	down
ENSMUSG00000025212	0.385296	1.29295	0.571236	0.815021	45.3333	162.167	70.3333	101.5	up	normal	normal	normal
ENSMUSG00000022261	51.9307	32.4218	50.1869	39.3554	7199.67	4788.33	7430.67	5746.33	down	normal	normal	normal
ENSMUSG00000074254	1.97886	176.084	1.91684	45.6357	137.5	12871.7	132.667	3345.67	up	up	down	up
ENSMUSG00000011884	2.5566	9.38466	3.23681	4.9622	177.667	695.667	241	365.167	up	normal	normal	normal
NewGene_19800	0.0508293	0.525412	0.103091	0.588309	7.83333	79.8333	16.8333	87.5	--	up	normal	up
ENSMUSG00000048612	0.321039	2.47723	0.415495	1.34781	90.6667	722.167	127.333	389.833	up	up	normal	up
ENSMUSG00000071715	0.578763	3.24058	0.902111	2.21226	32.1667	199	54.8333	133	up	up	normal	up
ENSMUSG00000073633	3.55695	13.1032	3.17021	8.82357	125.167	490	120.5	332.833	up	normal	normal	up
NewGene_9247	0.718886	2.49115	1.20941	1.81931	133.333	396.5	272.167	312.5	up	normal	normal	normal
ENSMUSG00000019823	0.241436	1.02566	0.318134	0.829179	34.6667	153.667	48.5	124.833	up	up	normal	up
ENSMUSG00000058799	21.4146	14.7874	22.0352	14.3848	2468.67	1744.33	2772.17	1692.83	down	normal	normal	normal
ENSMUSG00000032332	0.171341	0.420796	0.329414	0.345769	58	188	126	149.333	up	normal	normal	normal
ENSMUSG00000056069	0.669844	2.8411	0.732811	1.75208	79.3333	351.333	94.8333	218.167	up	up	normal	up
ENSMUSG00000037548	0.348106	1.97849	0.494567	1.75712	20	116.167	31.3333	103.167	up	up	normal	up
ENSMUSG00000021177	0.777019	2.54412	0.888733	1.91226	63	214	75.1667	162	up	normal	normal	normal
ENSMUSG00000031149	1.61755	1.38577	2.31086	1.19368	86.3333	77.3333	128.833	67.3333	normal	normal	normal	down
ENSMUSG00000032724	4.69922	3.62607	3.2374	2.55741	841.167	695	629.667	484.833	normal	down	normal	normal
ENSMUSG00000029729	6.02609	3.81319	5.58295	4.67841	1933	1308	1938.17	1585.5	down	normal	normal	normal
ENSMUSG00000025195	13.2563	7.90061	9.47535	8.52703	2505.5	1609.5	1971.67	1743.5	down	normal	normal	normal
ENSMUSG00000020258	57.7245	35.2853	56.7461	46.5945	9254.5	6100.33	9912.5	7855	down	normal	normal	normal
ENSMUSG00000028069	4.50371	12.3047	3.3878	8.25147	289.667	837.833	235.667	562.667	up	normal	normal	up
ENSMUSG00000040170	9.79617	18.0159	4.43985	17.7661	1543.83	2967.83	741.5	2977.5	normal	normal	normal	up
ENSMUSG00000105504	0.515317	1.1605	0.758074	2.413	70.3333	152.333	105.333	314.833	normal	up	up	up
ENSMUSG00000030659	0.818393	2.60666	1.03406	1.29523	59.3333	189.667	75.8333	96	up	normal	normal	normal
ENSMUSG00000037649	2.07221	8.1021	2.77118	8.39935	128.667	524.5	180	548.167	up	up	normal	up
NewGene_13145	1.1041	0.53307	1.11418	0.65978	236.167	121.167	254.833	148.167	down	down	normal	normal
ENSMUSG00000042804	0.175152	0.823665	0.17722	0.231137	26.8333	132.167	29.8333	38	up	--	down	--
ENSMUSG00000039519	64.258	20.0367	48.8179	47.5893	5526.5	1830.83	4479.5	4237	down	normal	up	normal
ENSMUSG00000025321	0.118207	0.436054	0.111238	0.191351	39.3333	153.5	40.1667	67.8333	up	normal	down	normal
ENSMUSG00000017754	25.482	15.5943	19.2092	24.6055	1838	1213.83	1517.67	1880	down	normal	normal	normal
ENSMUSG00000019838	22.5117	13.4369	20.0291	14.4779	4655.17	2901.67	4433.5	3157.17	down	normal	normal	normal
ENSMUSG00000026479	0.192223	0.651596	0.152785	0.213285	40.1667	141.833	34.3333	47.8333	up	normal	down	--
ENSMUSG00000078713	11.5089	38.1819	9.84956	21.959	291.833	1026.83	267.667	591	up	normal	normal	normal
ENSMUSG00000067144	3.4869	8.28427	4.79278	10.939	273.5	669	398.5	902.833	normal	up	normal	normal
NewGene_21045	1.93511	0.278862	3.1089	0.833655	550.833	116.333	1297.5	367.833	down	normal	up	down
ENSMUSG00000019810	1.01649	3.54115	1.44564	3.35956	179.833	562.833	238.833	504.667	up	up	normal	normal
ENSMUSG00000026348	8.31113	7.16921	1.76951	3.18151	881.333	790.167	202.167	361	normal	down	down	normal
NewGene_23831	1.18425	0.681302	1.47185	1.07608	83	51.6667	101.333	69.5	down	normal	normal	normal
NewGene_24904	0.789836	0.240344	1.50108	0.650228	90.5	31	182.833	84.5	down	normal	normal	down
ENSMUSG00000102252	2.20302	6.95158	2.53465	5.27031	168	555.167	207.667	425	up	normal	normal	normal
ENSMUSG00000032020	0.213794	0.609092	0.283779	0.578437	53.6667	164	77.3333	138.167	up	normal	normal	normal
ENSMUSG00000007872	14.4933	32.4031	37.5458	46.9192	727.5	1752.67	2049.67	2497.5	normal	up	normal	normal
ENSMUSG00000027513	1394.6	332.531	995.12	284.519	146065	36917.8	110632	31600.5	down	down	normal	down
ENSMUSG00000046806	0.861334	2.52211	1.43602	1.57658	114.5	360	216.333	227.833	up	normal	normal	normal
ENSMUSG00000038260	0.415681	1.48164	0.363674	1.16709	68.1667	253.333	65.8333	206.833	up	up	normal	up
ENSMUSG00000026435	25.2476	10.637	14.9272	9.82361	3297.5	1467	2100.83	1347.33	down	down	normal	normal
ENSMUSG00000091867	0.558947	9.39893	3.10157	9.64189	39.5	686	230.167	723.5	up	up	normal	up
ENSMUSG00000079363	0.760943	2.19219	1.20873	3.93452	136.333	398.167	228.167	739.667	up	up	normal	up
ENSMUSG00000013150	2.56043	1.377	2.36367	1.9193	363.833	210.5	338.833	280.333	down	normal	normal	normal
ENSMUSG00000045973	17.8709	8.27297	12.8848	8.84046	3015.67	1499.17	2357.33	1599.5	down	down	normal	normal
ENSMUSG00000020363	0.126526	0.64062	0.125923	0.322833	15.1667	80.3333	15.8333	40	up	--	normal	--
ENSMUSG00000025991	889.526	422.099	491.64	347.511	194738	97371.3	114933	80348.5	down	down	normal	normal
ENSMUSG00000069892	0.471838	1.58499	0.689841	1.26667	111.833	382.5	165	310	up	up	normal	normal
ENSMUSG00000087141	10.6163	5.82115	11.3065	7.87093	2990.83	1745.5	3395.33	2330	down	normal	normal	normal
ENSMUSG00000024737	2.63244	9.67641	3.4355	6.55957	243.333	949.833	339.5	642.667	up	normal	normal	normal
ENSMUSG00000030279	0.808329	2.23428	1.20804	1.71151	117.333	352.333	196.333	284.5	up	normal	normal	normal
ENSMUSG00000019979	0.415103	1.16235	0.657449	0.916501	106	318.667	181.833	252.333	up	normal	normal	normal
ENSMUSG00000021775	5.70318	7.98246	13.6643	15.8199	1052.33	1539	2688.5	3072.5	normal	up	up	normal
ENSMUSG00000022722	0.834857	2.2899	1.20385	1.9517	51.8333	158.167	85.8333	137.667	up	normal	normal	normal
ENSMUSG00000025405	37.1606	14.9076	59.7244	23.2984	2705.33	1171.83	4696.5	1787.83	down	normal	normal	down
ENSMUSG00000028132	85.0676	55.9149	92.8712	65.151	21565.3	14982.2	25729	17457.8	down	normal	normal	normal
ENSMUSG00000016028	3.14104	0.555353	1.87448	0.692488	934	213.5	623.5	238.333	down	down	normal	down
ENSMUSG00000024962	7.74288	3.15005	7.8606	3.98694	371	163	401.5	201.333	down	down	normal	down
NewGene_2243	5.10835	0.102951	10.9653	1.51036	822.833	28.5	2313.83	290.5	down	normal	normal	down
ENSMUSG00000057895	0.227784	0.923702	0.1728	0.440277	18.6667	72.5	14.1667	31.5	up	--	down	--
ENSMUSG00000074472	0.218492	0.949527	0.506748	1.42735	25.1667	115.833	61.8333	166	up	up	normal	up
ENSMUSG00000026875	0.13711	0.37711	0.207947	0.42139	13.5	52.6667	17.1667	57.8333	--	up	normal	--
ENSMUSG00000066687	4.23318	4.16929	3.2484	1.16375	825.167	881.167	661.667	237.833	normal	down	down	down
ENSMUSG00000034205	0.561906	2.37179	0.602226	1.12179	119.333	534.5	134.667	249.167	up	normal	normal	normal
ENSMUSG00000021765	1.12845	0.662046	1.59468	1.28963	107.333	62.8333	144.667	126.333	down	normal	up	normal
ENSMUSG00000054057	0.314839	1.27891	0.370497	1.03902	40	171.167	49.8333	139.5	up	up	normal	up
ENSMUSG00000030218	1.3245	4.41775	1.42232	1.69342	33.6667	117	36.8333	44.3333	up	normal	normal	normal
ENSMUSG00000054321	0.352286	0.970576	0.465423	0.836224	72.8333	210.167	101.5	181.833	up	normal	normal	normal
ENSMUSG00000001870	0.314409	1.03311	0.365465	0.602684	82.6667	261.833	101.667	163.833	up	normal	normal	normal
NewGene_21570	1.51518	1.05248	2.46978	1.25103	288.333	210.667	483.833	243.5	normal	normal	normal	down
ENSMUSG00000046402	2.52427	13.8415	2.53031	7.4065	263.333	1528.5	279.667	834	up	up	normal	up
ENSMUSG00000043789	7.26475	2.47322	7.00473	4.00625	1004.33	367.333	1048.17	584.667	down	down	normal	normal
ENSMUSG00000053702	0.0651605	0.258402	0.0885542	0.109372	17	63	18	26.5	up	--	down	--
NewGene_12143	1.1238	0.771731	0.624894	0.337796	66.5	49.5	42.3333	22.1667	normal	down	--	--
ENSMUSG00000060509	0.0742628	0.302767	0.141993	0.233695	13.6667	55.6667	26.6667	44.1667	up	--	normal	--
ENSMUSG00000050423	0.898412	0.0776385	0.863971	0.049634	85.1667	7.83333	85.3333	5.16667	down	down	--	--
ENSMUSG00000048905	0.114463	0.473831	0.0724148	0.372855	21.1667	86.8333	15	68.3333	up	--	normal	--
ENSMUSG00000015094	1.42121	4.82975	1.74654	2.85415	83	299.833	108.167	179.333	up	normal	normal	normal
ENSMUSG00000049353	0.321582	0.180852	0.443227	0.280818	45.5	29.3333	70	43.3333	down	normal	--	normal
ENSMUSG00000078853	8.26406	11.143	18.0989	43.434	654.667	929.167	1520.5	3646.83	normal	up	up	normal
ENSMUSG00000008461	0.129908	1.65206	0.150262	0.765179	6.83333	165.167	11.8333	77.3333	up	--	normal	--
ENSMUSG00000035864	0.88463	1.635	1.46309	3.27345	169.5	331.333	295.5	654	normal	up	up	normal
ENSMUSG00000031765	51.4773	96.6523	16.5714	56.1285	1146.5	2249.5	385	1320.5	normal	normal	normal	up
ENSMUSG00000046753	0.535739	1.87669	0.73072	1.54362	90.3333	330.5	130	276.333	up	up	normal	normal
ENSMUSG00000030498	17.4995	7.53138	16.9604	10.584	1637.17	864	1745.5	1157.83	down	normal	normal	normal
ENSMUSG00000039653	142.098	81.9643	130.305	100.807	10759.3	6577.67	10589.8	8001.83	down	normal	normal	normal
ENSMUSG00000021379	0.435954	2.28307	0.688131	1.59896	66.5	361.167	112.667	260.833	up	up	normal	normal
ENSMUSG00000025185	0.967117	0.507333	0.502527	0.426597	138.333	78.8333	79.1667	66	down	down	normal	normal
NewGene_9831	1.74098	0.795026	1.3836	1.14668	134.5	66.1667	115.667	95.3333	down	normal	normal	normal
ENSMUSG00000019235	0.533448	0.240061	0.427075	0.372088	60.5	30.1667	52.6667	45	down	normal	normal	normal
ENSMUSG00000030220	5.28477	17.4103	6.556	13.49	236.333	820.333	315.333	632.333	up	up	normal	normal
ENSMUSG00000040658	1.43273	4.27499	1.89175	3.94839	67	210.833	95.6667	198.5	up	up	normal	normal
ENSMUSG00000032311	2.70715	2.07181	1.56767	1.53755	188.833	168.333	119.5	117.167	normal	down	normal	normal
NewGene_21973	10.068	8.16695	16.682	15.8497	330.167	280.167	588.667	550.167	normal	normal	up	normal
ENSMUSG00000026779	0.368956	0.226113	0.306973	0.312709	80.6667	53.3333	74.3333	72.8333	down	normal	normal	normal
NewGene_32155	6.60766	3.30348	6.27692	6.14526	467.167	268.5	502.667	497.167	down	normal	normal	normal
ENSMUSG00000047875	0.708541	2.02135	0.80387	1.72624	136.333	411	167.833	351.333	up	normal	normal	normal
ENSMUSG00000037921	0.292555	0.573664	0.729174	0.941997	73.3333	152.5	197.333	256.833	normal	up	normal	normal
ENSMUSG00000042349	2.56994	5.95832	4.22814	8.44126	316.667	767.833	546.833	1071.17	normal	up	normal	normal
ENSMUSG00000037583	33.0814	14.6416	29.5854	25.1684	1472.33	685	1448.17	1182.17	down	normal	normal	normal
ENSMUSG00000049382	55.9114	159.478	71.1316	135.656	4312.5	13075.7	5899.5	11037.2	up	normal	normal	normal
ENSMUSG00000038042	0.247704	0.678898	0.326579	0.645509	42.8333	122.667	61	115.667	up	up	normal	normal
ENSMUSG00000031659	0.59356	2.38664	0.715795	1.45261	140.667	579.5	180.167	361	up	normal	normal	normal
ENSMUSG00000067219	4.09298	3.0339	1.42006	1.47398	682.667	552.5	239.333	264.833	normal	down	normal	normal
ENSMUSG00000039116	0.148249	0.45812	0.248866	0.281338	37.6667	120.667	69.6667	76.6667	up	normal	normal	normal
ENSMUSG00000086040	1.19678	6.74174	1.70963	6.33353	212	1198.5	319.5	1161	up	up	normal	up
ENSMUSG00000027761	224.045	95.0944	266.568	177.488	11638.8	5247.33	14952.2	9707.5	down	normal	normal	normal
ENSMUSG00000040522	0.356143	1.33378	0.586904	0.862669	49.8333	189.5	85.1667	119.667	up	normal	normal	normal
ENSMUSG00000055912	33.8654	20.6293	40.4151	24.6076	2052.5	1343.83	2629.5	1575.5	down	normal	normal	normal
ENSMUSG00000067586	0.540915	1.79166	0.660423	0.841953	96.6667	335.833	125.167	158.833	up	normal	normal	normal
ENSMUSG00000038807	0.10898	2.80064	0.138704	1.13869	28.1667	690.167	38.3333	322.667	up	up	normal	up
ENSMUSG00000023349	1.3656	5.48337	1.30425	3.08953	67.5	277.333	68.6667	160.333	up	normal	normal	up
ENSMUSG00000025758	0.156973	0.640738	0.29673	0.428748	22	93	43.6667	62.6667	up	up	normal	normal
ENSMUSG00000078920	5.44931	7.56211	9.36028	22.5761	351.167	528.5	655.667	1570.5	normal	up	up	up
ENSMUSG00000032231	3.80268	15.8215	6.9147	8.67382	218	973	422.333	525.333	up	normal	normal	normal
NewGene_21741	2.31093	0.10237	2.08206	0.668866	60.6667	3.16667	61.3333	18.3333	--	--	--	down
NewGene_7378	45.4152	20.3632	54.7436	36.3573	6385.83	2996.83	8338.83	5281.5	down	normal	normal	normal
ENSMUSG00000026728	7.57751	31.2692	8.02434	17.1844	661.667	2890	739.833	1580.33	up	normal	normal	normal
ENSMUSG00000041801	0.331479	1.47653	0.539811	0.852853	19.1667	90	33.3333	51.6667	up	--	normal	normal
ENSMUSG00000035811	46.8312	138.914	54.5011	150.258	6187	19719.7	7789.83	20898.8	up	up	normal	up
ENSMUSG00000039985	0.31816	3.06286	0.589913	1.99982	32.6667	284.833	63.1667	197.167	up	up	normal	up
ENSMUSG00000032122	0.353228	1.73362	0.427901	0.563742	83.8333	389	100.333	141.5	up	normal	down	normal
ENSMUSG00000036863	1.32636	0.484627	1.74855	1.11756	257.833	102.5	368.833	235.333	down	normal	up	normal
NewGene_14653	4.85969	0.571123	2.67255	1.90852	380.5	52.8333	232.333	135.333	down	down	up	normal
ENSMUSG00000024430	1.50167	0.647078	1.93925	0.883009	124.667	58	153	78.3333	down	down	normal	down
ENSMUSG00000051343	0.172728	1.41667	0.188786	0.535018	43	282.667	50.8333	128.667	up	up	down	up
ENSMUSG00000020120	0.889943	3.55984	1.02558	2.85308	144.667	615	177.5	491.333	up	up	normal	up
NewGene_4127	1.07581	0.387191	0.81297	0.563426	157	59.3333	128.5	86.8333	down	down	normal	normal
ENSMUSG00000030029	4.24422	2.53114	5.16144	3.4653	821.167	517.833	1082.5	711.333	down	normal	normal	normal
ENSMUSG00000032420	2.20804	12.397	3.85761	6.06855	349.833	2099.5	647.833	1006.67	up	up	normal	normal
ENSMUSG00000051000	1.73977	0.914542	1.60839	0.943301	290	164.5	296.333	171	down	down	normal	normal
ENSMUSG00000022388	0.50504	0.0937243	0.232371	0.0429897	55.5	11.6667	29.1667	5.33333	down	down	--	--
ENSMUSG00000024177	0.378773	3.20302	0.482065	2.49645	13.6667	122	18.5	96.5	up	up	normal	up
ENSMUSG00000058135	804.196	2069.09	689.869	1573.83	39446.8	109001	36898	81255.5	normal	normal	normal	up
ENSMUSG00000017167	0.866236	0.162848	0.385276	0.242424	182.5	37.3333	90.8333	55.8333	down	down	normal	normal
ENSMUSG00000049971	9.91711	6.06203	7.9375	7.76725	1318.17	862.833	1143.17	1095.67	down	normal	normal	normal
ENSMUSG00000022952	0.134642	1.01346	0.131008	0.491922	30.3333	220.5	32.3333	106.333	up	up	normal	up
ENSMUSG00000028278	0.362835	1.84789	0.422282	0.727939	72.3333	385.333	91	152.667	up	normal	down	normal
ENSMUSG00000039323	500.033	253.186	419.902	329.68	25866.8	14009	23169.7	18100	down	normal	normal	normal
ENSMUSG00000057346	10.9332	2.75621	17.7044	21.0588	642.5	170.167	1100.83	1302.33	down	normal	up	normal
ENSMUSG00000047037	0.259943	1.32722	0.390634	0.859955	33.3333	176.333	52.6667	115.333	up	up	normal	normal
ENSMUSG00000049404	22.6955	35.7777	23.6378	65.1453	1187.83	1989.33	1302.83	3562.67	normal	up	normal	up
ENSMUSG00000047631	310.93	154.047	319.667	222.224	15382.7	8146.83	16975.5	11594.3	down	normal	normal	normal
ENSMUSG00000005672	1.35777	4.2262	1.39868	3.54864	282.167	924	311.667	772.833	up	up	normal	up
ENSMUSG00000040017	60.3482	23.9615	87.6429	66.9541	4941.67	2109.67	7698.33	5742.17	down	normal	up	normal
ENSMUSG00000024118	59.7075	15.2978	46.9793	17.3316	4952.33	1365.5	4175.83	1526.83	down	down	normal	down
ENSMUSG00000020614	14.2226	8.63002	15.2548	8.54646	1444.67	939.167	1685.33	938.833	down	down	normal	down
ENSMUSG00000068086	1069.7	447.594	902.845	818.963	67759.8	30392.8	61325	54420.7	down	normal	normal	normal
ENSMUSG00000024352	1.76085	1.09469	0.811051	1.11192	49.5	32	25	33.5	down	normal	--	--
ENSMUSG00000023067	37.2817	53.1158	11.5838	15.5393	2804.67	4182.33	939.5	1245.67	normal	down	down	normal
ENSMUSG00000020395	0.123039	0.247584	0.110651	0.361116	21.5	44.1667	21.1667	64.3333	--	up	normal	up
ENSMUSG00000006519	5.9748	20.2793	7.34176	14.2252	174.5	623.833	228.833	442.833	up	normal	normal	normal
ENSMUSG00000031545	44.5922	17.934	33.2716	20.5793	9589.83	4118.33	7760.67	4678.5	down	down	normal	normal
ENSMUSG00000026315	0.285426	0.237715	0.627056	0.63464	46	44.8333	117.5	117.667	normal	up	up	normal
ENSMUSG00000029484	1.45519	6.20225	1.87805	3.92959	92.8333	415.167	127.667	261.667	up	up	normal	normal
ENSMUSG00000034854	1.56997	4.39014	1.92036	3.41356	246.167	731	320.667	566.167	up	normal	normal	normal
ENSMUSG00000037321	4.63104	7.3789	6.40643	14.4742	535	904.833	792.333	1778.17	normal	up	up	normal
ENSMUSG00000064225	54.693	7.7837	61.9649	22.3789	17912.8	2735	21903.2	7716.67	down	down	up	down
ENSMUSG00000024640	0.137347	10.999	0.266623	3.83864	14.1667	1195.67	30.6667	424.333	up	up	normal	up
ENSMUSG00000075602	3.5624	22.2385	5.11253	33.8482	126	826.167	199	1266.33	up	up	normal	up
ENSMUSG00000016024	61.0953	23.6695	48.3176	35.4102	6026.33	2510.33	5113.5	3678.83	down	down	normal	normal
ENSMUSG00000034774	1.11262	0.275034	1.60834	0.537425	180.5	49.8333	276	91.1667	down	down	normal	down
ENSMUSG00000052821	0.12759	0.448367	0.194976	0.285656	25.8333	92.8333	42.8333	61.3333	up	normal	normal	normal
ENSMUSG00000036106	1.63963	4.49298	2.23783	3.96044	118.333	340.167	171.833	303.5	up	normal	normal	normal
ENSMUSG00000025207	56.4863	23.8825	51.1233	34.9959	10052.5	4525.5	9756.67	6572.67	down	down	normal	normal
ENSMUSG00000096688	1392.3	82.4532	1952.59	961.936	50798.7	3221.33	76812.8	36373.2	down	normal	up	down
ENSMUSG00000072620	1.27236	5.43229	1.76341	5.05088	85.1667	378.667	125	354.667	up	up	normal	up
ENSMUSG00000030972	28.0923	23.3875	41.1039	46.5086	3084.17	2788.33	4805.33	5289	normal	normal	up	normal
ENSMUSG00000042439	0.363736	1.46846	0.498911	1.11872	80	330.667	114	255.333	up	up	normal	normal
ENSMUSG00000052435	1.22814	3.63443	2.75342	6.58699	60.1667	184.167	142.167	338.5	up	up	normal	up
ENSMUSG00000032294	5.45925	30.1488	6.70418	17.6016	513.333	3043.83	674.167	1746.5	up	up	normal	up
ENSMUSG00000050271	0.282737	1.03394	0.275606	0.656567	53.8333	205.833	55.3333	130.833	up	normal	normal	up
ENSMUSG00000013275	0.558321	1.22967	0.863612	1.58837	104.333	239.5	173.333	311.167	normal	up	normal	normal
ENSMUSG00000011305	56.9558	52.5801	42.2144	33.2155	4423.83	4321.17	3578.17	2753.83	normal	down	normal	normal
ENSMUSG00000046607	0.00231767	2.42729	0.00390283	1.4323	0.666667	530.167	1	325.333	up	up	normal	up
ENSMUSG00000001555	0.193971	1.46901	0.229183	0.419977	20.5	161.667	25.5	45.5	up	--	down	--
ENSMUSG00000048782	5.80014	2.8992	6.77064	4.31646	455	237.167	568.667	355.833	down	normal	normal	normal
ENSMUSG00000037280	0.274209	1.33558	0.270313	0.642183	41.5	214.667	43.5	102.333	up	normal	normal	up
NewGene_10763	46.2517	28.8768	55.5987	40.0764	4269	2825.67	5101.17	3763.17	down	normal	normal	normal
ENSMUSG00000006585	0.676172	2.0758	0.874314	2.16257	58.8333	190.667	81.3333	197.833	up	up	normal	up
NewGene_25550	0.511313	1.54531	0.518695	1.23999	226.667	756	265	633	up	up	normal	up
ENSMUSG00000023087	3.91828	1.16424	7.09918	0.95801	713.833	256.333	1224.33	182.667	down	down	normal	down
ENSMUSG00000037202	0.114179	0.993728	0.185231	0.911766	10.6667	98.1667	19.1667	97	up	--	normal	--
ENSMUSG00000062991	0.0543458	2.13426	0.0732143	0.849324	10	368.167	16.5	162.167	up	up	normal	up
ENSMUSG00000078687	178.782	15.116	212.331	125.425	7045	619.333	8846.17	5047.33	down	normal	up	normal
ENSMUSG00000031770	230.047	148.442	232.318	119.835	17626.5	11956.2	18633.7	9617.5	normal	down	normal	down
ENSMUSG00000027530	0	7.36116	0	3.08193	0	492.667	0	163.167	up	--	down	--
ENSMUSG00000034593	0.0428098	0.898418	0.0826265	0.193572	20.3333	329.667	40.8333	94.8333	up	up	down	up
NewGene_755	0.712163	0.390913	0.787726	0.488014	114.333	63.8333	149.833	96.6667	down	normal	normal	normal
ENSMUSG00000024026	147.798	74.0405	203.041	121.849	10839.8	5759	16106.3	9338.67	down	normal	normal	normal
ENSMUSG00000026134	0.56657	1.63113	0.817847	1.50213	45.3333	135.5	68.6667	124.167	up	up	normal	normal
NewGene_19923	1.87757	3.50661	2.95116	5.92275	173.833	340.833	292	579.833	normal	up	normal	normal
ENSMUSG00000047496	1.85335	1.57992	3.50712	3.1009	615.667	544.167	1267.67	1089	normal	normal	up	normal
ENSMUSG00000055675	0.111085	0.336212	0.346398	0.558937	31.6667	95.8333	102.167	154	up	up	normal	normal
ENSMUSG00000052688	0.172843	1.40469	0.224063	0.680152	25.3333	215.333	37.6667	95.3333	up	up	normal	up
ENSMUSG00000098112	1.20713	3.486	1.46518	2.95681	97	293.333	124.833	252.167	up	normal	normal	normal
ENSMUSG00000093769	2.0462	11.9316	2.45416	6.34529	145.5	890	187.667	489.5	up	up	normal	up
ENSMUSG00000030470	15.5774	4.63527	15.0497	13.6368	556.167	182.167	565.167	503	down	normal	normal	normal
ENSMUSG00000027641	0.281673	0.716578	0.40683	0.734038	54.6667	145.5	83.8333	150	normal	up	normal	normal
ENSMUSG00000042312	11.9371	7.35812	12.3509	10.3182	335.833	221.667	372.833	306.833	down	normal	normal	normal
ENSMUSG00000028051	0.409657	0.186073	0.567557	0.18751	66	30.6667	96	32.1667	down	down	--	down
ENSMUSG00000031845	1.69247	5.11125	1.70796	3.29975	156.5	500.333	167.667	322.667	up	normal	normal	normal
ENSMUSG00000073435	1.90054	1.05336	2.52471	3.11868	53.1667	31.1667	76.5	92.8333	--	normal	up	normal
ENSMUSG00000006403	0.0665712	0.558752	0.105304	0.397415	12	104.333	20.3333	71.5	--	--	normal	up
ENSMUSG00000064373	2998.56	1957.13	2658.89	1846.05	244540	171097	233245	159683	normal	down	normal	normal
NewGene_31890	0.297144	1.5131	0.339895	0.991243	81.5	337.333	95.8333	228.5	up	up	normal	up
NewGene_11511	3.40741	2.00437	4.66357	3.38742	656.667	420	973.667	691.333	down	normal	normal	normal
ENSMUSG00000053916	4.12103	2.37164	4.52703	3.10784	225.5	140.333	277.333	179.333	down	normal	normal	normal
ENSMUSG00000030004	5.7769	13.6089	5.3705	14.0446	254.833	626.333	254	657.833	normal	normal	normal	up
ENSMUSG00000034614	0.181488	0.884042	0.326933	0.407816	16.8333	91.1667	35.3333	41.6667	up	--	down	--
NewGene_32485	1.12998	0.709689	1.06194	0.594123	49.3333	33.1667	47.6667	29.8333	down	down	--	normal
ENSMUSG00000002617	0.329636	0.46368	0.571804	0.864458	47.8333	76.8333	93.5	136.833	normal	up	normal	normal
ENSMUSG00000026796	1.14058	7.29598	1.04485	4.62727	167.333	1130.5	164.333	715.167	up	up	normal	up
ENSMUSG00000028480	0.345276	1.40621	0.559875	1.16683	31.8333	137.333	55.8333	113.833	up	up	normal	normal
ENSMUSG00000074623	1.76722	0.717442	1.39259	1.05878	53.6667	23.6667	46.1667	33.5	--	down	--	normal
ENSMUSG00000021867	48.4671	24.3158	65.5243	31.8194	2633.83	1447.5	3590.17	1836	down	normal	normal	down
ENSMUSG00000043421	3.29705	14.1139	2.4998	4.26593	109.833	483.667	93.5	156.167	up	normal	down	normal
ENSMUSG00000018796	646.388	319.072	602.998	346.93	91239.3	50636.3	95589.7	55562	down	down	normal	normal
ENSMUSG00000110277	1.55447	2.44249	1.79919	4.03193	120.333	202	148.5	339.833	normal	up	normal	normal
ENSMUSG00000037447	0.349458	0.86796	0.28062	0.691253	49.5	149.333	57.5	124.5	up	normal	normal	normal
ENSMUSG00000028150	18.9097	12.0482	11.539	11.3201	1722	1188	1141.33	1111	down	down	normal	normal
ENSMUSG00000074768	2690.65	864.194	1036.77	812.62	260868	88764.5	107036	83702.2	down	down	normal	normal
ENSMUSG00000024486	0.369697	1.25188	0.520151	1.02794	35.8333	124.5	53.3333	103.667	up	up	normal	normal
ENSMUSG00000020901	0.29441	1.38241	0.287185	0.589843	51.3333	256.167	53.6667	108.833	up	normal	down	normal
ENSMUSG00000037942	190.871	105.195	192.626	143.182	12720.5	7477.17	13638.5	10022	down	normal	normal	normal
NewGene_26220	0.205435	1.03158	0.19446	0.501507	21.3333	101.5	21	55	up	--	normal	--
ENSMUSG00000060950	1.60279	6.99335	1.73149	4.25677	125.5	636.333	156	388.667	up	up	normal	up
ENSMUSG00000023169	0.203501	0.768711	0.261559	0.495426	58.3333	224	76	149.667	up	normal	normal	normal
ENSMUSG00000018623	0.563867	16.3192	0.152529	1.43905	24	735.833	7	66.5	up	--	down	--
ENSMUSG00000067629	0.142993	0.485741	0.171746	0.352713	28	86.1667	33.3333	55.3333	up	normal	normal	--
ENSMUSG00000057191	1.91951	4.62346	1.74844	4.27206	98.1667	246.667	96.1667	229.667	normal	normal	normal	up
ENSMUSG00000074115	15.0384	68.0659	13.3659	77.4809	362.167	1715.67	336.5	1961.33	up	up	normal	up
ENSMUSG00000020017	106.646	45.2104	59.1916	50.056	22288.5	9934.67	13343.2	11179.5	down	down	normal	normal
ENSMUSG00000026786	0.782989	2.58142	0.968436	2.16602	86.3333	297.333	112.667	251.333	up	up	normal	normal
ENSMUSG00000003534	0.439775	2.05359	0.581642	0.868397	62.5	322.5	95.5	141	up	normal	down	normal
NewGene_21277	0.126118	0.362487	0.225197	0.449919	15.5	52.6667	31.6667	56.8333	--	up	normal	normal
ENSMUSG00000031722	1571.64	509.751	1286.48	693.849	83309.5	29652.7	72932.7	38437.8	down	down	normal	down
ENSMUSG00000057278	0.85505	1.29964	1.56108	2.57331	37.3333	59.8333	70.1667	113.833	--	up	normal	normal
ENSMUSG00000037440	29.0625	34.0744	70.2731	67.083	2753.67	3482.17	7148.17	6672.33	normal	normal	up	normal
ENSMUSG00000090171	5.22135	0.404036	0.182215	0.216785	459	37.1667	15.6667	19.3333	down	--	--	--
ENSMUSG00000032014	63.5563	26.1315	68.5379	42.85	6245.17	2727.83	7256.33	4451.5	down	normal	normal	normal
ENSMUSG00000059791	0.443806	1.41153	0.428249	1.09588	26	86.6667	26.6667	67.8333	up	normal	normal	up
NewGene_706	0.154957	0.45573	0.254344	0.440757	19	56.6667	32.5	56.5	--	up	normal	normal
ENSMUSG00000026839	39.7471	15.5321	25.5006	37.1757	3658.83	1434.83	2480	3566.5	down	normal	up	normal
NewGene_26622	0.838102	0.389641	1.19514	0.775118	69.8333	36.1667	96.1667	55.3333	down	normal	normal	normal
ENSMUSG00000014329	0.622223	2.52795	0.803772	1.19951	130.5	553.833	176	254.5	up	normal	normal	normal
ENSMUSG00000079164	2.327	1.23458	3.28945	2.70013	295.333	167	454.167	366.667	down	normal	up	normal
ENSMUSG00000044337	0.11861	1.82611	0.194292	1.74673	14.8333	228	25	215.5	up	up	normal	up
ENSMUSG00000000290	2.45837	9.83691	3.09129	7.03866	288.833	1224.67	386.667	873.667	up	up	normal	normal
ENSMUSG00000011256	0.202028	0.946946	0.307083	0.553989	51.3333	255.833	83.6667	149.167	up	up	normal	normal
ENSMUSG00000059498	5.65549	18.0773	5.96589	10.5237	300.667	1015.33	335.833	594.5	up	normal	normal	normal
NewGene_12364	4.06308	1.33304	4.27795	2.67191	1387.5	433.667	1554	937.833	down	normal	normal	normal
ENSMUSG00000078672	3766.13	1456.02	3449.58	4932.72	137170	56438.5	137327	188263	down	normal	up	normal
ENSMUSG00000045441	3.09605	1.87009	3.37902	2.32329	1016.5	640.833	1184.67	805.333	down	normal	normal	normal
ENSMUSG00000068874	105.048	1042.42	91.0165	555.298	7073.67	74568.8	6568	39701.7	up	up	normal	up
ENSMUSG00000040118	0.109839	0.407102	0.165255	0.222194	31.8333	115.167	50.8333	61.6667	up	normal	normal	normal
ENSMUSG00000029442	0.168528	0.365753	0.156986	0.150092	30.1667	68.8333	28.5	27.6667	normal	--	down	--
ENSMUSG00000021594	32.9587	5.21667	22.8125	11.2267	3416.67	578.5	2547	1223.5	down	down	up	down
ENSMUSG00000079491	0.630793	1.68535	0.762512	2.24268	41.6667	118.5	54.3333	160.667	up	up	normal	up
ENSMUSG00000074183	2.32541	76.8835	1.57384	17.6223	78.8333	2854.17	58.6667	639	up	up	down	up
ENSMUSG00000019874	1.97344	7.15853	3.74823	5.02666	63.3333	244	127.667	172	up	normal	normal	normal
ENSMUSG00000111375	0.390863	1.79979	0.645715	1.184	73.3333	300.667	123.833	228.5	up	up	normal	normal
ENSMUSG00000046994	0.268409	0.788759	0.400911	0.640499	118.667	372.5	191.167	302	up	normal	normal	normal
NewGene_19716	2.04734	0.503391	2.51586	0.401324	201.833	66.6667	296.167	56.1667	down	down	normal	down
ENSMUSG00000074063	44.0304	147.762	92.906	172.678	3457	12264.7	8038.5	14534.8	up	up	normal	normal
ENSMUSG00000056966	1.35858	0.183951	0.532756	0.187313	213.833	31	91.6667	32.1667	down	down	--	down
ENSMUSG00000061959	57.7643	30.5244	74.3343	40.6008	4472.67	2567	6228.17	3291.5	down	normal	normal	down
ENSMUSG00000060019	1.32594	3.59725	1.0361	2.73297	26.1667	76	21.8333	58.1667	up	--	normal	--
ENSMUSG00000009092	0.566894	0.237701	3.39901	0.919625	29.8333	14.3333	191.833	51.1667	--	--	--	down
ENSMUSG00000036905	26.892	78.3395	34.6521	63.1386	1153.17	3557.83	1587.67	2875.33	up	normal	normal	normal
ENSMUSG00000060181	5.71172	3.75715	6.53283	4.48115	778.667	554.333	968.333	646.167	down	normal	normal	normal
ENSMUSG00000030762	13.1414	11.4898	21.5764	38.6216	769	748.667	1359.17	2351.5	normal	up	up	normal
ENSMUSG00000066071	114.506	4.4271	80.6115	81.387	10913.3	452	8204.83	8116	down	normal	up	normal
ENSMUSG00000030671	14.766	9.08496	14.7749	10.5636	3809.33	2508.5	4098.5	2871.67	down	normal	normal	normal
ENSMUSG00000053219	3.13637	1.63181	5.07777	2.59008	188.333	106.5	302	162.333	down	normal	normal	down
ENSMUSG00000057948	0.159785	0.552132	0.259717	0.44823	26.5	91.5	45	76.1667	up	up	normal	normal
ENSMUSG00000045763	0.336347	2.98125	0.599059	1.44278	25.1667	233.333	47.1667	113	up	up	normal	up
ENSMUSG00000060470	1.76517	6.70608	1.76398	5.63496	170.833	678.167	179.333	569.333	up	up	normal	up
ENSMUSG00000060548	0.586991	5.07211	1.26003	6.63536	88.5	821.667	192.333	1090	up	up	normal	up
ENSMUSG00000060703	133.51	85.3585	125.813	112.88	7062.17	4819.5	7130.67	6293.17	down	normal	normal	normal
NewGene_32796	0.502243	0.860708	0.70067	1.27992	55.3333	99.5	83	149.667	normal	up	normal	normal
NewGene_7785	0.943526	0.583791	1.04645	1.30231	83.1667	55.1667	105.167	121	down	normal	up	normal
ENSMUSG00000044813	13.8748	7.82599	12.9637	8.79901	1217.83	737	1223	821	down	normal	normal	normal
ENSMUSG00000033900	0.0519492	0.227655	0.0910017	0.146131	12.8333	59	24.6667	38.1667	up	--	normal	--
ENSMUSG00000031173	137.791	43.1866	161.465	94.4109	12755.3	4319.5	15991	9143.83	down	normal	normal	normal
ENSMUSG00000036894	0.309966	1.15439	0.417501	0.765813	83.5	329.5	121.167	219.833	up	normal	normal	normal
ENSMUSG00000024391	144.697	88.3152	114.094	95.1315	5766.33	3847.67	4867.83	4017.17	down	normal	normal	normal
ENSMUSG00000042195	0.241724	2.7247	0.428694	2.89935	24.8333	287.5	46.1667	311.333	up	up	normal	up
ENSMUSG00000060981	0.546078	12.3656	0.579114	3.56802	10.5	240.167	12.5	72.6667	--	--	down	--
ENSMUSG00000015355	1.47008	4.91645	1.5615	3.50082	68.6667	240.333	78.3333	172.333	up	normal	normal	normal
ENSMUSG00000027356	0.187549	0.831735	0.199916	0.484366	37	169.833	41.1667	100.5	up	up	normal	up
ENSMUSG00000025340	7.85365	5.64011	5.95766	4.77104	804.833	622.167	661.167	520.833	normal	down	normal	normal
ENSMUSG00000050192	0.0817008	0.295739	0.102991	0.130956	16.5	61.8333	22	28.3333	--	--	down	--
ENSMUSG00000025888	1.0146	2.78731	1.47013	3.46841	59.5	174	95.3333	219.167	up	up	normal	up
ENSMUSG00000031963	0.0774393	0.551325	0.0709073	0.302509	11.8333	88.8333	11.5	48.8333	up	--	normal	--
ENSMUSG00000035561	10.6526	47.5989	6.60136	34.4596	962.833	4481.33	638.167	3309.5	up	up	normal	up
ENSMUSG00000027004	0.395579	2.08652	0.385104	0.880176	50.1667	277.5	51.5	117.5	up	normal	down	normal
ENSMUSG00000038704	66.6677	27.2629	68.0381	47.6224	2562.83	1125	2801.33	1920.5	down	normal	normal	normal
NewGene_32634	0.649498	2.68546	0.614373	1.86467	55.1667	223	64.5	160.833	up	up	normal	up
ENSMUSG00000038233	1.54423	0.631577	1.41982	0.660516	189	76.6667	192.167	94.1667	down	down	normal	down
ENSMUSG00000014164	1.31178	0.583135	1.32029	0.713362	370.833	175.167	401.667	213	down	down	normal	down
ENSMUSG00000025912	0.0503425	0.543317	0.144474	0.337683	10.5	105.667	31.3333	70	--	--	normal	up
ENSMUSG00000034116	0.947375	3.05962	0.954283	2.38019	112.167	378.5	119	298.167	up	normal	normal	up
ENSMUSG00000017737	0.279687	1.67512	0.278313	0.519448	35.1667	229.5	37.5	68.8333	up	normal	normal	normal
ENSMUSG00000020038	8.55641	3.70524	5.24814	2.1015	1011.83	474	676.667	263.667	down	down	normal	down
ENSMUSG00000049493	0.0661792	5.52226	0.0841087	2.95647	10.3333	841.5	13.6667	460	up	up	normal	up
ENSMUSG00000001918	0.517761	3.58974	0.521398	1.49893	55.6667	418.5	61.1667	176.333	up	up	down	up
ENSMUSG00000004952	0.529237	1.8079	0.829379	1.31163	61.3333	217.833	101.167	160.667	up	normal	normal	normal
ENSMUSG00000038375	82.8428	27.9297	86.2336	33.1996	12315.8	4484.67	13790.8	5253.33	down	down	normal	down
ENSMUSG00000027333	1.2987	4.51653	1.42755	3.00244	113.833	400.333	134.167	278.667	up	normal	normal	normal
ENSMUSG00000008167	7.74879	32.2512	8.42595	27.3553	582.833	2561.17	682.167	2178.5	up	up	normal	up
NewGene_33419	0.699179	0.437703	0.805731	0.769158	62.6667	42.5	76	72.1667	down	normal	normal	normal
ENSMUSG00000061780	1.76613	0.670393	39.5907	0.369434	63	29	1460	14.1667	--	--	--	down
ENSMUSG00000109350	77.369	32.4563	92.7346	58.9388	2257.83	1018.67	2943.83	1854.83	down	normal	normal	normal
NewGene_7217	1.24866	0.110889	1.56785	0.200278	297.5	29.1667	394.167	56.1667	down	down	normal	down
ENSMUSG00000042759	0.464754	1.4132	0.511051	1.13887	65.5	213.667	77	169	up	normal	normal	normal
NewGene_32542	4.74202	1.50842	5.22258	2.3616	1150.17	344.5	1324.67	563.833	down	down	normal	down
ENSMUSG00000019528	1.78919	7.56557	1.92728	4.98865	123.333	550.667	139.667	358.667	up	up	normal	up
ENSMUSG00000028268	1.08027	3.00014	2.43064	5.48699	112.667	328	264.5	608.167	up	up	normal	up
ENSMUSG00000041734	0.32238	0.910772	0.315429	0.48491	91.8333	276.833	98.6667	148.5	up	normal	normal	normal
ENSMUSG00000056973	431.04	208.548	438.959	266.644	33781.5	17935	37644	22001.7	down	normal	normal	normal
ENSMUSG00000022464	385.443	250.811	322.593	294.158	44029.3	30335.5	40631.2	34873.5	down	normal	normal	normal
ENSMUSG00000040552	0.677849	3.6841	0.912174	1.50203	117	672	166.833	271	up	normal	normal	normal
ENSMUSG00000045751	0.146943	0.546869	0.21179	0.38312	24.5	83.8333	38.1667	68.1667	up	up	normal	normal
ENSMUSG00000026043	2.30512	35.8591	3.37105	10.1258	508	8502.5	793.167	2343.67	up	up	normal	up
ENSMUSG00000041293	0.576175	0.118251	0.40956	0.110177	88.3333	20	67.3333	18.1667	down	down	--	down
ENSMUSG00000027160	0.328253	1.68192	0.299509	1.08487	26.8333	144.667	26.3333	94.5	up	up	normal	up
ENSMUSG00000040272	0.486663	1.61534	0.511447	1.21214	68.6667	226.5	75.6667	179.333	up	normal	normal	up
ENSMUSG00000032691	0.234002	0.864323	0.34554	0.64223	38.1667	138.167	56.8333	106.667	up	up	normal	normal
ENSMUSG00000026979	0.370133	1.24108	0.554613	1.55424	91.3333	534.167	150.167	495	up	up	normal	up
ENSMUSG00000050994	0.161685	0.601028	0.287199	0.570405	33.8333	122.833	63	124.5	up	up	normal	normal
ENSMUSG00000022620	14.9509	7.86789	19.0681	13.4411	2015	1127.67	2774	1906	down	normal	normal	normal
ENSMUSG00000022372	0.90264	2.68061	0.766814	1.73898	95.5	300.167	90.1667	199.5	up	normal	normal	normal
NewGene_4122	2.49889	0.443959	0.697652	0.489412	137.167	25.8333	41.3333	29	down	down	--	normal
NewGene_25935	0.22149	1.14235	0.576161	0.925921	74.6667	385.5	210.5	340	up	normal	normal	normal
ENSMUSG00000023044	142.805	89.9077	167.154	98.2071	12586.7	8399	16147.2	9056.83	down	normal	normal	normal
ENSMUSG00000033220	1.94631	5.75553	2.57759	4.81751	228.667	716.667	322.833	603	up	normal	normal	normal
ENSMUSG00000017734	1.38124	4.13416	1.34053	3.10128	108.167	333.833	111	253.167	up	normal	normal	normal
ENSMUSG00000027562	2.59168	24.5949	2.9303	16.1147	181	1773.83	212.333	1155	up	up	normal	up
ENSMUSG00000048388	0.159747	0.459485	0.324381	0.441565	35.6667	108.167	77.5	103.333	up	up	normal	normal
ENSMUSG00000036813	24.93	10.9384	26.5311	18.8957	2241.17	1051	2573	1800	down	normal	normal	normal
ENSMUSG00000021250	1.31307	2.488	6.9166	1.69501	113	221.333	612	148.5	normal	normal	normal	down
ENSMUSG00000070368	0.360798	0.166497	0.992903	0.386544	44.1667	21.8333	129	49.3333	down	normal	--	down
ENSMUSG00000040026	3.05089	5.28568	3.42644	8.26459	68.6667	124	81.6667	195.833	normal	up	normal	up
ENSMUSG00000050335	2.70757	31.6058	3.1117	13.1614	138.167	1816.5	175	739	up	up	normal	up
ENSMUSG00000037860	0.434137	1.32625	0.465589	1.11329	34.1667	135.833	49.8333	102.667	up	up	normal	normal
ENSMUSG00000021876	322.725	166.076	444.587	276.933	18626.3	10288.3	27307.2	16698.5	down	normal	normal	normal
ENSMUSG00000021118	0.10595	1.97615	0.165773	0.703504	6.5	127.833	11.8333	48.6667	up	--	down	--
NewGene_19729	0.675416	2.79227	1.42298	3.18564	91.6667	350.167	199.5	371.5	up	up	normal	normal
ENSMUSG00000037053	858.925	466.357	842.549	628.276	43528.5	25177.8	45895.7	33612	down	normal	normal	normal
ENSMUSG00000021281	5.07139	14.5238	6.97077	15.1656	721.333	2261.17	1108.67	2330.17	up	up	normal	normal
ENSMUSG00000082361	0.419457	1.97162	0.684416	1.71024	47.8333	239	84	205.667	up	up	normal	up
ENSMUSG00000029309	2.79017	8.09284	2.76033	3.26608	300.833	918.833	320.833	373.5	up	normal	down	normal
ENSMUSG00000031503	2.46654	11.9983	3.2192	5.93742	630.333	3258.67	877.5	1604	up	normal	normal	normal
ENSMUSG00000068263	0.206735	0.811623	0.23363	0.522312	22	85.8333	27.3333	58.6667	up	--	normal	--
NewGene_22225	0.00796017	0.261281	0.0328977	1.5048	1.16667	36.1667	3.33333	115.667	--	up	up	up
ENSMUSG00000070639	0.170454	0.977474	0.197754	0.545636	46.5	273.5	56.6667	154.5	up	up	normal	up
ENSMUSG00000021061	0.110966	0.285654	0.192312	0.320224	43	109.167	77	125.5	normal	up	normal	normal
ENSMUSG00000048368	2.59693	0.702585	1.64482	0.833184	194.667	60.5	128.5	72.5	down	down	normal	down
ENSMUSG00000074802	0.1619	0.741009	0.198087	0.594749	43.6667	208.833	56.5	166.5	up	up	normal	up
ENSMUSG00000031662	0.23258	1.4414	0.356254	1.00558	15.8333	103.833	26.3333	71.8333	--	up	normal	up
ENSMUSG00000044005	140.525	68.7041	90.3922	73.8152	13994.7	7192.17	9568.5	7706.83	down	down	normal	normal
ENSMUSG00000063450	2.10802	1.03487	2.15324	1.71249	1056	716.167	1317.17	870.167	down	normal	normal	normal
ENSMUSG00000041939	4.02744	8.90459	3.39996	7.62646	252.167	592	225.333	507.5	normal	normal	normal	up
ENSMUSG00000070495	0.847368	0.244213	0.474602	0.299589	105.333	33.1667	64.5	40.5	down	down	--	normal
ENSMUSG00000046070	29.5648	12.2565	35.756	25.9441	3054.83	1354.5	3924.83	2812.5	down	normal	up	normal
ENSMUSG00000034855	2.29189	3.93842	4.05475	9.35159	99.8333	181.667	188.5	435.5	normal	up	up	up
ENSMUSG00000079012	207.111	72.2812	170.071	104.187	13473.8	5064.67	11831.3	7147.33	down	down	normal	normal
ENSMUSG00000028967	440.708	197.707	444.004	174.27	53114.2	25054.3	56963.8	21941.3	down	down	normal	down
ENSMUSG00000060183	0.397554	1.38891	0.474117	1.55118	56	213.667	67.8333	240.167	up	up	normal	up
ENSMUSG00000031443	37.006	22.0937	33.392	33.306	2710.83	1718	2612	2571.17	down	normal	normal	normal
ENSMUSG00000032363	0.989452	0.635561	1.24897	0.731062	204.667	141.833	278.333	158.333	down	normal	normal	normal
ENSMUSG00000045932	0.733221	1.9437	1.52781	2.96459	110	306.667	246.667	475.5	normal	up	normal	normal
NewGene_28015	0.0877653	1.60281	0.00742833	0.488361	5.16667	93.8333	0.666667	31.1667	up	--	down	--
ENSMUSG00000044309	0.0958883	3.87696	0.21393	3.07478	8	331.5	18.5	270.167	up	up	normal	up
ENSMUSG00000018459	1.64302	22.1305	2.29915	11.5057	227.667	3257.17	339.833	1690	up	up	normal	up
ENSMUSG00000049109	0.0597273	0.235435	0.206822	1.04177	12.6667	41.5	39.5	204.5	--	--	up	up
ENSMUSG00000023259	0.445968	1.54637	0.575027	1.76447	38.1667	141	60	153.167	up	up	normal	up
NewGene_25185	0.634915	0.0533267	1.77937	0.742664	39	2.5	114.667	49.6667	--	normal	--	down
ENSMUSG00000048878	12.9247	8.2115	16.418	8.98566	1779.83	1204.5	2431.17	1301	down	normal	normal	down
NewGene_31937	60.0011	37.7079	34.2173	33.6331	4521.67	3068.5	2801.67	2719.17	down	down	normal	normal
ENSMUSG00000051319	2.57897	7.51701	2.33572	7.07159	81.6667	249.5	79.8333	236.667	up	up	normal	up
ENSMUSG00000071713	1.37585	4.63042	1.5771	3.00446	262.167	929	324.333	605.333	up	normal	normal	normal
ENSMUSG00000063568	0.130561	0.872565	0.145123	0.291631	11.5	80.5	14.3333	28.1667	--	--	down	--
ENSMUSG00000038037	0.119001	0.377281	0.193732	0.466558	14	44.8333	23.8333	56	--	up	normal	--
ENSMUSG00000030917	1.00099	1.5567	1.28155	0.725208	58.1667	97.5	81.5	46	normal	normal	normal	down
ENSMUSG00000032816	0.0220315	1.87779	0.029821	0.241409	6.16667	492.667	8.66667	68.6667	up	--	down	--
ENSMUSG00000006445	10.169	4.84934	8.11207	5.11986	1563.83	792.5	1343.5	832.667	down	down	normal	normal
ENSMUSG00000036943	1.00465	2.90711	1.3654	2.28425	188.5	579.167	274.167	453.167	up	normal	normal	normal
ENSMUSG00000055725	3.0196	1.62665	3.24319	1.95818	250.667	147.667	294.167	179.833	down	normal	normal	normal
ENSMUSG00000051457	0.153747	0.415695	0.259654	0.492753	22.5	61	38.3333	76.3333	normal	up	normal	normal
NewGene_28814	0.0314745	0.29708	0.112186	0.259849	6.83333	72.1667	19	63.6667	--	normal	normal	up
ENSMUSG00000070594	100.262	43.4826	104.38	62.817	12165.8	5658.83	13672.2	8050	down	normal	normal	normal
ENSMUSG00000032440	3.77474	9.05176	3.04626	7.24603	1099.17	2815.83	961	2299.83	normal	normal	normal	up
ENSMUSG00000025277	21.1782	64.7737	26.0173	52.8447	1491.17	4909.83	2002	4002	up	up	normal	normal
ENSMUSG00000050240	0.83242	0.49402	0.500257	0.407092	208.167	133.333	132.167	108	down	down	normal	normal
ENSMUSG00000091971	0.773728	0.427957	4.5189	0.218257	91.3333	54.3333	581.333	27.5	down	down	--	--
ENSMUSG00000001627	3.91707	14.5593	4.43051	7.08757	521.833	2036.67	619.333	1002.17	up	normal	normal	normal
ENSMUSG00000022178	1.22489	4.60489	1.21667	2.99422	163.5	659.833	174	426.833	up	normal	normal	up
NewGene_30460	1.73644	0.807131	0.637647	0.572402	215	113	88	80.3333	down	down	normal	normal
ENSMUSG00000042417	0.247867	1.13396	0.15372	1.12039	18.3333	88.6667	12	88.6667	up	up	normal	up
ENSMUSG00000049625	0.441626	3.11934	0.742385	2.56479	53	383.167	95.5	323.833	up	up	normal	up
ENSMUSG00000027890	17.6932	46.72	21.3542	50.0426	1185.5	3376.83	1540	3523.17	normal	up	normal	up
NewGene_25179	0.623541	0.972759	0.823908	1.76147	58.5	103	78.1667	158.833	normal	up	normal	normal
ENSMUSG00000029322	2.7132	10.6569	3.65458	11.5378	80.6667	333.667	116	362.667	up	up	normal	up
ENSMUSG00000039936	0.730616	2.29725	0.801093	1.97049	143.333	461.5	168	399.167	up	up	normal	up
ENSMUSG00000017009	112.747	68.4002	97.7034	73.6007	11006.8	7148.17	10099.3	7494.83	down	normal	normal	normal
ENSMUSG00000026189	95.4665	47.9802	104.103	77.4125	4378.83	2349.67	5119	3734.33	down	normal	normal	normal
ENSMUSG00000021203	0.600128	2.15736	0.74807	1.36047	76.3333	250	93	166.167	up	normal	normal	normal
ENSMUSG00000093674	88.4017	258.203	80.7197	149.759	1898.17	6054	1884.5	3546.33	up	normal	normal	normal
ENSMUSG00000026360	0.993804	3.35035	1.31562	2.9523	111.333	354.833	154.167	337.333	up	up	normal	normal
ENSMUSG00000034853	0.378995	1.00711	0.563529	1.17268	84.3333	233	134.833	276.833	normal	up	normal	normal
ENSMUSG00000023004	13.2897	48.3119	22.2343	35.804	917	3530.17	1628.83	2595.67	up	up	normal	normal
ENSMUSG00000049804	0.088076	0.435263	0.141102	0.244343	28.6667	148.5	47.1667	81.8333	up	up	normal	normal
ENSMUSG00000040152	0.229208	3.24157	0.362283	1.03359	53.8333	813.167	88.8333	251.5	up	up	normal	up
ENSMUSG00000074179	0.0774047	5.61212	0.0619055	1.23409	3	237.833	3	51.1667	up	--	down	--
NewGene_27693	3.32106	1.27228	3.51571	2.14305	168.667	68	193.167	113.5	down	normal	normal	normal
ENSMUSG00000044827	0.250875	1.95745	0.275493	1.11354	29.8333	243.333	35.5	139.833	up	up	normal	up
ENSMUSG00000015947	0.860529	2.07979	1.05733	2.38916	89.3333	225.667	117.167	259	normal	up	normal	normal
ENSMUSG00000024190	26.2266	12.4842	46.2565	9.61405	2062.67	1021.17	3831.33	793	down	down	normal	down
ENSMUSG00000026142	4.55302	13.6686	4.99356	9.26248	651.5	2058.83	767.5	1412	up	normal	normal	normal
NewGene_18544	8.85096	13.5479	9.79261	21.7434	410.167	611	502.833	1140.83	normal	up	normal	up
ENSMUSG00000030844	1.02915	3.92555	1.7222	2.55702	36.5	143.333	64	94.1667	up	normal	normal	normal
ENSMUSG00000005413	15.7299	64.7136	14.3158	34.6132	967	4276.83	949.167	2287.17	up	normal	normal	up
ENSMUSG00000015568	4.3892	64.8784	3.94514	28.3766	714.833	11230	682.333	4914	up	up	down	up
ENSMUSG00000044461	0.119153	0.529158	0.111764	0.378135	14.8333	69.8333	14.8333	50.3333	up	up	normal	--
ENSMUSG00000034584	2.22438	1.28699	2.24022	1.98354	511.333	316.167	564	488.333	down	normal	normal	normal
ENSMUSG00000030483	3.84795	147.957	1.0265	40.505	285.5	11521.8	82.6667	3322.33	up	up	down	up
ENSMUSG00000070867	0.0638517	0.203125	0.112425	0.0839675	16.6667	56.1667	32.1667	24.1667	--	--	down	--
ENSMUSG00000022010	15.669	24.2987	48.2016	45.5112	1088	1817.17	3776.67	3158.5	normal	up	normal	normal
ENSMUSG00000070873	1.31711	3.4346	1.94208	3.37471	109.5	298.5	169.667	298.833	normal	up	normal	normal
ENSMUSG00000049313	0.162354	0.849923	0.197668	0.430257	69.5	384.5	89.5	194.333	up	up	normal	normal
NewGene_31919	3.95559	2.00416	3.38697	2.72579	1153.5	610	988.667	852.167	down	normal	normal	normal
NewGene_11136	0.37847	0.808154	0.507138	1.16945	46	101.167	63.6667	148	normal	up	normal	normal
ENSMUSG00000040722	4.76873	17.2636	4.73523	10.4758	569.667	2174.5	617.5	1344.17	up	normal	normal	normal
ENSMUSG00000078963	0.486967	2.32108	0.303676	1.61677	24.5	123.333	15.5	86.3333	up	up	normal	up
ENSMUSG00000022340	0.063504	1.10484	0.0622977	0.30121	8	145	8.83333	41.1667	up	--	down	--
ENSMUSG00000041219	0.216061	0.614976	0.252827	0.617021	38.5	124.167	51.6667	112.833	up	up	normal	normal
ENSMUSG00000030263	0.616223	1.9354	0.988658	1.73919	56.3333	180.833	96.5	167.667	up	up	normal	normal
NewGene_3799	0.466663	0.421885	0.378546	0.231144	91.6667	89	79.6667	49	normal	down	normal	normal
ENSMUSG00000020021	7.18429	3.58865	7.50492	4.24579	2264.83	1198	2550.83	1421.83	down	down	normal	down
ENSMUSG00000018983	0.0692118	0.271323	0.186295	0.335437	13	53.1667	38.5	66.5	--	up	normal	normal
ENSMUSG00000039813	0.138788	0.823693	0.148273	0.429865	23.5	146	27	77.5	up	--	normal	up
ENSMUSG00000030935	50.5863	28.1647	54.1107	39.9469	5333.17	3145	6137.33	4411.67	down	normal	normal	normal
ENSMUSG00000019806	6.04304	24.1459	6.26346	17.054	365.5	1525	407.167	1101.67	up	up	normal	up
ENSMUSG00000024292	48.0142	15.0077	63.5519	31.9292	4188.5	1397	5911.5	2891.83	down	normal	normal	down
ENSMUSG00000025574	9.59461	2.14444	9.01058	3.92277	549.667	131	546.167	234.833	down	down	normal	down
ENSMUSG00000090210	0.21409	0.274736	0.282836	0.159602	42.1667	57.8333	61.1667	34.3333	normal	normal	normal	down
ENSMUSG00000040253	1.24156	2.0507	2.55389	5.47033	219.833	430.667	562.167	1189.17	normal	up	up	normal
ENSMUSG00000029231	1.20112	3.70348	1.26544	1.90122	316.167	992.167	353.167	518.333	up	normal	normal	normal
ENSMUSG00000038541	0.531243	1.46672	0.975488	1.49646	34.1667	99.6667	66.1667	99.5	up	up	normal	normal
ENSMUSG00000090175	78.0259	457.804	33.5546	483.33	6740	41921.2	3214.5	43950.8	up	up	normal	up
ENSMUSG00000055737	105.629	44.0842	117.236	70.7921	13835.8	6313.33	17907.5	10031.2	down	normal	normal	normal
ENSMUSG00000005611	0.217694	0.676196	0.289512	0.50868	53.6667	165.667	77.3333	131	up	normal	normal	normal
ENSMUSG00000045282	25.1481	100.029	22.9079	96.5237	1175.17	5023.17	1146.5	4847	up	up	normal	up
ENSMUSG00000028464	3.53093	1.80739	13.6476	2.34439	174.833	102.667	706.833	119.667	down	normal	normal	down
ENSMUSG00000044748	1.55552	7.99606	0.976263	4.0879	53.5	294.167	37	148.833	up	up	normal	up
ENSMUSG00000027219	0.175983	0.745594	0.247042	0.475791	26.5	104.667	41.3333	72.3333	up	up	normal	normal
NewGene_27146	1.29462	0.652389	1.17773	0.67895	65.8333	37.8333	71	35.8333	down	down	--	down
ENSMUSG00000036292	7.37863	28.9881	7.69874	24.0283	817.667	3312.33	961.167	2892.5	up	up	normal	up
ENSMUSG00000043924	0.142478	0.466086	0.173732	0.907246	12	35	14.6667	69.5	--	up	up	up
ENSMUSG00000023800	0.905043	0.304084	1.08275	1.11239	214.333	74.5	276.167	274.833	down	normal	up	normal
ENSMUSG00000023191	0.671985	2.11293	0.821017	1.36052	76	254	100.167	162.833	up	normal	normal	normal
ENSMUSG00000002699	1.27286	3.27189	1.71196	3.37651	184.667	484.333	259.667	511.5	normal	up	normal	normal
ENSMUSG00000044906	0.901876	2.52229	0.989975	1.95792	94	312	117.5	229	up	normal	normal	normal
ENSMUSG00000021222	0.426286	2.0175	0.555736	1.80115	33.3333	166.333	47.8333	150.5	up	up	normal	up
ENSMUSG00000025270	32.7504	10.4295	36.4644	23.4399	2511.67	855	3052	1892	down	normal	up	normal
ENSMUSG00000044811	1.94312	6.28381	2.30948	4.61203	95.1667	320.333	121.333	234.167	up	normal	normal	normal
ENSMUSG00000041567	3.33241	0.178877	3.7568	1.43979	490.333	29.8333	584.333	217.833	down	down	--	normal
ENSMUSG00000052609	6.84762	4.28714	5.2819	4.70818	1270.83	863.167	1079	930.167	down	normal	normal	normal
ENSMUSG00000055730	180.093	76.1869	104.922	99.6987	13854.7	6178.83	8707.33	7997	down	down	normal	normal
ENSMUSG00000078673	724.568	41.0638	1134.31	496.555	26792.7	1715	44369.2	18669.7	down	normal	up	down
ENSMUSG00000030278	10.8267	3.03657	15.333	3.76034	561.167	175	887	205.667	down	down	normal	down
NewGene_18494	0.39248	0.182595	1.32356	0.899069	22.8333	15.5	83.1667	72.6667	--	--	up	normal
ENSMUSG00000027965	0.574638	0.322957	0.49253	0.69604	96.6667	56.5	87.8333	115.833	down	normal	normal	normal
ENSMUSG00000068083	36.9685	10.855	51.1873	19.4624	1693	529	2524.5	935.167	down	down	normal	down
ENSMUSG00000021457	0.977555	3.53463	1.15689	2.35361	206.833	791.5	259.5	521.333	up	normal	normal	normal
ENSMUSG00000023206	12.6355	6.50413	11.9387	10.6785	812.667	445.5	820.167	713.667	down	normal	normal	normal
ENSMUSG00000058207	4648.53	623.127	2903.04	1408.18	376644	54696.3	251336	118794	down	down	normal	down
ENSMUSG00000025735	0.854229	0.419277	1.29073	0.899512	50.1667	28	89.5	59.1667	down	normal	up	normal
ENSMUSG00000062181	118.252	23.901	105.656	78.9624	11002.7	2398.83	10480.3	7631.17	down	normal	normal	normal
ENSMUSG00000016756	13.5362	2.0176	15.0017	6.99621	5127.83	812.5	6087.17	2726	down	down	up	down
ENSMUSG00000051452	2.42947	0.696848	1.22502	1.26753	116.5	36.1667	63.3333	65.3333	down	down	normal	normal
ENSMUSG00000045875	1.69762	0.983051	1.9926	1.44326	276.833	171.667	348.5	245	down	normal	normal	normal
ENSMUSG00000029380	0.718142	1.76427	2.05419	4.72497	27.6667	72.3333	80	190.833	--	up	up	normal
ENSMUSG00000013707	0.867407	2.87956	0.993603	2.22516	39.6667	135.667	47.8333	105.333	up	up	normal	normal
ENSMUSG00000038151	0.120574	0.414322	0.10216	0.345292	25.5	90.5	23.3333	77	up	up	normal	up
NewGene_2042	0.0363382	0.613081	0.023123	0.367513	4.16667	57.1667	2.66667	36.8333	up	--	normal	--
ENSMUSG00000043648	0.608255	1.96038	0.742725	2.03921	23.3333	77.5	31	80.6667	up	up	normal	up
ENSMUSG00000034687	0.171421	0.0801332	0.18728	0.102906	107.333	53.6667	125.5	68	down	down	normal	down
ENSMUSG00000029777	14.0809	40.7944	14.5665	24.0887	1314	4040	1469.33	2404	up	normal	normal	normal
ENSMUSG00000027597	1074.01	681.853	615.559	612.973	107057	72374.5	65874.5	64741.3	down	down	normal	normal
NewGene_8224	15.232	2.12121	7.20693	5.61112	2190.5	334.667	1082	848.167	down	down	up	normal
ENSMUSG00000052407	0.900361	2.6494	1.03561	2.51443	162.333	494.667	200.667	477.5	up	up	normal	up
ENSMUSG00000022505	2.61509	1.96397	2.35533	1.41603	355.667	282.167	345.167	202.833	normal	down	normal	normal
ENSMUSG00000001763	7.47058	4.73313	7.99173	6.25831	582.333	396.167	668	519.167	down	normal	normal	normal
ENSMUSG00000069833	1.31082	2.5646	1.29497	2.42328	441	1312.17	476.167	975.667	up	normal	normal	normal
ENSMUSG00000018654	0.481276	1.48553	0.762419	1.35821	99.6667	304.833	145.833	281.167	up	up	normal	normal
ENSMUSG00000027533	2.26264	16.5753	2.2552	13.8036	90	700.833	94.3333	570.5	up	up	normal	up
ENSMUSG00000040061	0.230201	0.802713	0.226119	0.698815	47.3333	170.333	50	150.833	up	up	normal	up
ENSMUSG00000091387	1.54024	0.643493	2.16136	1.15785	309.5	134.833	474.833	245.833	down	normal	normal	down
ENSMUSG00000038608	0.719611	2.23438	0.922765	2.12355	175.667	552.833	240.167	535.167	up	up	normal	normal
ENSMUSG00000025533	599.606	209.77	176.271	140.391	41436.2	16033.3	13877.8	11751.5	down	down	normal	normal
ENSMUSG00000073491	0.310242	0.726588	0.495974	1.03378	34.1667	83	57.1667	117.333	normal	up	normal	normal
ENSMUSG00000067430	0.416992	0.653303	0.571033	1.14273	55.8333	93	82.5	161.5	normal	up	normal	normal
ENSMUSG00000039264	0.905687	2.63692	0.967269	2.18906	75.5	231.167	86.6667	194.167	up	normal	normal	normal
ENSMUSG00000021262	1.72816	5.57371	1.4771	4.38679	124.667	423.833	118.833	331.333	up	normal	normal	up
ENSMUSG00000021400	33.6252	15.2212	30.0803	18.9325	3481.5	1687	3342.17	2054	down	down	normal	normal
NewGene_7784	0.525434	0.440803	0.659248	0.711672	91.8333	60.1667	110	106.167	down	normal	normal	normal
NewGene_18276	0.224286	0.446261	0.212353	0.209922	27.1667	54.8333	27.1667	26.5	--	--	down	--
ENSMUSG00000026610	0.419162	1.91793	0.97817	1.88107	84.8333	396.167	201.333	384.833	up	up	normal	normal
ENSMUSG00000023122	0.522778	0.574949	1.1376	1.65962	38.1667	45.8333	87.8333	126.5	normal	up	up	normal
ENSMUSG00000049721	1.38509	7.10013	1.52649	4.20449	100.667	536.167	120.167	326	up	up	normal	up
NewGene_16872	0.0886087	2.25483	0.129002	1.73963	2.66667	72.1667	3.5	54.6667	up	--	normal	--
ENSMUSG00000000385	0.900147	3.14621	1.0166	1.63186	108.167	403.5	134.833	216	up	normal	normal	normal
NewGene_18539	3.01463	0.88845	2.57857	4.04479	232.167	75.6667	234.167	325.333	down	normal	normal	normal
ENSMUSG00000045257	2.35339	4.98264	1.75819	4.61654	60.8333	135	48.5	126.667	normal	normal	normal	up
ENSMUSG00000072680	67.6635	42.4943	94.061	53.8823	3180.67	2122.5	4764.5	2669.17	down	normal	normal	normal
ENSMUSG00000020437	0.381649	1.73404	0.522532	1.46413	50.8333	241.167	71.8333	202.833	up	up	normal	up
ENSMUSG00000002900	1.22604	3.63	1.69847	2.03702	278.5	872.333	410.833	491.333	up	normal	normal	normal
ENSMUSG00000044937	0.321788	0.957219	0.487181	0.814336	47.1667	156.167	77.8333	134	up	up	normal	normal
ENSMUSG00000035692	2.87943	3.20188	6.27052	6.90658	86.6667	101.5	199.5	219	normal	normal	up	normal
ENSMUSG00000034258	3.7102	1.73297	2.83716	1.71412	500.333	252.667	409.667	245.333	down	down	normal	normal
ENSMUSG00000030782	0.490962	1.96911	0.946569	0.862822	47.8333	170.167	79.3333	90	up	normal	normal	normal
ENSMUSG00000045790	0.369353	0.529001	0.723877	0.388958	48	74.3333	102.167	53.5	normal	normal	normal	down
ENSMUSG00000027602	43.5339	26.9854	41.6072	30.4194	1891	1255.33	1953.5	1400.17	down	normal	normal	normal
ENSMUSG00000032735	6.73877	2.38436	5.94939	3.3638	1195.5	451.833	1135.17	626.5	down	down	normal	down
ENSMUSG00000071856	5.81216	2.484	4.6414	3.18426	1802.67	806.167	1516.33	1033.67	down	down	normal	normal
ENSMUSG00000051855	0.528784	1.62354	0.715425	1.16341	55	176.167	79.8333	127.833	up	normal	normal	normal
NewGene_11335	29.3268	0.883355	36.324	4.24293	3264	111.333	4339.5	514.333	down	down	up	down
ENSMUSG00000028698	0.239392	1.82039	0.29856	1.15001	50	389.333	66.8333	252.667	up	up	normal	up
NewGene_19739	0.111461	0.352627	0.265981	0.600592	18.5	62	47	103.5	--	up	normal	normal
ENSMUSG00000029269	7.76556	4.76222	7.975	7.22646	755.667	503.5	835	759	down	normal	normal	normal
ENSMUSG00000020650	3.54933	8.48797	3.24652	7.63922	472.667	1391.5	513.833	1119.83	up	normal	normal	normal
NewGene_9729	4.34404	2.84329	4.59874	4.42457	148.167	102.5	169.167	158.667	down	normal	normal	normal
ENSMUSG00000035783	0.850437	4.70773	1.17417	1.19637	60.8333	364.5	87.6667	88.5	up	normal	normal	normal
ENSMUSG00000020381	1.35868	1.06346	3.18071	1.46969	59.8333	50.3333	151.167	69	normal	normal	normal	down
ENSMUSG00000069170	0.0943168	0.0564287	2.19667	0.422668	31.6667	26	148.833	43.3333	--	normal	normal	down
ENSMUSG00000023828	1.43785	9.77206	1.12113	3.32917	205.833	1467.83	181.333	526.5	up	normal	down	up
ENSMUSG00000055116	9.74808	8.50983	5.0548	4.67154	1100.33	1029.17	625.5	562.5	normal	down	normal	normal
ENSMUSG00000049103	0.269508	1.49002	0.406818	1.14194	43.3333	303.833	72.3333	228.5	up	up	normal	up
ENSMUSG00000031165	0.60562	1.97441	0.543363	1.33645	50.8333	174.167	49	119.5	up	normal	normal	up
ENSMUSG00000033350	0.510115	0.414222	0.45974	0.262001	146.5	129	143.167	80	normal	down	normal	normal
ENSMUSG00000052942	0.1077	0.478472	0.144814	0.245772	32.6667	149.333	46.5	77	up	normal	normal	normal
ENSMUSG00000027559	479.735	85.8231	1510.41	428.264	31353.5	5939	106371	29442.2	down	normal	up	down
ENSMUSG00000037709	7.11859	2.35773	4.94505	3.79895	1619.33	575.667	1205	906.667	down	down	normal	normal
ENSMUSG00000041538	0.147492	1.08541	0.235963	0.780962	16.1667	116.5	26.6667	87	up	up	normal	up
ENSMUSG00000028933	0.204259	0.469064	0.388639	0.528732	26.6667	63.5	55	71.8333	normal	up	normal	normal
ENSMUSG00000079547	2.12109	8.85846	3.11918	9.47192	117.833	516.667	184.833	558.833	up	up	normal	up
ENSMUSG00000006219	0.368482	2.6505	0.45839	1.03479	42.1667	325.167	58.8333	125.333	up	up	normal	normal
ENSMUSG00000001119	1.47395	6.55414	1.78896	3.05803	238.333	1127.17	310.167	522.667	up	normal	normal	normal
ENSMUSG00000020893	5.33208	3.29686	3.56592	1.0801	916	605.667	653	205.333	down	down	down	down
ENSMUSG00000015653	1.30373	0.948394	1.33369	0.952723	433	294.5	471	321.667	down	normal	normal	normal
ENSMUSG00000024924	0.387269	2.3601	0.976109	1.26775	113.167	686.167	276.667	348.167	up	up	normal	normal
ENSMUSG00000041607	0.199523	0.905096	0.214268	0.410122	32	166.5	43.6667	75.3333	up	normal	normal	normal
ENSMUSG00000004707	0.660544	2.9594	0.86657	2.00771	66.1667	309.333	91.8333	211.333	up	up	normal	up
ENSMUSG00000030022	0.169207	0.567837	0.228173	0.201988	53.6667	190.333	76.6667	68.3333	up	normal	down	normal
ENSMUSG00000032965	0.251702	0.754419	0.386021	0.542597	26.8333	81.6667	42.3333	59.1667	up	normal	normal	normal
ENSMUSG00000031103	0.463543	1.48855	0.513326	1.08345	111.5	373	132.333	274	up	normal	normal	normal
ENSMUSG00000020926	1.32344	0.841614	2.13547	1.58257	264.5	175.167	458.833	331.5	down	normal	normal	normal
ENSMUSG00000024180	6.17431	19.0887	7.91038	15.6599	840.833	2748	1156	2268.5	up	up	normal	normal
ENSMUSG00000053559	17.1521	10.4449	20.5094	12.7864	690.333	443.833	880	529.667	down	normal	normal	normal
ENSMUSG00000046727	5.21463	17.3368	4.43714	11.2283	170.667	593.167	159.5	388.833	up	normal	normal	up
ENSMUSG00000031538	0.140737	2.15259	0.216529	0.46479	14.5	230	23.1667	50.1667	--	--	down	--
ENSMUSG00000044313	0.0575488	0.447552	0.05397	0.286489	8	66.8333	8.5	43.3333	up	--	normal	--
ENSMUSG00000091119	3.62581	2.64271	4.21237	2.34013	191.333	149.5	234.667	129.833	normal	normal	normal	down
ENSMUSG00000002020	0.0966633	1.05804	0.11648	0.326284	26.3333	302.5	32.6667	91.8333	up	up	down	up
ENSMUSG00000075044	0.012168	3.36097	0.426175	1.26307	1.33333	312.5	38.3333	117.667	up	up	down	up
ENSMUSG00000026413	0.0101327	1.77152	0.0528185	0.716484	1.83333	332	11.3333	145.333	up	up	down	up
ENSMUSG00000020672	0.681478	0.982899	1.21482	1.72544	65.8333	98.8333	124.833	170.833	normal	up	normal	normal
ENSMUSG00000033540	1.65056	4.70031	2.14105	3.7333	221.333	661.833	303.833	517.833	up	normal	normal	normal
ENSMUSG00000030861	22.8291	14.3381	24.0705	17.6606	5382.33	3584.17	6051.17	4381.17	down	normal	normal	normal
NewGene_20679	3.22876	2.02513	3.9086	2.65505	1503.5	981.5	1583.17	1203.5	down	normal	normal	normal
ENSMUSG00000030786	0.0886837	1.92489	0.238	0.413854	16.8333	384	48.3333	80.8333	--	up	normal	normal
ENSMUSG00000072235	2.91267	11.2869	4.81895	7.89875	208.167	854.167	367.667	594	up	up	normal	normal
ENSMUSG00000075254	1.45638	3.76593	1.52808	3.21794	331.333	991.333	381.333	810.5	up	normal	normal	normal
ENSMUSG00000020607	0.15837	0.660871	0.27008	0.658106	25.8333	113.333	48.5	115.333	up	up	normal	up
ENSMUSG00000022323	348.94	201.642	397.932	309.561	13772.8	8612.5	16955.7	12841.8	down	normal	normal	normal
ENSMUSG00000022186	0.916978	2.71346	0.858473	1.91623	130.5	401	127.833	284.167	up	normal	normal	normal
ENSMUSG00000039481	1.47122	0.476884	1.1655	0.403872	58.5	21	51.5	18	down	down	--	--
ENSMUSG00000063590	5.43742	0.602036	8.07237	3.8247	432.667	54.1667	683.333	312.667	down	normal	normal	down
ENSMUSG00000043418	1.82384	0.637102	2.42621	1.55133	201.167	75.1667	288.333	177.833	down	normal	up	normal
ENSMUSG00000072612	1.68139	1.05151	2.1328	0.967008	81.6667	55.3333	112.667	50	down	down	normal	down
ENSMUSG00000047109	3.75628	12.1849	4.79451	8.73051	201.667	677.333	277	494.667	up	normal	normal	normal
ENSMUSG00000039485	0.471211	2.51772	0.443138	1.40508	70.5	396.667	74	234.833	up	normal	normal	up
ENSMUSG00000039196	280.9	144.913	149.324	186.669	8546.33	4643.67	4828.5	5955.83	down	normal	normal	normal
ENSMUSG00000067071	14.397	8.12485	16.2548	11.3704	755.667	457.667	920	627.667	down	normal	normal	normal
ENSMUSG00000022821	274.474	141.447	217.577	163.23	18176.5	9952.17	15436.7	11377	down	down	normal	normal
ENSMUSG00000038642	16.7335	71.9583	21.2433	50.6728	896.167	4083.5	1214.33	2884.5	up	up	normal	up
ENSMUSG00000073555	37.0223	18.9405	47.6862	32.9607	3827	2104.83	5319.33	3613	down	normal	normal	normal
ENSMUSG00000029298	0.8658	2.11004	1.48533	2.64622	150	380.5	277.167	485.833	normal	up	normal	normal
ENSMUSG00000024922	0.0520165	3.05104	0.0207307	1.22723	6	363.333	3	150.167	up	up	down	up
ENSMUSG00000105096	0.604347	0.851962	3.07236	9.24832	82.8333	123.5	451.333	1355	normal	up	up	normal
ENSMUSG00000034785	41.613	20.5781	65.6566	52.7967	2747.83	1489.17	4666	3632.5	down	normal	up	normal
ENSMUSG00000015224	4.73196	1.64718	5.54986	3.06209	380.167	143.5	475.333	256.5	down	normal	normal	down
ENSMUSG00000028582	2.39528	6.56395	2.61359	4.68859	309.5	907.667	366.833	639.667	up	normal	normal	normal
ENSMUSG00000026110	0.163939	0.605351	0.194094	0.437547	47.6667	175.667	58.1667	128.167	up	normal	normal	normal
ENSMUSG00000057234	1.32889	3.66313	1.38441	2.71515	98.3333	285	109	215.333	up	normal	normal	normal
ENSMUSG00000040413	21.4043	11.6399	22.7322	18.6701	1773	988.167	1967.33	1580.33	down	normal	normal	normal
ENSMUSG00000047810	0.324097	1.00952	0.317409	0.893008	64.3333	208	67.1667	187.5	up	up	normal	up
ENSMUSG00000001095	1.67858	0.0848132	0.486252	0.0992878	159.667	9.16667	49.6667	10.3333	down	down	--	--
ENSMUSG00000038740	0.336977	1.31256	0.42149	0.707115	68	275.667	89.8333	148.167	up	normal	normal	normal
ENSMUSG00000051495	15.102	9.70644	12.1929	7.0599	3038.5	2079.5	2604.33	1492	down	down	normal	normal
ENSMUSG00000026536	1.1898	3.13674	1.971	3.79073	85.3333	231.333	148.667	284.5	normal	up	normal	normal
NewGene_10817	0.496916	1.51085	0.595429	0.797107	60.6667	196.167	78.1667	105.667	up	normal	normal	normal
NewGene_6264	21.025	10.0324	31.8813	21.7602	864.5	439.333	1402.5	936.167	down	normal	up	normal
ENSMUSG00000039470	0.433311	0.131478	0.490741	0.186488	58.3333	18.8333	72.3333	26.6667	--	down	--	--
ENSMUSG00000027848	0.432752	2.0376	0.530605	1.1455	92.5	463.5	124.333	261.5	up	up	normal	normal
ENSMUSG00000078921	1.14032	3.62321	2.88489	9.72291	126.833	418.833	340.167	1151.67	up	up	normal	up
ENSMUSG00000027313	0.432648	2.25909	0.810379	1.90772	28.6667	156.333	57.1667	131.333	up	up	normal	up
ENSMUSG00000036545	0.572428	1.6526	0.604026	1.0799	164.833	504.667	188.5	325.667	up	normal	normal	normal
ENSMUSG00000061132	0.300659	0.972621	0.402135	0.874195	24	85.5	35.3333	77.5	up	up	normal	normal
ENSMUSG00000045917	1.39384	2.78414	1.07754	2.73258	202.667	418	161.5	423.167	normal	normal	normal	up
ENSMUSG00000030789	0.167689	2.24913	0.290706	1.19432	27.5	381.333	49	203.667	up	up	normal	up
ENSMUSG00000090659	0.455825	0.309326	0.470385	0.677611	49.6667	39.3333	57.5	77.6667	normal	normal	up	normal
ENSMUSG00000051439	1.99384	10.1767	3.00754	4.82869	125.167	676	199.333	320.5	up	normal	normal	normal
ENSMUSG00000060807	33.1131	231.564	67.7422	235.359	2083.33	15355.3	4568.5	15777.3	up	up	normal	up
ENSMUSG00000030107	2.09375	9.77789	4.77987	9.96314	143.5	708.833	354.667	723.833	up	up	normal	normal
ENSMUSG00000036151	20.1384	12.691	15.3407	11.4023	1135.17	764	922.833	689.333	down	down	normal	normal
ENSMUSG00000040938	2.62067	14.4217	5.12147	13.9433	184.667	1074.17	390.667	1049.5	up	up	normal	up
ENSMUSG00000019876	0.106069	0.508987	0.141445	0.30362	22.1667	108.167	31.6667	68.1667	up	up	normal	normal
NewGene_22904	0.257481	0.933161	0.259334	0.323257	46.6667	176.167	50.3333	61.6667	up	normal	down	normal
ENSMUSG00000001525	11.3317	36.9026	14.372	28.4261	1179	4059.83	1589.5	3119.67	up	normal	normal	normal
ENSMUSG00000039899	0.973864	3.95846	1.43187	4.33523	147.167	621.5	225.833	689.167	up	up	normal	up
ENSMUSG00000056529	0.260318	1.56975	0.26184	0.888042	37.5	242.5	41.1667	135.833	up	up	normal	up
ENSMUSG00000047497	0.0337108	0.401901	0.0660212	0.113924	12	145.667	24.3333	40.3333	--	--	down	--
ENSMUSG00000038074	2.42326	1.45878	2.58003	1.76444	259.667	167.667	300.667	200.833	down	normal	normal	normal
NewGene_27570	0.14301	0.539585	0.206839	0.325198	18	70.6667	19.5	39.5	up	--	normal	--
ENSMUSG00000074824	0.639492	0.348678	0.585054	0.550051	75.3333	43.1667	73.5	69.8333	down	normal	normal	normal
ENSMUSG00000032080	220.535	97.0618	144.623	143.396	15424.5	7451	11104.5	10854.7	down	normal	normal	normal
ENSMUSG00000035235	0.692739	2.04484	1.05517	1.66442	44.6667	134	72.3333	109.833	up	normal	normal	normal
ENSMUSG00000074170	1.42865	0.757113	1.8928	1.0112	298.333	166.833	424	221.167	down	normal	normal	down
NewGene_22875	0.0120142	0.657971	0.0140817	0.453398	1.83333	88.1667	2.33333	63.6667	up	--	normal	--
ENSMUSG00000031343	0.441288	1.23935	0.477019	0.711043	64.5	190	74.6667	107.833	up	normal	normal	normal
ENSMUSG00000022090	0.806157	2.25441	0.764599	1.18759	38.1667	130.833	43.8333	73.5	up	normal	normal	normal
NewGene_32003	0.459526	1.04887	0.430533	1.18825	88.3333	213.333	68.5	214.333	normal	normal	normal	up
ENSMUSG00000028841	0.0526255	1.61721	0.0762222	0.597924	5.5	164.667	8	62.8333	up	--	normal	--
NewGene_1895	0.463381	0.308624	0.652747	0.25194	40.3333	29.1667	59.3333	23.5	--	--	--	down
ENSMUSG00000028186	343.905	159.551	411.908	235.004	36483.8	17980.2	47059	26328	down	normal	normal	normal
ENSMUSG00000022098	33.8415	17.0393	27.8307	20.2558	5355.83	2866.33	4676.33	3406	down	down	normal	normal
ENSMUSG00000090124	1.3417	4.92231	0.848491	3.0537	154.667	613.833	95.6667	356	up	normal	normal	normal
ENSMUSG00000030528	0.225247	0.624021	0.247273	0.587961	32.3333	101.333	43.1667	110	up	up	normal	up
ENSMUSG00000024654	1.83453	5.94522	1.79518	5.33139	303.333	1030.67	315.833	933.167	up	up	normal	up
NewGene_15533	0.353636	1.77685	0.299559	0.6735	47.3333	221.167	36.5	87.1667	up	normal	normal	up
ENSMUSG00000025089	76.4752	30.5971	47.2579	34.2674	13144.7	5630.83	8846.33	6241.83	down	down	normal	normal
ENSMUSG00000044646	0.304526	0.151269	0.154057	0.190002	55.1667	30	30.8333	36	down	normal	--	--
ENSMUSG00000032500	1.42917	4.65183	1.66548	5.5688	165	576.167	209.5	695.167	up	up	normal	up
NewGene_5457	2.25693	1.42711	2.68639	1.86854	138.5	82.8333	160.167	107	down	normal	normal	normal
ENSMUSG00000031762	15.4564	41.6029	6.86451	28.8082	314.333	898.667	140.833	619.167	up	normal	normal	up
ENSMUSG00000043091	19.49	61.1882	25.8708	43.0136	1522.5	5058.17	2153.17	3541.67	up	normal	normal	normal
ENSMUSG00000026688	6.69994	23.3002	11.2359	14.3134	287.667	1084.33	521.333	652	up	normal	normal	normal
ENSMUSG00000074364	0.598164	1.732	0.644044	0.847969	120.167	370.833	139.5	180.667	up	normal	normal	normal
ENSMUSG00000052516	0.257848	1.00619	0.399988	0.583634	63	217.5	91.3333	127.333	up	normal	normal	normal
ENSMUSG00000031886	50.5525	43.9448	78.1728	89.8711	4353.83	3995.83	7234.67	7972.33	normal	normal	up	normal
ENSMUSG00000042942	0.0513388	0.306982	0.068833	0.0961975	17.6667	105.333	24.6667	35	up	--	down	--
NewGene_14058	0.540209	0.279561	0.754286	0.368866	110.833	61	163.5	80.5	down	normal	normal	down
ENSMUSG00000038605	0.359554	2.04043	0.748856	1.17107	30.8333	183.667	69.5	106.667	up	up	normal	normal
ENSMUSG00000063445	1.19738	4.06261	1.61627	3.49251	101.167	308.833	153.5	277	up	normal	normal	normal
ENSMUSG00000061540	4.01092	38.1618	2.92917	26.1826	123.667	1226.83	93.8333	850.167	up	up	normal	up
ENSMUSG00000028392	0.0546412	2.33116	0.122152	0.446208	5	204.5	12.5	42.1667	--	--	down	--
ENSMUSG00000040710	0.121952	0.890385	0.273844	0.545998	26.6667	201.833	64.8333	124.667	up	up	normal	normal
ENSMUSG00000041698	70.2176	3.35397	108.914	37.4322	10285.8	563.667	16966.3	5639.5	down	down	up	down
ENSMUSG00000016239	1.41849	1.05542	1.16129	0.752284	161.167	130.333	142.667	88.5	normal	down	normal	normal
ENSMUSG00000028977	0.0886868	0.301378	0.167732	0.309834	24	77.1667	45.3333	75.8333	up	up	normal	normal
NewGene_3446	3.27799	0.523928	0.263454	0.117458	332	53	29.6667	13.8333	down	down	--	--
ENSMUSG00000041481	4.97425	11.4078	7.15405	18.4684	300.833	718.333	456.167	1205.5	normal	up	normal	up
ENSMUSG00000063455	0.310042	2.53741	0.444422	1.95519	133.833	1182.5	204.167	887.5	up	up	normal	up
NewGene_20186	0.07959	1.14558	0.039541	0.27855	5	69.8333	2.83333	17.8333	--	--	down	--
ENSMUSG00000049130	0.445273	3.10352	0.402689	0.958941	44.5	335.833	43.8333	102.5	up	normal	down	up
ENSMUSG00000020589	0.452892	1.48846	0.64477	1.1982	163.167	483.833	228.667	431.833	up	normal	normal	normal
NewGene_20027	2.13039	4.10521	8.55777	5.6661	33.8333	69.1667	146.333	92.1667	normal	up	normal	normal
ENSMUSG00000059326	1.27418	5.74462	2.16431	4.59237	92.3333	441.833	167.5	355.833	up	up	normal	normal
ENSMUSG00000028354	0.0771658	0.383196	0.0086175	0.152677	20.1667	104.333	2.33333	41.6667	up	--	down	--
ENSMUSG00000030047	0.539832	2.16458	0.608992	1.39992	77	313.5	89.8333	212.167	up	up	normal	up
ENSMUSG00000025004	7.77949	7.24658	5.06857	4.18192	553.833	540.333	381.333	317.5	normal	down	normal	normal
NewGene_139	1.26946	0.381076	2.34699	0.648717	276.5	80.1667	541.833	151	down	down	normal	down
ENSMUSG00000001473	3.75973	11.3389	3.51248	9.20096	258.833	835.5	261.5	676.167	up	normal	normal	up
NewGene_19629	0.405942	2.92841	0.496584	1.13089	59.6667	428.333	73.6667	165.167	normal	normal	down	normal
ENSMUSG00000038156	0.180091	1.9643	0.15616	0.44736	44.8333	510.167	41.5	116.5	up	normal	down	up
ENSMUSG00000036594	22.4899	125.024	34.0924	117.765	1017.83	5861.17	1604.33	5603.67	up	up	normal	up
ENSMUSG00000059022	1.03195	0.337726	0.610925	0.638608	178	67.3333	125	102	down	down	normal	normal
ENSMUSG00000079362	0.540841	0.878405	1.50176	5.30748	93.6667	158.333	270.667	955.5	normal	up	up	up
ENSMUSG00000002992	81.9979	66.558	57.8141	42.1683	2211	1870.5	1674.83	1191.83	normal	down	normal	normal
ENSMUSG00000096674	945.901	62.2163	1068.62	457.567	34209.7	2554.17	41260.3	17355.3	down	down	up	down
ENSMUSG00000020788	0.308067	0.88005	0.367289	0.730444	56.1667	169.833	71.3333	141.833	up	normal	normal	normal
NewGene_27110	0.149907	0.621046	0.119774	0.181908	36.5	142	30.5	43	up	--	down	--
ENSMUSG00000038524	0.148436	0.572279	0.204048	0.30658	25.5	101.333	38.1667	55.6667	up	--	normal	normal
ENSMUSG00000055312	8.81363	30.9577	9.33857	29.4154	531.833	1999	605.667	1902	up	up	normal	up
ENSMUSG00000092008	2.96585	0.95564	2.05623	0.797355	210.833	73.1667	149.167	58.8333	down	down	normal	normal
NewGene_9689	2.28762	1.4415	2.22861	1.55513	156.833	105.5	165.667	114	down	normal	normal	normal
ENSMUSG00000027646	0.347299	1.75367	0.402463	0.824235	53.6667	280	67.5	137.167	up	normal	normal	normal
NewGene_19100	3.26573	3.92416	1.61809	2.1469	282	350.667	139.333	190.333	normal	down	normal	normal
NewGene_24722	1.73722	48.7691	1.41721	31.7375	27	779	23.8333	503.5	up	up	normal	up
ENSMUSG00000027030	0.316427	1.64215	0.488627	0.8161	44.5	238.833	74.1667	123.5	up	up	normal	normal
NewGene_3523	4.31108	16.8542	3.73246	6.06679	823	3399	742.5	1216	up	normal	normal	normal
ENSMUSG00000030774	0.585775	1.56804	0.767796	1.52688	68.3333	194.5	96.6667	195.167	up	up	normal	normal
ENSMUSG00000030322	0.169046	0.396668	0.300006	0.471006	23.1667	53	41.6667	64.6667	--	up	normal	normal
ENSMUSG00000026832	0.191686	0.898162	0.334912	0.639729	45.5	230.667	87	163.833	up	up	normal	normal
NewGene_12285	0.269743	0.442737	0.0486202	0.71738	65.8333	111.5	14	180.5	normal	up	normal	up
ENSMUSG00000026077	1.18423	1.07559	0.65599	0.488181	189.5	177.167	109.333	86.6667	normal	down	normal	normal
ENSMUSG00000021335	4.8404	5.10919	8.19702	4.17084	312.333	335.667	562.167	291	normal	normal	normal	down
ENSMUSG00000028641	5.51381	2.8505	4.46199	3.36494	690.667	383.333	598.167	443.833	down	down	normal	normal
ENSMUSG00000035413	5.87138	2.48512	7.59598	2.75637	374.833	171	519.333	187.167	down	down	normal	down
ENSMUSG00000026303	0.140894	0.411701	0.255561	0.351947	24.8333	76.6667	50.5	66.5	up	normal	normal	normal
NewGene_26574	3.26695	1.76596	2.72155	1.41244	131.667	76.1667	116.333	60.8333	down	down	normal	down
ENSMUSG00000032786	54.4686	113.088	195.31	80.3803	6280.5	13656.8	20116.7	9601	normal	normal	normal	down
ENSMUSG00000034675	0.262485	1.51277	0.466381	0.802171	32.3333	172.667	52	88.3333	up	up	normal	normal
ENSMUSG00000059901	0.100623	0.87901	0.172768	0.751294	20.8333	187.167	38.8333	169.333	up	up	normal	up
ENSMUSG00000000751	3.02918	8.27639	3.56469	6.59798	604.167	1734.83	764.667	1387.17	up	normal	normal	normal
ENSMUSG00000104713	1.26109	2.75972	4.11317	11.8181	189.333	421.167	633.333	1885.5	normal	up	up	up
ENSMUSG00000032690	0.365967	0.768868	0.629118	1.20055	57.3333	122.833	98.3333	189.167	normal	up	normal	normal
NewGene_10984	2.00556	6.09132	1.47638	1.83796	490.833	1589.83	378.167	473	up	normal	down	normal
ENSMUSG00000023341	0.935602	0.673294	2.17257	1.47211	89	68.3333	222.5	150.167	normal	normal	up	normal
NewGene_29671	0.580215	0.252758	0.919995	0.481764	56.1667	31.3333	92.1667	55	down	normal	--	normal
ENSMUSG00000078686	134.097	11.3086	263.249	109.26	4788.5	436.833	9882.5	4022	down	normal	up	normal
ENSMUSG00000036362	0.947679	2.54565	1.22859	2.91014	94.8333	268.5	133.667	309.167	normal	up	normal	up
ENSMUSG00000024300	0.562128	2.99196	0.829633	2.11392	87	482	135.167	341	up	up	normal	up
ENSMUSG00000022508	12.468	2.86205	5.33217	3.46513	1721.67	417	761	506.833	down	down	normal	normal
ENSMUSG00000026819	102.266	21.2617	104.749	34.8517	11306.3	2459.33	12503.7	4188	down	down	normal	down
ENSMUSG00000006711	0.643466	0.338351	0.98585	0.59343	126.5	70.3333	206.167	121.167	down	normal	normal	normal
ENSMUSG00000020573	0.222007	0.667187	0.234459	0.523448	49.6667	155.833	56	120.833	up	normal	normal	normal
ENSMUSG00000030847	15.4733	13.4458	18.5617	10.1359	1551	1442.83	1990	1082.5	normal	normal	normal	down
ENSMUSG00000034152	4.53861	18.05	4.96731	14.4726	818.5	3342.5	979.167	2708.33	up	up	normal	up
ENSMUSG00000067916	0.352445	1.58657	0.638173	1.74199	40	186.333	74.8333	203.5	up	up	normal	up
ENSMUSG00000061815	0.362626	0.372462	0.809349	0.37696	31.3333	32.5	73.6667	35.5	--	--	--	down
ENSMUSG00000017718	52.4947	10.9036	40.9008	22.319	4676.5	1046.83	3913.33	2104.5	down	down	normal	down
ENSMUSG00000047150	3.28974	0.73863	3.56107	2.77253	211	52	243.5	184.333	down	normal	up	normal
ENSMUSG00000063954	20.4671	72.8101	28.2254	26.2992	425.333	1585.5	623	569.333	up	normal	down	normal
ENSMUSG00000006522	219.391	133.025	184.237	142.363	25509.7	16613.7	22871.8	17504	down	normal	normal	normal
NewGene_14401	0.00379833	2.95064	0	1.95858	0.5	276.333	0	182.5	up	--	normal	--
NewGene_21691	0.00762417	3.08901	0.0503598	2.11974	1.16667	181	4.5	146	up	up	normal	up
NewGene_26850	0.364225	0.0961247	0.227348	0.143258	98.5	34	72	43.5	normal	down	--	normal
NewGene_24011	0.532753	0.292752	0.674925	0.54074	47.8333	28.5	64.1667	51.1667	down	normal	normal	normal
ENSMUSG00000052957	5.57594	1.31396	7.40409	3.29383	640.167	158.833	920.5	392.667	down	down	up	down
ENSMUSG00000015890	80.2903	40.4406	70.982	47.6348	7636.5	4065.83	7274.5	4833.17	down	down	normal	normal
ENSMUSG00000046794	45.7853	32.1224	49.0572	21.7297	8004	5952.17	9014.83	3931.5	normal	down	normal	down
ENSMUSG00000045679	0.296538	1.11855	0.229407	0.585991	25.3333	99	21.1667	50.6667	up	normal	normal	up
ENSMUSG00000009376	11.3443	7.01836	12.5604	9.82457	2953.17	1950	3530.83	2663.83	down	normal	normal	normal
ENSMUSG00000037887	0.307154	0.652277	0.439055	0.247033	60.1667	131.5	90.6667	49.3333	normal	normal	down	down
ENSMUSG00000026390	3.66871	28.6834	4.71704	12.1502	277.833	2313.17	380	1004.67	up	up	normal	normal
ENSMUSG00000033450	0.234103	0.573824	0.306223	0.622003	28.3333	72.6667	40.1667	81	normal	up	normal	normal
ENSMUSG00000024036	0.402052	0.747146	0.473682	1.04666	52	101.667	66	143.5	normal	up	normal	normal
ENSMUSG00000054385	3.88194	2.32491	3.27005	3.52846	453.5	299	428.5	450.167	down	normal	normal	normal
ENSMUSG00000001672	0.470466	6.52032	0.376788	2.15457	42.6667	618	36.1667	212.5	up	up	normal	up
ENSMUSG00000058163	0.272307	0.745691	0.507867	1.05364	32.6667	88.8333	61.6667	126.833	normal	up	normal	normal
ENSMUSG00000046811	40.8574	24.4602	44.0119	34.2594	1895	1231.67	2203.5	1681.33	down	normal	normal	normal
ENSMUSG00000045776	0.225172	0.431169	0.202345	0.631365	55.3333	111.833	59.3333	151.167	normal	up	normal	up
ENSMUSG00000016496	0.424641	2.21315	0.913116	3.56317	61	333	141	545	up	up	normal	up
ENSMUSG00000079563	65.5806	31.4338	43.7271	39.9205	5318.83	2759.33	3806.33	3412.67	down	down	normal	normal
ENSMUSG00000005087	2.36818	7.60522	2.54127	5.15685	388.333	1289.33	439.5	924	up	normal	normal	normal
NewGene_18758	0.0388185	0.668353	0.0444922	0.767453	2.66667	48	3.66667	55	--	up	normal	up
ENSMUSG00000042632	10.5284	6.98346	15.2464	8.32441	1344	941.667	2070.5	1128.17	down	normal	normal	down
ENSMUSG00000032436	1.42803	5.23541	2.27712	4.22933	55.8333	217.167	95.1667	177.5	up	up	normal	normal
ENSMUSG00000022894	0.226511	0.729903	0.261893	0.371798	96.1667	326.167	118.167	168.333	up	normal	normal	normal
ENSMUSG00000039131	0.0098935	4.81808	0.0219258	1.80008	0.833333	317.167	1.83333	120.5	up	--	down	--
ENSMUSG00000035778	0.991382	2.99186	1.41551	1.89287	133.667	433.167	198.5	274.333	up	normal	normal	normal
ENSMUSG00000028874	0.675329	2.01683	0.900589	1.86122	89.3333	283	126.5	262.833	up	up	normal	normal
ENSMUSG00000027999	10.1203	33.7792	12.3735	30.2255	600.667	2155.17	795.833	1916	up	up	normal	up
ENSMUSG00000032715	2.91651	28.3852	2.2367	16.5994	234.667	2380.67	191.833	1481.5	up	up	normal	up
ENSMUSG00000030149	0.380853	1.08992	0.513464	1.31061	39.8333	107.333	59.3333	131	normal	up	normal	normal
ENSMUSG00000041313	0.126673	1.1546	0.137945	0.46	36.1667	348.333	42.8333	141.667	up	up	down	up
ENSMUSG00000038569	0.260866	1.21615	0.407408	0.996136	22.1667	91.1667	35	75.6667	--	up	normal	normal
NewGene_25926	0.441909	1.07192	0.818738	1.66376	120.667	264.167	211.833	480.333	normal	up	normal	normal
NewGene_17959	0.199476	0.216518	0.284511	0.441892	26.3333	31	41.6667	63.3333	--	normal	up	normal
ENSMUSG00000018168	0.149473	0.454558	0.172671	0.377135	22.6667	68.8333	26.8333	57.8333	up	--	normal	--
NewGene_23561	1.91884	0.73136	1.88602	0.890231	266.833	106.333	275.833	129.833	down	down	normal	down
ENSMUSG00000021338	3.08708	1.36391	2.56752	1.21276	603.833	252.167	518.333	235.833	down	down	normal	down
ENSMUSG00000030674	47.8713	23.8824	42.4475	29.9494	3836	2035.5	3673.5	2548.5	down	normal	normal	normal
ENSMUSG00000026271	0.18687	1.09522	0.270145	0.644572	28.6667	161.333	33.3333	90.8333	up	up	normal	up
ENSMUSG00000044231	0.293575	0.921292	0.399677	0.793459	26.8333	89.6667	39.6667	75.5	up	up	normal	normal
ENSMUSG00000022003	12.126	6.93241	28.5359	10.9246	1718.67	1051.17	4390.67	1618.17	down	normal	normal	down
ENSMUSG00000031779	0.101932	0.969963	0.228281	1.11409	9.66667	88.3333	21.8333	104.333	up	up	normal	up
ENSMUSG00000018507	0.377104	1.63888	0.588596	1.17641	43.5	200.5	72.6667	141.5	up	up	normal	normal
ENSMUSG00000018008	1.43046	4.64946	1.58699	4.17826	147	533.5	185.5	484	up	up	normal	up
NewGene_15107	0.388216	1.2434	0.58768	0.861548	55.6667	178.333	87.8333	127.167	up	normal	normal	normal
ENSMUSG00000042272	0.361888	1.05398	0.347914	0.643316	128.333	383	134.167	240.5	up	normal	normal	normal
ENSMUSG00000070354	0.131646	0.492823	0.124513	0.847396	22.1667	77	21.5	138.5	--	up	normal	normal
ENSMUSG00000069874	11.4242	10.69	22.1129	30.7728	1554.83	1552.17	3225.33	4508.33	normal	up	up	normal
ENSMUSG00000031530	0.58934	2.06824	0.768255	2.00667	64.5	240.167	92.3333	231.167	up	up	normal	up
ENSMUSG00000043832	1.33305	3.3985	1.45256	3.43475	68.6667	185.167	78.6667	185.667	normal	up	normal	up
ENSMUSG00000052675	0.219843	0.487406	0.219515	0.478117	29.8333	63.5	29.6667	69.8333	normal	normal	normal	up
ENSMUSG00000068877	129.978	44.5449	46.2577	51.1053	8862	3262.67	3280	3606	down	down	normal	normal
ENSMUSG00000026417	331.973	133.257	342.044	245.928	50255.7	21377.5	55421.3	39119.8	down	normal	normal	normal
ENSMUSG00000038859	22.0888	14.6969	16.9932	12.8168	2787	1996	2316.17	1718.33	down	down	normal	normal
NewGene_13349	0.178059	0.197164	0.179959	0.591628	32.8333	35.1667	34.8333	108.833	--	up	up	up
ENSMUSG00000022947	0.5149	29.2279	0.465526	5.4502	23.8333	1483	24.3333	262.5	up	up	down	up
ENSMUSG00000047767	2.21109	0.661944	1.36879	1.34009	357.167	123.667	233.833	202	down	down	normal	normal
ENSMUSG00000078496	2.05521	1.94824	4.22225	5.84292	119.167	117.833	261.667	352.167	normal	up	up	normal
ENSMUSG00000057666	19.4179	17.9989	23.6765	12.4722	975.333	945.167	1193.5	644.333	normal	down	normal	down
ENSMUSG00000029656	115.165	60.7118	80.0765	90.54	10150.5	5713.17	7501.5	8357.5	down	normal	normal	normal
ENSMUSG00000044071	0.0561582	1.07746	0.0338147	0.367711	10.3333	210.167	6.66667	66.1667	up	--	normal	--
ENSMUSG00000045868	1.22966	3.05256	2.28341	5.48218	438.167	1099.67	867.5	2055.17	normal	up	normal	up
ENSMUSG00000026893	0.905718	2.50004	0.904501	1.67792	117.5	347.333	128.5	232.833	up	normal	normal	normal
ENSMUSG00000051615	6.29397	3.19721	8.19869	4.4618	1029.67	564.167	1451.83	772.833	down	normal	normal	down
ENSMUSG00000064215	31.7513	15.4589	49.2469	27.1368	1166	615	1965.83	1052.33	down	normal	normal	down
ENSMUSG00000042808	0.0696025	15.9435	0.019664	2.87744	3	723.333	1	132.167	up	--	down	--
ENSMUSG00000024030	1.65468	4.97159	1.91108	4.81925	234.667	747.5	290.833	732.333	up	up	normal	up
NewGene_12111	0.231237	0.819041	0.304354	0.519531	35.3333	105	76.5	78.5	up	normal	normal	normal
NewGene_1225	1.4569	1.51174	2.86127	3.04401	178.833	190.5	336.667	376.833	normal	normal	up	normal
NewGene_14992	2.12382	0.397854	0.661309	0.254329	365.167	71.8333	117	45.5	down	down	normal	down
ENSMUSG00000036944	0.545202	1.57519	0.42719	1.11491	63.8333	197.667	52.8333	139.333	up	normal	normal	up
ENSMUSG00000038515	5.10572	2.85344	5.91369	4.13286	491.167	305	592.5	432	down	normal	normal	normal
NewGene_20185	1.17973	14.0093	0.73177	3.76566	152.5	1767	101.167	501.667	up	up	down	up
ENSMUSG00000012519	0.856905	3.81721	1.22637	3.92034	67.6667	310.833	103.833	325.5	up	up	normal	up
ENSMUSG00000074682	0.163137	0.463333	0.185578	0.280021	19.6667	61	25.3333	37.1667	up	--	normal	--
ENSMUSG00000078919	14.3422	10.8233	10.3558	11.5081	1195	791.5	908	882.167	down	normal	normal	normal
ENSMUSG00000039745	24.4757	168.882	20.1061	130.62	1309.33	9742.5	1166.17	7491.17	up	up	normal	up
ENSMUSG00000053461	0.279167	0.777457	0.25125	0.442865	28.6667	80.8333	26.6667	47.5	up	--	normal	--
NewGene_24716	0.218293	5.78546	0.185281	3.82738	8.83333	232.667	8	153.167	up	up	normal	up
ENSMUSG00000024827	81.2083	45.144	54.3792	41.2892	11969.7	7093.5	8637	6453	down	down	normal	normal
ENSMUSG00000003379	0.316975	1.92205	0.577883	1.31197	17.3333	115.667	35	79.6667	up	up	normal	normal
ENSMUSG00000026956	1.24694	10.2287	1.28264	7.13926	165.167	1438.33	184.5	1001.17	up	up	normal	up
ENSMUSG00000032661	0.125126	0.512139	0.363294	0.793723	23.6667	99.6667	73.5	154.833	up	up	normal	normal
ENSMUSG00000006360	0.489444	4.71632	1.54235	2.75272	10.1667	89.5	30.1667	53.1667	up	--	normal	--
ENSMUSG00000005220	0.050581	0.791812	0.0851292	0.600478	10	157.333	18.1667	121.333	up	up	normal	up
ENSMUSG00000048534	0.245815	1.37238	0.148527	0.62562	18.3333	128.167	15.1667	62.5	up	--	normal	--
ENSMUSG00000045333	0.0990347	0.537944	0.233872	0.469837	19.1667	109.5	49	97.1667	--	up	normal	normal
ENSMUSG00000005397	2.70364	8.21045	3.441	4.81804	650	2109.33	881.5	1227.67	up	normal	normal	normal
ENSMUSG00000045322	0.156626	0.591731	0.0966703	0.483904	22.5	86	14.6667	71	--	up	normal	up
ENSMUSG00000022237	5.42566	3.28936	3.61065	3.6161	1117.33	715	850.833	868.167	down	normal	normal	normal
ENSMUSG00000067656	0.0107918	3.31985	0.846541	0.728364	1	301.333	75.6667	65.8333	up	up	down	normal
ENSMUSG00000029521	0.282205	0.896161	0.392404	0.734214	24.1667	80	38	69.3333	up	up	normal	normal
ENSMUSG00000029762	1.63137	6.00622	2.12806	4.38269	87	342.667	120	248.167	up	up	normal	normal
ENSMUSG00000030187	0.541575	1.77196	1.12594	2.55196	39.1667	131	86	189.833	up	up	normal	normal
ENSMUSG00000044229	0.186527	0.581428	0.274667	0.535777	32	96.1667	51.5	79.1667	up	normal	normal	normal
ENSMUSG00000026113	4.10196	2.13259	3.31456	2.75479	815.333	480.667	729	572.167	down	normal	normal	normal
ENSMUSG00000031220	0.258724	0.750358	0.52547	0.726202	20.6667	61	44.8333	61.1667	--	up	normal	normal
ENSMUSG00000008734	0.175245	0.407003	0.174833	0.164447	32.8333	76.5	33.5	32	normal	--	down	--
ENSMUSG00000059060	1.34196	1.37189	6.73909	1.75095	104.167	126.667	578.5	157.5	normal	normal	normal	down
NewGene_5627	1.18459	0.57112	0.939625	1.02993	60.5	31.3333	52	55.8333	down	normal	normal	normal
NewGene_23476	0.00328167	1.09173	0.0683805	2.00594	0.333333	94.8333	4.5	169.667	up	up	normal	up
ENSMUSG00000026837	0.564247	3.45352	0.743809	1.31502	186.333	1231	268.167	461	up	normal	normal	normal
NewGene_24903	1.7336	0.581229	2.12855	1.46681	226.833	81.6667	305.5	199.333	down	normal	up	normal
ENSMUSG00000021423	2.56327	6.63199	3.41716	6.80262	113.667	310.167	161	323.667	normal	up	normal	normal
NewGene_22252	0.337271	0.521329	0.770182	0.923958	27.6667	43.6667	65.3333	75	--	up	normal	normal
ENSMUSG00000030651	0.11925	0.464567	0.326453	0.956915	12.8333	52	38	99.6667	--	up	normal	up
ENSMUSG00000029919	0.228469	1.27421	0.272608	0.690227	31.1667	186.5	39.3333	101.5	up	up	normal	up
ENSMUSG00000022025	0.88239	0.340023	0.77795	0.476151	47.3333	20.6667	45.3333	29.3333	--	down	--	--
ENSMUSG00000026623	38.3544	23.2982	33.5928	29.2616	10733.3	6950.83	10117	8656.33	down	normal	normal	normal
ENSMUSG00000031298	0.438262	0.230478	1.46431	0.205083	81.3333	47.3333	285.667	40.6667	down	down	normal	down
ENSMUSG00000040690	0.257359	1.11791	0.450756	0.612101	52.3333	231.667	97.5	128	up	normal	normal	normal
ENSMUSG00000025008	0.431599	1.09622	0.281549	0.820781	45.6667	124.833	32.6667	89	normal	normal	normal	up
NewGene_26939	0.338695	1.00001	0.876148	1.11995	26.8333	86.1667	75.5	90.8333	up	up	normal	normal
ENSMUSG00000055805	0.581478	1.67575	0.558298	1.29902	85.3333	267	89.5	202.5	up	normal	normal	normal
ENSMUSG00000030247	0.888461	2.67315	1.1575	1.74524	89.1667	287.333	125.167	187.333	up	normal	normal	normal
ENSMUSG00000033752	3.58226	2.27077	3.75037	3.39991	123	84.3333	138.5	123.333	down	normal	normal	normal
NewGene_29609	1.36212	0.418049	0.61953	0.449288	324.333	101.667	160.5	131.333	down	down	normal	normal
ENSMUSG00000049577	17.8151	7.75788	21.2189	10.7344	2353.5	1099	3026.17	1503.17	down	down	normal	down
ENSMUSG00000020911	0.649818	1.24847	0.656081	0.352528	40.8333	81.6667	44.6667	23.3333	normal	--	down	--
NewGene_6961	0.00188333	0.803825	0	0.507621	0.333333	107.667	0	68.3333	up	--	normal	--
ENSMUSG00000010663	86.369	31.3852	74.527	43.6026	11695.7	4574.17	10911	6246.83	down	down	normal	normal
ENSMUSG00000079017	1.78482	5.9548	2.54511	4.67744	34	116.5	51.3333	91	up	up	normal	normal
ENSMUSG00000047747	0.136277	0.388157	0.126888	0.226488	52.1667	157	53.8333	92.5	up	normal	normal	normal
NewGene_10429	0.00752717	0.693378	0	0.273998	1.16667	87.1667	0	35.6667	up	--	down	--
ENSMUSG00000028059	0.838895	6.77167	0.959525	3.82704	140.167	1179.33	173.833	673.667	up	up	normal	up
ENSMUSG00000043099	0.817991	2.28199	1.28434	1.64784	113.5	332.5	191	240.333	up	normal	normal	normal
ENSMUSG00000022514	65.1447	24.476	74.0092	46.3647	6844.5	2883.5	8249.17	5187.5	down	normal	normal	normal
ENSMUSG00000026104	7.71316	11.8105	15.9614	26.1942	1303	2100.17	2737	4704.33	normal	up	up	normal
ENSMUSG00000032392	10.4833	5.78493	7.4233	5.7986	1008.67	598	788	601	down	down	normal	normal
ENSMUSG00000010095	14.2548	118.973	15.8683	50.5315	1218.83	9700.83	1472.67	4365.5	up	up	down	up
ENSMUSG00000027378	0.770288	3.6254	0.838701	3.0606	70.8333	342.5	81.5	293.833	up	up	normal	up
ENSMUSG00000039747	0.278001	0.830589	0.325405	0.560358	44.8333	137.333	54.8333	92.6667	up	normal	normal	normal
ENSMUSG00000035566	0.160387	0.498474	0.225535	0.310814	74.1667	236.833	109.667	149	up	normal	normal	normal
NewGene_23909	23.8665	12.2638	30.8651	20.8691	8177	4414.17	11653.5	7440	down	normal	normal	normal
ENSMUSG00000025190	144.139	113.44	43.1099	55.9943	11581.7	9661.17	3723.33	4837.67	normal	down	normal	normal
ENSMUSG00000038623	0.71442	2.70429	1.15614	2.20291	64.3333	251.5	110.667	205.667	up	up	normal	normal
ENSMUSG00000073680	0.484782	0.289304	0.666026	0.476965	65.8333	41.6667	97	69.3333	down	normal	normal	normal
ENSMUSG00000044786	39.8042	27.9368	45.395	23.8613	4253	3170.83	5150.5	2720.83	normal	down	normal	down
ENSMUSG00000061666	0.389259	1.05265	0.336922	0.450081	35.8333	102.833	33.1667	44.1667	normal	normal	down	--
ENSMUSG00000109764	52.7256	24.447	64.7842	44.0134	10909.2	5379.17	14372.2	9551.17	down	normal	normal	normal
ENSMUSG00000047180	1.86436	10.1737	2.3801	8.9577	183	1038.5	251	926.5	up	up	normal	up
ENSMUSG00000023243	5.6653	2.93919	7.66683	4.61711	765.5	410.5	1107.17	647.167	down	normal	normal	normal
ENSMUSG00000010154	0.0183922	0.986161	0.00196733	0.289011	1.66667	95.1667	0.333333	28.5	--	--	down	--
ENSMUSG00000022594	0.144616	0.530883	0.162768	0.282574	23.3333	90.5	28	47.1667	up	--	normal	--
ENSMUSG00000032561	1.06784	6.30383	0.423801	7.54838	187.667	1150.5	79.3333	1392.33	up	up	normal	up
ENSMUSG00000033031	0.109621	0.440218	0.156399	0.409838	17.5	73	26.3333	68.5	up	up	normal	up
NewGene_22299	0.875872	0.257716	2.2695	0.922557	50.5	17.3333	135.667	55.8333	--	normal	--	down
ENSMUSG00000027820	5.97209	3.64716	7.56699	8.10283	1739	1099.67	2382.67	2451.83	down	normal	up	normal
ENSMUSG00000040592	0.514351	2.61771	0.820998	2.07007	28.8333	137	47.1667	109.667	up	up	normal	up
ENSMUSG00000062593	1.12198	4.02124	1.23133	2.80457	81	314.5	95.8333	219	up	normal	normal	normal
ENSMUSG00000044122	2.21852	1.0344	3.36659	1.75778	108.5	52.5	177.167	89	down	normal	normal	down
ENSMUSG00000003992	0.412234	1.37774	0.391312	0.973452	53.6667	178	53.5	116.5	up	normal	normal	normal
ENSMUSG00000029535	7.63546	21.4309	8.54086	18.3487	325.5	972.833	396.667	835	up	normal	normal	normal
ENSMUSG00000002870	0.417858	1.68904	0.702424	1.47363	56.1667	237.667	101.833	207.833	up	up	normal	normal
ENSMUSG00000057037	94.3942	60.1137	95.279	89.6256	6588.17	4481.83	7120.17	6579	down	normal	normal	normal
ENSMUSG00000046410	0.714103	1.96778	0.741943	1.39372	115.833	334.5	129.167	237.833	up	normal	normal	normal
ENSMUSG00000022814	4.11398	11.6759	4.48617	10.9031	564.333	1690.33	659.333	1582.17	up	up	normal	up
ENSMUSG00000058921	8.9838	5.37457	10.9366	8.0994	1384.17	882.5	1820.33	1315.5	down	normal	normal	normal
ENSMUSG00000058013	1.86953	6.89083	2.57609	4.41925	347	1362.5	521.167	868.333	up	normal	normal	normal
ENSMUSG00000040978	0.24913	1.18515	0.320038	1.37891	23.6667	116	33.8333	136.167	up	up	normal	up
NewGene_22865	0.103526	0.691044	0.0957407	0.544555	19.1667	139.5	19.8333	102.333	up	--	normal	--
ENSMUSG00000078771	0.668356	3.54855	1.13722	2.71081	45.8333	228.5	70.8333	176.5	up	up	normal	up
ENSMUSG00000028369	0.0846467	0.392269	0.070944	0.18033	38.8333	189	37	87.1667	up	normal	normal	up
ENSMUSG00000030340	6.83316	3.99404	6.10525	8.06864	934.833	586.333	891	1154	down	normal	normal	normal
ENSMUSG00000001761	1.31809	3.83827	1.58439	2.18007	196.167	606.833	251.167	347.333	up	normal	normal	normal
ENSMUSG00000034429	13.1632	5.55604	12.8693	8.69726	934.167	425.833	987.333	665.167	down	normal	normal	normal
ENSMUSG00000040618	0.813143	3.16483	0.907331	1.83504	136	536.667	168.167	319.833	up	normal	normal	normal
NewGene_14461	0.509059	2.09116	0.785214	1.61696	116.5	513.667	195.167	404.5	up	up	normal	normal
ENSMUSG00000069893	0.250595	0.738919	0.366576	0.799984	39.3333	113.833	55	125.167	up	up	normal	up
ENSMUSG00000022489	0.240835	0.888626	0.252247	0.614573	25	123.667	39.8333	84.6667	up	up	normal	normal
ENSMUSG00000029771	2.52498	7.21247	3.79312	6.96542	218.667	651.5	352	635.167	up	up	normal	normal
ENSMUSG00000042821	0.489024	1.56063	0.501023	0.735482	31	108.5	35.1667	50	up	normal	normal	--
ENSMUSG00000038079	0.680509	2.31205	0.959366	2.27206	51.1667	172.833	76	175.333	up	up	normal	up
ENSMUSG00000056708	1.25511	3.62012	1.76305	2.98958	163.667	498.667	245.333	411.667	up	normal	normal	normal
ENSMUSG00000026639	2.20735	1.07836	2.41434	0.981463	417.833	218	502	198.833	down	down	normal	down
ENSMUSG00000030830	2.06461	4.46441	2.89715	5.37509	427.333	928.667	630.333	1144	normal	up	normal	normal
NewGene_9335	0.155247	0.839056	0.265006	0.448501	24	139.333	47.8333	69.6667	up	up	normal	normal
ENSMUSG00000049988	1.26194	4.22144	1.45945	3.00177	95.8333	332.833	117	240.667	up	normal	normal	normal
ENSMUSG00000034981	0.0624373	1.56396	0.0731852	0.200865	12.8333	330.5	16.8333	44.8333	up	--	down	--
ENSMUSG00000022512	26.9681	13.3782	26.8101	20.2319	3425.17	1860.83	3691.33	2713.5	down	normal	normal	normal
ENSMUSG00000040270	0.392184	0.798516	1.02747	1.09356	138	294.5	387	400.5	normal	up	normal	normal
ENSMUSG00000029675	0.4358	4.10787	0.666185	1.18548	67.3333	662.333	108.167	191.167	up	up	down	normal
ENSMUSG00000033717	0.209359	14.1878	0.130785	4.25	31.3333	2241.83	22	689.5	up	up	normal	up
ENSMUSG00000037411	0.355831	4.47203	0.988799	2.9419	42.8333	584.667	123	370.833	up	up	normal	up
ENSMUSG00000031489	1.6432	0.253315	1.44706	0.537846	168.667	30.3333	154.5	56.8333	down	down	normal	down
ENSMUSG00000038400	0.364176	1.10923	0.710401	0.684577	65.1667	211.333	135.833	129	up	normal	normal	normal
ENSMUSG00000039632	0.600219	0.165839	0.416016	0.251677	51.5	15.6667	38.1667	23.3333	--	down	--	--
ENSMUSG00000029552	0.320948	2.03859	0.490917	1.00977	33.3333	208.833	53.5	107	up	up	normal	normal
ENSMUSG00000060579	1.47116	8.72298	1.36406	6.80874	51.3333	320.833	50	246.667	up	up	normal	up
ENSMUSG00000000628	0.259142	0.693655	0.215602	0.663951	57	160	51.8333	154.667	normal	up	normal	up
ENSMUSG00000018899	7.19575	10.6855	10.5996	19.2538	572.5	921.833	919.167	1679.67	normal	up	normal	normal
ENSMUSG00000035042	1.03776	4.45643	1.72869	3.96835	22.8333	97.3333	39.5	90	up	up	normal	normal
NewGene_5037	5.45234	2.36595	8.01958	4.48976	1118.83	517.333	1775.83	970.333	down	normal	normal	down
ENSMUSG00000022324	0.437798	1.31435	0.451252	0.669756	63.5	197.667	69.8333	101.333	up	normal	normal	normal
ENSMUSG00000041112	0.275974	1.06504	0.381306	0.750875	59.1667	238.667	86.1667	170.333	up	up	normal	normal
ENSMUSG00000056290	0.59348	1.11483	0.605633	1.47462	30.1667	57.5	31.5	77.5	--	normal	normal	up
ENSMUSG00000053303	0.120811	1.45964	0.324925	0.484449	13.5	153.5	37.5	54	--	--	down	--
NewGene_23176	0.11783	0.505405	0.306785	0.64012	14.1667	64	41.3333	78	--	up	normal	normal
ENSMUSG00000024087	0.224872	200.405	0.208268	92.4288	45.5	41172.5	46.5	19155.3	up	up	down	up
ENSMUSG00000020538	9.37372	7.67534	25.8982	16.7555	1525.5	1329.17	4463.67	2813.5	normal	normal	up	normal
ENSMUSG00000020175	0.557963	2.30404	0.765301	2.1681	69.5	301.667	100.833	275.667	up	up	normal	up
ENSMUSG00000046879	14.0313	14.4353	23.5577	34.0368	1174.33	1292.67	2115.83	3033	normal	normal	up	normal
ENSMUSG00000028270	1.76852	4.03223	2.87457	7.57369	177	421.5	302.333	800	normal	up	up	up
ENSMUSG00000026547	5.80155	21.5592	6.99003	12.8514	361.667	1433.33	465.667	850	up	normal	normal	normal
ENSMUSG00000030827	19.0449	60.4025	13.7642	19.9407	704.167	2359	560.333	808.667	up	normal	down	normal
NewGene_21998	0.763138	0.453979	0.759562	0.651438	178.167	112.333	192.333	163.167	down	normal	normal	normal
ENSMUSG00000039634	2.04857	1.22659	2.48282	1.39846	238.167	153.667	314	171.833	down	normal	normal	down
NewGene_28407	0.0034145	0.332249	0.00225967	0.0295327	3.66667	338	2.5	30	up	--	down	--
ENSMUSG00000033538	0.749489	1.76061	0.715091	1.59559	42.3333	109.667	39.5	97.1667	normal	normal	normal	up
ENSMUSG00000038754	358.276	44.5865	251.422	93.8147	21011.2	2795	16069	5744.83	down	down	normal	down
ENSMUSG00000031609	1.88781	5.53596	2.50723	4.38761	88.8333	274.333	127	215.5	up	normal	normal	normal
ENSMUSG00000032024	0.187698	0.866582	0.227469	0.334252	31.1667	150.5	38.5	58.8333	up	normal	down	normal
NewGene_25600	0.338946	0.212393	0.324728	0.340386	52.6667	36.1667	56.6667	56.8333	down	normal	normal	normal
NewGene_8919	0.81341	0.44365	0.745474	0.559036	53.8333	33.6667	54.8333	40.3333	down	normal	normal	normal
ENSMUSG00000028712	55.39	166.81	42.4582	87.5785	5377.17	17250.5	4415.83	9150.67	up	normal	normal	normal
ENSMUSG00000026421	3.9749	12.7975	4.32423	8.32117	286.833	973.333	332.333	637	up	normal	normal	normal
ENSMUSG00000039601	1.42981	0.883132	1.89361	0.732866	167.5	105	241	92.5	down	down	normal	down
ENSMUSG00000036110	43.5316	12.2865	59.1229	25.0236	6871.83	2108.67	10080.3	4198.33	down	down	up	down
ENSMUSG00000054863	0.408625	2.59058	0.662039	1.74285	42.6667	278.5	73	191.5	up	up	normal	up
NewGene_13085	0.904737	0.271466	0.88014	0.450332	63	21.3333	67.1667	34	down	down	--	down
ENSMUSG00000031169	1.92126	1.02031	1.96507	0.997619	153.667	89.3333	168.833	89.3333	down	down	normal	down
NewGene_33440	0.0456132	0.241628	0.0568317	0.109833	12.3333	67.6667	16.6667	31	up	--	down	--
ENSMUSG00000038415	1.42475	3.31568	5.49455	5.45179	273.167	672.333	1158.5	1103.33	normal	up	normal	normal
ENSMUSG00000040675	0.446428	1.57707	0.374885	0.566	64.1667	241.333	59.5	88.1667	up	normal	down	normal
ENSMUSG00000012428	12.7741	25.9348	24.2037	35.23	1583.5	3443.83	3215.67	4624	normal	up	normal	normal
ENSMUSG00000059089	3.09588	9.65363	4.12757	10.0106	154.167	506.833	217.167	526.833	up	up	normal	up
ENSMUSG00000027962	5.01991	15.1937	4.21173	8.79782	684	2143.83	606.667	1253.5	up	normal	normal	normal
ENSMUSG00000002289	85.2583	63.5022	65.72	42.316	9705	7476	7902.5	5206.17	normal	down	normal	normal
ENSMUSG00000027580	10.4383	6.57391	12.512	8.58267	4142.33	2759.67	5374.5	3604.67	down	normal	normal	normal
NewGene_10577	0.613253	0.508037	1.79815	1.21828	72.6667	55.5	195.5	126.333	normal	normal	up	normal
ENSMUSG00000038576	6.39039	1.75707	4.78864	4.15623	715	209	581	484.333	down	normal	normal	normal
ENSMUSG00000070661	2.6901	1.51358	5.17872	4.03635	130.833	81.1667	276.833	207.667	down	normal	up	normal
ENSMUSG00000024673	0.103326	0.602812	0.198789	0.474412	13	77.6667	26.8333	61.6667	--	up	normal	up
ENSMUSG00000055707	1.19312	4.20787	1.68299	3.52564	139.667	504	207.333	420.167	up	up	normal	normal
ENSMUSG00000033676	0.153123	0.678385	0.247518	0.412269	34.3333	156.833	59.3333	94.3333	up	normal	normal	normal
ENSMUSG00000037797	37.1787	21.9837	72.2345	46.121	1910.67	1201.17	3976.83	2479.33	down	normal	up	normal
ENSMUSG00000021728	0.241551	1.95746	0.288424	0.845954	26.5	244	34.5	103.833	up	up	normal	up
ENSMUSG00000029254	0.208253	0.47802	0.334617	0.678779	28.1667	67	47.8333	96.3333	--	up	normal	normal
ENSMUSG00000025351	2.37524	30.6316	2.44466	6.82312	99	1353.33	110.667	310.5	up	up	down	up
ENSMUSG00000037287	7.69283	23.7035	9.06181	21.1865	1499.67	4889.67	1900.17	4340.5	up	up	normal	up
ENSMUSG00000019590	1.12351	5.09993	1.41889	3.35808	118.333	554.667	153	373.167	up	up	normal	up
ENSMUSG00000024556	0.734317	2.32266	1.19946	2.20234	71.1667	239.5	123.667	228.5	up	up	normal	normal
ENSMUSG00000039220	7.40921	6.75099	10.6401	5.1116	1245.83	1177	1884	899.333	normal	normal	normal	down
ENSMUSG00000031995	0.265528	2.20438	0.259666	0.567864	35	299.5	36.1667	80.6667	up	normal	down	normal
ENSMUSG00000031431	44.8482	31.0091	40.2522	19.8101	3415	2426.17	3249.17	1543.67	normal	down	normal	down
ENSMUSG00000029490	0.544498	0.416253	0.750161	0.887695	53.6667	43.8333	80.6667	92.6667	normal	normal	up	normal
ENSMUSG00000025007	0.211452	3.29135	0.338595	1.91618	29.8333	469.5	48	282.333	up	up	normal	up
ENSMUSG00000028597	0.555245	1.86313	0.405489	1.512	28.6667	101.5	22	81.1667	up	up	normal	up
ENSMUSG00000038147	1.99548	5.78203	2.21085	3.73504	218.833	723.167	267	449.667	up	normal	normal	normal
ENSMUSG00000015340	3.15448	9.65277	3.47916	8.49035	598.5	1906.17	697.833	1692.67	up	up	normal	up
ENSMUSG00000047394	9.7789	3.4975	10.4514	8.92184	348.5	137.833	396.167	337.333	down	normal	up	normal
ENSMUSG00000028072	0.94076	0.0424705	1.01169	0.165537	94.5	5.16667	112.833	18.3333	down	down	--	down
ENSMUSG00000004609	0.190821	0.740149	0.289939	0.366215	42.3333	175	70.1667	87.3333	up	normal	normal	normal
ENSMUSG00000000440	3.01033	9.97952	6.14348	8.97855	246.667	878.5	529.333	771.5	up	up	normal	normal
ENSMUSG00000027412	0.742138	2.82729	0.813914	1.98259	101.667	401.167	120.667	286	up	up	normal	up
ENSMUSG00000069516	33.5006	114.063	40.6765	65.6499	1739.67	6296.5	2274	3605.33	up	normal	normal	normal
ENSMUSG00000037731	1.20127	3.60681	1.50118	3.91516	146.667	460.833	196	508.333	up	up	normal	up
ENSMUSG00000057777	0.512115	0.1018	0.50952	0.251213	55.3333	12	57.8333	28.1667	--	down	--	normal
ENSMUSG00000039347	0.198551	1.22136	0.224208	0.445966	14.6667	90.5	17	34.6667	up	--	down	--
ENSMUSG00000064267	0.404522	1.86031	0.525799	1.07099	46.1667	219.833	62.1667	125.333	up	up	normal	normal
ENSMUSG00000022534	0.165572	0.957871	0.153597	0.646	19.3333	115.667	19.8333	78.1667	up	up	normal	up
ENSMUSG00000061825	14.1152	61.9919	8.94284	72.38	1101.67	5072.33	755.167	5880.17	up	up	normal	up
ENSMUSG00000043336	1.25096	3.85061	1.73322	3.20796	179.333	607	251.667	442.333	up	normal	normal	normal
ENSMUSG00000031825	0.167086	0.932661	0.266687	0.433858	27.5	161.667	47.6667	75.6667	up	normal	normal	normal
NewGene_18363	6.17619	1.7	12.6049	2.30462	551.167	163.667	1192.33	215.5	down	down	normal	down
ENSMUSG00000043439	2.10319	1.47431	1.15985	0.822689	190.167	143.5	114.333	82	normal	down	normal	normal
ENSMUSG00000021306	0.403288	2.54179	0.607706	0.913887	49.6667	340.333	81.5	123.167	up	normal	normal	normal
ENSMUSG00000027230	0.470137	2.57917	0.518861	1.47463	48.6667	281	56.8333	159.833	up	up	normal	up
ENSMUSG00000040128	60.469	48.2208	51.8168	36.2791	3903.17	3308.17	3580	2478.5	normal	down	normal	normal
ENSMUSG00000095061	6.18312	1.09173	0.172203	0.0964195	242.833	46.6667	7.33333	4.33333	down	down	--	--
ENSMUSG00000023235	2.43741	1.56406	3.49994	2.62285	89.1667	62	142.333	109	down	normal	normal	normal
ENSMUSG00000070034	0.708435	2.27811	1.21834	2.22512	54.1667	184	98.6667	179.833	up	up	normal	normal
ENSMUSG00000018819	1.37096	6.60323	1.88306	5.23489	90	432	125.333	345.167	up	up	normal	up
ENSMUSG00000031146	1.04176	3.23641	1.30054	1.61242	47.5	155.833	63.3333	78.8333	up	normal	normal	normal
ENSMUSG00000034127	0.470143	3.1121	0.540133	1.24202	24.5	165.5	29.8333	66.3333	up	normal	normal	normal
ENSMUSG00000040711	0.22631	1.23099	0.174551	0.37895	66.5	388.5	55.3333	118.167	up	normal	down	normal
ENSMUSG00000027246	0.280403	1.47735	0.401908	1.38064	24.1667	109.167	36.1667	107.5	up	up	normal	up
ENSMUSG00000054203	0.576049	1.76976	0.991288	2.3503	37.3333	117.667	67.6667	160.5	up	up	normal	up
ENSMUSG00000031596	90.411	56.5618	62.5447	65.4231	27664.2	18495.5	20663.8	21285	down	normal	normal	normal
ENSMUSG00000021278	0.0270392	6.39642	0.0386832	2.02554	2	457	2.66667	145.5	up	up	down	up
ENSMUSG00000028603	1210.37	739.166	1378.32	1001.7	125087	81563.5	153702	109252	down	normal	normal	normal
ENSMUSG00000021678	0.065031	1.19566	0.0862337	0.351816	7.33333	137.667	10.3333	41.1667	--	--	down	--
ENSMUSG00000026365	181.001	98.9693	235.236	150.817	30384.2	17715.7	41615.2	26658.5	down	normal	normal	normal
NewGene_22723	1.00525	0.26508	0.888981	0.504437	123.167	35.5	117	65.8333	down	down	normal	normal
ENSMUSG00000027188	0.838933	2.83375	1.17914	1.68272	94.3333	339	145.5	203.333	up	normal	normal	normal
NewGene_9811	5.36901	15.3171	4.8976	10.3044	197.5	605.333	212.333	451.167	up	normal	normal	normal
ENSMUSG00000072082	6.64852	3.01414	4.22692	2.585	1072.17	521.833	734.5	441	down	down	normal	normal
ENSMUSG00000041859	0.80433	2.41251	1.13099	1.85525	97.3333	307.167	143.833	235.833	up	normal	normal	normal
ENSMUSG00000069324	353.316	115.546	142.139	112.761	25665.5	8878.17	11007	8680.67	down	down	normal	normal
ENSMUSG00000092035	0.179931	0.138194	0.796629	0.0839772	47.5	39.5	227.5	24	normal	--	--	down
ENSMUSG00000034329	0.103087	0.279283	0.317992	0.391382	29.5	80	92.1667	113.167	up	up	normal	normal
ENSMUSG00000003283	1.6259	4.9483	2.28531	4.66102	135	419.167	204.833	410.5	up	up	normal	normal
ENSMUSG00000019278	0.673345	2.63029	0.446846	1.04761	58.6667	242.167	41.6667	96.8333	up	normal	down	up
ENSMUSG00000066000	0.218838	0.209059	0.605055	1.71561	22.3333	23.5	66	182.167	--	--	--	up
ENSMUSG00000019986	0.283135	0.411902	0.281612	0.184097	54.3333	83.8333	58.5	38	normal	normal	down	normal
ENSMUSG00000046223	0.25435	1.97819	0.42705	1.07574	13	124.833	26.1667	67.6667	--	up	normal	up
ENSMUSG00000024426	7.97393	3.99377	8.86817	6.62038	488.167	252.333	568.167	418.833	down	normal	normal	normal
ENSMUSG00000030108	63.7471	36.2781	71.2729	48.4953	5518.17	3290.5	6643.67	4454.17	down	normal	normal	normal
ENSMUSG00000003279	0.378848	0.0495347	0.271163	0.0915895	89.1667	14.8333	68.5	27.1667	down	down	--	down
ENSMUSG00000054252	2.44319	7.07248	4.36577	7.37624	403.833	1208.33	733.5	1272.5	up	up	normal	normal
ENSMUSG00000018593	14.9115	55.5688	16.9545	26.7575	1289.67	5054.5	1584.83	2464.83	up	normal	normal	normal
ENSMUSG00000004748	12.0358	7.75832	13.5876	9.18117	667.167	460.167	809.833	538	down	normal	normal	normal
ENSMUSG00000015396	0.859878	2.69759	1.03653	1.68342	85	281.333	109	174.333	up	normal	normal	normal
NewGene_32103	0.092135	1.18753	0.097141	0.833571	20.1667	242.667	23.1667	177	up	up	normal	up
ENSMUSG00000057228	54.8081	28.7041	46.5704	39.9367	4231.83	2366.17	3842.17	3251.83	down	normal	normal	normal
ENSMUSG00000078234	0.748223	0.510034	3.0361	1.98149	231.167	162	1002.5	636.333	normal	up	up	normal
ENSMUSG00000000739	1.02764	11.9095	0.836677	18.7993	101.667	991	77.1667	1418.33	up	up	normal	up
NewGene_27703	0.853393	0.231543	1.01495	0.492665	92.6667	27.1667	117.333	57	down	down	up	down
ENSMUSG00000032315	0.106407	1795.21	0.433978	1989.03	12.3333	196828	50.3333	216231	up	up	normal	up
ENSMUSG00000016494	0.434159	1.75718	0.48416	1.00507	44.5	185.833	53	105.833	up	normal	normal	normal
ENSMUSG00000040891	19.5867	16.7867	26.0442	13.828	1572.17	1422.67	2236.5	1180.33	normal	normal	normal	down
ENSMUSG00000029925	0.797133	3.01784	1.01076	2.67489	63.8333	249.833	86.3333	221.333	up	up	normal	up
ENSMUSG00000049723	0.0514267	12.919	0.092724	2.53374	7.83333	1936.33	13.6667	364.167	up	up	down	up
ENSMUSG00000039232	0.171829	0.552203	0.256175	0.487371	27.3333	93.5	39.6667	83.8333	up	up	normal	normal
ENSMUSG00000090369	1.00606	0.631393	0.657493	0.874449	55.1667	35.6667	40	51	down	normal	--	--
ENSMUSG00000037408	1.37258	0.638266	0.915682	0.646677	246.167	120.667	175.833	121.833	down	down	normal	normal
ENSMUSG00000095930	0.476004	0.17461	0.632163	0.622123	76.1667	31	109.5	105.167	down	normal	up	normal
ENSMUSG00000037902	4.41404	13.946	4.56195	9.71693	664.667	2217.17	743.5	1556	up	normal	normal	normal
ENSMUSG00000078650	265.462	83.4305	165.53	88.8744	25248.2	8159.67	16974.7	8870.5	down	down	normal	down
ENSMUSG00000029162	120.556	59.8885	124.205	81.3208	7309.17	3705.83	8034.83	5042.5	down	normal	normal	normal
ENSMUSG00000029338	4.62583	12.8401	3.6877	12.0562	1007.5	2973	862.5	2787.67	up	up	normal	up
ENSMUSG00000037157	2.11649	6.73877	1.80387	4.27437	213	706.5	197.667	460.333	up	normal	normal	up
NewGene_32397	1.72061	4.81831	3.88167	5.69588	218.667	748.167	620	943	up	up	normal	normal
ENSMUSG00000024854	8.00615	23.5952	7.55801	16.0648	285.5	891.333	286.5	615.667	up	normal	normal	normal
ENSMUSG00000028028	0.197609	0.554898	0.233834	0.421539	38.3333	112.167	47.8333	85.1667	up	normal	normal	normal
ENSMUSG00000022181	73.9041	17.6084	51.9106	44.7134	8300.67	2155.33	6266.17	5242	down	down	up	normal
ENSMUSG00000023078	3.88432	2.78297	2.12133	1.79726	172.333	130.5	100.667	86.5	normal	down	normal	normal
ENSMUSG00000019899	0.1626	0.814651	0.211405	0.403025	63	326.167	86.8333	162.5	up	normal	normal	normal
ENSMUSG00000022474	3.0379	30.4784	4.3285	23.4063	151.5	1646.17	238.667	1256.17	up	up	normal	up
ENSMUSG00000027261	83.6954	4.76984	106.429	31.7443	6770.83	458.833	9186.67	2655.83	down	down	normal	down
ENSMUSG00000078683	286.414	51.0151	474.787	348.692	10349.8	1964	19182.3	13221	down	normal	up	normal
ENSMUSG00000022440	0.361395	1.78755	0.30283	0.557188	34.3333	184.167	31.1667	57	up	normal	down	normal
ENSMUSG00000025964	3.33181	7.5807	2.36933	5.75484	784	1951.17	630.333	1476	normal	normal	normal	up
NewGene_12062	15.0602	46.2199	16.5028	48.2687	1950.17	6423.33	2289.67	6768.33	up	up	normal	up
ENSMUSG00000041782	1.80141	7.69426	1.63613	4.25004	208.333	942.333	205	532.167	up	normal	normal	up
ENSMUSG00000042745	6.70919	21.2602	12.5715	17.379	257.167	855	503.833	706.667	up	up	normal	normal
ENSMUSG00000015312	9.55448	18.3837	5.99337	8.1889	483.667	971.5	320.167	439.5	normal	normal	down	normal
ENSMUSG00000079227	0.537009	1.20956	0.818422	1.75507	170.167	416.333	282.667	604.667	normal	up	normal	normal
ENSMUSG00000021720	0.1091	0.436116	0.193381	0.422411	14.1667	57.8333	27.3333	58.6667	--	up	normal	normal
ENSMUSG00000059824	0.48307	0.583308	4.68651	7.5265	34.1667	44.6667	346.667	562.333	--	up	up	normal
ENSMUSG00000031367	0.947152	2.58301	1.33188	1.854	87.6667	257.167	130.5	181.833	up	normal	normal	normal
NewGene_14837	3.46526	1.99115	7.92242	3.6476	354.333	214.667	830	387	down	normal	normal	down
ENSMUSG00000020431	0.0585082	0.37634	0.0320197	0.0656433	28.8333	195.333	16.5	35.3333	up	--	down	--
ENSMUSG00000038594	4.57448	3.34259	4.11431	2.82916	1351.33	1046.67	1290	876.5	normal	down	normal	normal
ENSMUSG00000029673	0.204726	0.301618	0.113317	0.156945	22.3333	60.3333	17.1667	22.1667	--	--	down	--
NewGene_2460	2.19197	8.30075	2.68207	5.34277	249.5	1011.83	335	667.667	up	normal	normal	normal
ENSMUSG00000054226	43.7375	28.9847	50.1447	40.2905	3358.67	2328.17	4088.5	3239.5	down	normal	normal	normal
ENSMUSG00000028001	1592.52	919.694	1466.45	1148.43	131954	81494.2	129428	100436	down	normal	normal	normal
ENSMUSG00000029597	106.67	28.0743	66.6682	45.6368	5005.83	1406.83	3356	2243.83	down	down	normal	normal
ENSMUSG00000070348	2.12621	11.8446	7.57326	17.7935	316	1826.5	1203.17	2808	up	up	normal	up
NewGene_9801	1.11997	1.1463	1.73285	2.38779	216.167	203.333	339.5	472	normal	normal	up	normal
ENSMUSG00000065952	0.465381	1.30138	0.480729	1.49318	29	85.6667	33.6667	98.6667	up	up	normal	up
ENSMUSG00000046841	0.46992	2.10029	0.656982	1.22675	58.5	272.667	85.3333	158.333	up	up	normal	normal
NewGene_10361	0.884917	2.05495	1.48121	2.52834	42.5	112	73.6667	135	normal	up	normal	normal
ENSMUSG00000000732	0.279906	1.01715	0.28988	0.712228	31.8333	119.333	36.1667	84	up	normal	normal	up
NewGene_33479	7.49072	36.0431	7.37868	22.9036	163	814.833	172.667	537.5	up	up	normal	up
ENSMUSG00000018927	5.37779	24.6812	5.51576	11.545	305.833	1485	330.667	700.667	up	normal	normal	normal
ENSMUSG00000052562	31.1132	11.3676	47.4979	27.2475	2837.5	1105.67	4671.5	2595.67	down	normal	up	normal
ENSMUSG00000022149	181.991	18.8484	145.26	77.9767	14574.7	1696.17	12464.2	6509.5	down	down	up	down
ENSMUSG00000034723	3.57949	2.20377	3.77961	2.85396	772.333	514.333	879.333	648	down	normal	normal	normal
ENSMUSG00000031271	2.91007	3.46068	19.6291	6.77682	237.167	310.667	1858	627.833	normal	up	up	down
NewGene_30371	0.847248	0.194277	1.19714	0.442953	168.5	38.8333	255.333	95.1667	normal	down	normal	down
ENSMUSG00000022748	1.52863	4.57189	1.646	3.67815	62.5	197.833	72.3333	160.833	up	normal	normal	normal
ENSMUSG00000027715	0.183826	0.702465	0.252664	0.677857	22.1667	87	32	83.6667	up	up	normal	up
ENSMUSG00000005410	0.231659	0.81963	0.285505	0.714709	31.3333	114.667	40	89.5	up	up	normal	up
ENSMUSG00000024529	0.0916177	2.4922	0.118562	0.461628	16.1667	461	22.5	85.6667	up	up	down	--
ENSMUSG00000028145	8.92596	6.22084	10.6368	5.9615	627.5	462.167	797.667	440.167	normal	normal	normal	down
NewGene_33693	0.870794	0.519336	0.715557	0.703137	110.833	75.5	112.667	109.667	down	normal	normal	normal
NewGene_28019	2.33465	12.2602	2.85354	13.505	256.333	1296	325	1552.33	up	up	normal	up
ENSMUSG00000026890	1.50428	0.822765	1.72872	0.819434	200.667	112.333	247.5	111	down	down	normal	down
ENSMUSG00000029201	47.3918	215.392	51.0024	152.435	4734	23265	5491.5	16083.8	up	up	normal	up
ENSMUSG00000005547	131.13	1554.15	109.632	1117.49	10216.2	129209	9113.17	91564.3	up	up	normal	up
ENSMUSG00000005483	7.13806	6.40783	10.7373	4.90795	842.167	806.333	1353.17	611.333	normal	normal	normal	down
ENSMUSG00000038217	24.8673	15.5201	44.9089	34.1343	1114.67	748	2151	1608	down	normal	up	normal
ENSMUSG00000026981	2.04482	12.6428	1.72431	8.92373	145	1104.67	140.833	768.167	up	up	normal	up
ENSMUSG00000022014	1.12769	2.56773	1.38406	3.53163	83.3333	197.667	107.833	274.333	normal	up	normal	up
ENSMUSG00000030768	0.250237	0.820323	0.392974	0.541062	49.1667	163.333	76.5	114.333	up	normal	normal	normal
ENSMUSG00000043542	0.23204	0.759059	0.356986	0.399033	30.6667	104.5	50.1667	55.5	up	--	normal	normal
ENSMUSG00000059970	1.06831	4.1524	0.963109	2.50956	105.667	443.667	103.333	266.667	up	normal	normal	up
ENSMUSG00000029171	1.39782	4.29171	1.90665	3.07788	130	424.5	190.833	307.333	up	normal	normal	normal
ENSMUSG00000030122	263.632	152.061	273.446	185.136	11833.2	7238.5	13201.8	8803	down	normal	normal	normal
ENSMUSG00000021196	0.455165	1.84013	0.630646	1.37673	75.6667	307.333	111.333	236.167	up	up	normal	normal
ENSMUSG00000045394	0.846487	3.77454	1.04461	1.16769	58.8333	278.167	80.6667	86.5	up	normal	down	normal
ENSMUSG00000048440	0.596868	3.76107	0.588474	2.1366	53.5	347.667	56.5	202.833	up	up	normal	up
ENSMUSG00000061353	126.348	71.4424	119.838	76.8007	14305.5	8247.33	14551	8952.17	down	down	normal	normal
ENSMUSG00000032079	646.989	340.21	559.137	428.901	60107.3	33541.5	56300.5	42129.5	down	normal	normal	normal
NewGene_28892	0.103272	0.588581	0.118833	0.311237	9.16667	55.3333	11.3333	29.6667	up	--	normal	--
ENSMUSG00000091337	3.04108	15.2258	3.82351	9.66036	200.833	1076.83	271.833	684.667	up	up	normal	up
ENSMUSG00000027315	0.270493	4.6812	0.320225	1.08558	25.5	448.333	32.3333	108.833	up	--	down	up
ENSMUSG00000048546	10.7158	6.51801	12.7482	5.82415	1772.67	1120.17	2195	1004.83	down	down	normal	down
ENSMUSG00000022665	2.24464	8.1876	3.02932	5.0227	331	1298.33	476.167	793	up	normal	normal	normal
ENSMUSG00000030717	0.568723	6.20691	0.982639	2.93606	17.6667	208.167	32.5	103.833	up	--	normal	up
ENSMUSG00000026773	1.29933	3.81958	1.95523	3.34473	246.333	752	385.833	658.833	up	up	normal	normal
ENSMUSG00000022504	0.270393	1.20291	0.480187	1.42564	59.3333	258.167	108.667	301.667	up	up	normal	up
ENSMUSG00000047040	0.180222	1.49602	0.2103	0.263124	20	98.6667	15.6667	29.3333	--	--	down	--
ENSMUSG00000033192	0.779078	2.40916	0.896224	2.06476	86.3333	280.833	107.667	242.667	up	up	normal	normal
ENSMUSG00000038179	0.0976417	1.45616	0.170531	0.688049	15	192	26.8333	104.833	up	up	normal	up
NewGene_9084	1.07517	0.39416	0.499413	0.0560708	113.167	50.8333	37.6667	11.3333	normal	down	--	--
NewGene_26174	0.417603	0.824316	0.867119	1.5792	34.5	71.3333	66.1667	129.667	normal	up	normal	normal
ENSMUSG00000014158	0.163642	8.90757	0.161849	1.05051	21.5	1179.33	23.3333	152.167	up	--	down	--
ENSMUSG00000047798	0.545783	2.1037	0.405103	1.28107	40.3333	167.333	32.8333	101.833	up	normal	normal	up
ENSMUSG00000056665	1.34252	3.51553	1.04836	2.47322	94.1667	265.167	79	184.167	normal	normal	normal	up
ENSMUSG00000024736	0.707049	2.54836	1.0864	1.27269	109.5	412	176.667	205.667	up	normal	normal	normal
ENSMUSG00000047793	1.17699	0.687559	1.33894	0.996986	421.5	257.5	522.333	376	down	normal	normal	normal
ENSMUSG00000020083	0.29056	3.57818	0.334394	1.77346	19.1667	235.333	21.8333	118.833	up	up	normal	up
ENSMUSG00000026475	7.22851	6.59738	3.23293	3.46428	673.5	637.833	313.333	348	normal	down	normal	normal
ENSMUSG00000064247	0.636588	2.29521	0.648679	1.4407	65.8333	226.833	82.1667	103.5	up	normal	down	normal
ENSMUSG00000044734	2.53615	0.419349	3.75152	1.92407	189.667	32.1667	302	151.167	down	normal	up	normal
ENSMUSG00000026669	6.74209	1.64353	11.4219	5.56235	1285	335.833	2332.33	1118.33	down	normal	up	down
ENSMUSG00000021253	0.262743	1.01233	0.279818	0.40983	34.6667	141.5	41	58	up	normal	down	normal
ENSMUSG00000024049	0.257341	1.5833	0.226367	0.406593	53.1667	370.167	46.5	96.5	up	normal	down	normal
ENSMUSG00000038768	3.27385	9.84757	4.22938	12.3172	244	783.333	340.667	965	up	up	normal	up
NewGene_1537	3.30307	0.132774	0.515915	0.173599	422.167	18.3333	74.3333	25.8333	down	down	--	down
ENSMUSG00000070031	0.61827	1.71858	0.989591	2.00243	59.5	168.833	101.833	198.5	normal	up	normal	normal
NewGene_8534	1.11239	0.306167	1.47767	0.635612	176.833	54.1667	254.167	106.833	down	down	up	down
ENSMUSG00000021259	0.845283	0.52243	0.862622	1.10164	68.5	44.1667	75.6667	92	down	normal	up	normal
NewGene_31051	1.03666	0.634331	1.17991	1.03255	83.1667	51.6667	109	83.3333	down	normal	normal	normal
ENSMUSG00000028497	0.493303	1.54978	0.55407	1.22591	90.5	301.333	106.5	230.333	up	normal	normal	normal
ENSMUSG00000022389	11.6602	8.27888	19.3065	17.0257	1912	1433.33	3377.5	3033.67	normal	normal	up	normal
NewGene_14981	0.87814	0.753707	0.61193	0.215916	103.5	92.6667	77.8333	27.3333	normal	down	down	--
ENSMUSG00000108022	1.56537	0.426218	2.47931	0.305735	292	89.8333	514.5	60.5	normal	down	normal	down
NewGene_15753	7.88912	3.37587	11.434	9.03604	477.333	216.667	747.833	574.5	down	normal	normal	normal
ENSMUSG00000031150	0.207917	3.13641	0.315623	1.28949	31	463.667	48.5	191.667	up	up	down	up
ENSMUSG00000034758	0.659379	0.291385	0.696249	0.294468	52.8333	25.8333	59.1667	25.5	--	down	--	--
NewGene_19428	43.5271	139.47	28.0611	62.7624	8876.83	30347.8	6226.67	13958.5	up	normal	down	normal
ENSMUSG00000071226	1.92977	0.912982	2.10976	1.81291	630.167	321.667	751	599.333	down	normal	normal	normal
ENSMUSG00000054675	0.161786	1.44596	0.266493	0.639076	15	134.333	25.3333	60.3333	up	--	normal	--
ENSMUSG00000002983	0.753288	2.27312	0.840245	1.84254	65.5	204.667	78.8333	165.167	up	normal	normal	normal
NewGene_27750	4.00036	2.23376	4.31296	3.5003	645.333	412.667	772.5	641.833	down	normal	normal	normal
ENSMUSG00000046805	10.4492	39.5855	12.934	31.3154	1794.17	7196.67	2370.33	5685.67	up	up	normal	up
ENSMUSG00000026358	0.735666	2.96622	1.27826	0.578943	91	389.667	163	76.6667	up	normal	down	down
ENSMUSG00000035878	22.7945	10.0035	22.848	14.8558	4541.5	2117	4912.67	3152.83	down	normal	normal	normal
ENSMUSG00000031425	0.148731	0.394465	0.176233	0.446894	26	57.6667	31.8333	73.3333	--	up	normal	up
ENSMUSG00000078675	908.161	62.983	1365.37	654.484	33712.2	2571.17	53573.3	24749.7	down	normal	up	down
ENSMUSG00000032596	1.12875	2.28916	1.90722	3.71394	144.5	315.333	259	512	normal	up	normal	normal
NewGene_27894	1.3896	0.657666	1.42027	0.465755	109.5	55	132.667	41	down	down	normal	down
ENSMUSG00000022769	7.93385	7.06141	23.5853	9.91478	350.833	337	1102.67	457.167	normal	normal	normal	down
NewGene_15197	0.559648	0.205475	0.30554	0.214105	50.6667	20.1667	30.6667	21	down	down	--	--
ENSMUSG00000004038	9.90014	391.943	6.0383	113.141	504	21365	332.833	6177	up	up	down	up
NewGene_14299	2.55507	1.23841	1.95456	1.16876	509.333	260.667	422.833	228.333	down	down	normal	down
ENSMUSG00000017969	0.663697	1.92334	0.52387	1.01263	50.3333	167.667	45	84.5	up	normal	normal	normal
ENSMUSG00000027276	0.619424	1.22739	1.13375	1.87838	133.833	286.333	269.667	437.5	normal	up	normal	normal
NewGene_15448	7.14797	0.96901	3.99042	1.29955	1385.5	198.167	851.167	273.833	down	down	normal	down
ENSMUSG00000051279	0.280215	0.879649	0.291888	0.458535	39.6667	130.167	45.1667	69	up	normal	normal	normal
ENSMUSG00000021806	2.14431	1.34562	1.21709	0.972752	408.333	273.833	254.833	198	down	down	normal	normal
ENSMUSG00000030711	234.146	104.081	157.249	96.287	12038.5	5697.67	8617	5267.5	down	down	normal	normal
ENSMUSG00000024421	0.33032	0.130232	0.291708	0.18266	138.333	58.8333	128.333	79.8333	down	down	normal	normal
ENSMUSG00000061578	0.0351113	0.145512	0.0708608	0.113143	19	80.6667	40.3333	62.3333	--	up	normal	normal
ENSMUSG00000046159	0.203519	0.409476	0.280492	0.433271	26.1667	63	47.1667	73	normal	up	normal	normal
ENSMUSG00000044783	12.3447	42.2999	18.1825	47.7939	2282.33	8042.17	3541.5	9084.33	up	up	normal	up
ENSMUSG00000060227	1.92103	0.927126	3.69946	0.998989	305.667	162	648.833	172	down	down	normal	down
NewGene_31796	1.19257	0.914429	1.0444	0.724218	169.833	137.167	160.667	111.167	normal	down	normal	normal
ENSMUSG00000026748	0.125965	0.381488	0.177362	0.242111	34.8333	107	51	68.6667	up	normal	normal	normal
ENSMUSG00000028378	0.409553	1.33827	0.517822	0.770617	37.3333	131	50.8333	74.1667	up	normal	normal	normal
ENSMUSG00000037139	0.10433	0.435786	0.033349	0.140054	22.6667	99.3333	8.16667	33	up	--	down	--
ENSMUSG00000025165	0.218818	1.28169	0.320173	1.28871	14.3333	84.3333	23.6667	88	up	up	normal	up
NewGene_4929	5.5217	18.7454	4.47883	6.00289	1380.5	5036	1188.5	1610.5	up	normal	down	normal
ENSMUSG00000037148	0.488536	2.47762	0.371311	1.45745	59.1667	312.167	48.5	182	up	up	normal	up
ENSMUSG00000037972	0.580968	1.56188	0.660764	1.11865	58.5	170.833	67.8333	119.333	up	normal	normal	normal
ENSMUSG00000024222	23.9904	17.2227	10.2498	9.58916	3268.5	2566.83	1489	1420.33	normal	down	normal	normal
ENSMUSG00000027327	1.70261	4.01278	1.69289	4.19922	84.8333	204	90.3333	212	normal	normal	normal	up
ENSMUSG00000079442	0.210978	0.716483	0.253259	0.63169	30.6667	101.833	38.5	91.3333	up	up	normal	up
ENSMUSG00000036353	0.631921	1.76204	0.961021	1.41467	52	151.5	77.1667	126.5	up	normal	normal	normal
ENSMUSG00000054640	0.101434	0.391571	0.144854	0.241492	71	250.333	88.1667	173.333	up	normal	normal	normal
ENSMUSG00000029816	0.0729007	28.7798	0.067548	2.84572	11	4570	10.5	441.167	up	up	down	up
ENSMUSG00000028859	0.638566	3.31994	0.843169	1.65041	86	482.667	121	236	up	up	normal	normal
ENSMUSG00000056413	0.228842	1.40434	0.349742	0.951569	24	152.667	38.5	102.333	up	up	normal	up
ENSMUSG00000032334	0.449264	1.94559	0.487674	0.902151	58.5	265.5	69.1667	124.833	up	normal	normal	normal
ENSMUSG00000025902	0.79578	3.94686	0.855459	2.6532	70.3333	349.667	84	255.833	up	up	normal	up
ENSMUSG00000043004	0.526377	1.72126	0.554444	1.06506	77.1667	273.333	92.1667	169.5	up	normal	normal	normal
ENSMUSG00000022094	28.5119	18.0752	34.588	25.8941	4996.17	3284.33	6616	4923.67	down	normal	normal	normal
ENSMUSG00000048779	0.745627	3.07508	0.730322	1.70965	57.6667	250.833	61.1667	139.167	up	normal	normal	up
ENSMUSG00000066684	0.759107	1.61044	1.09125	2.10296	40.3333	91.6667	54.3333	117.333	normal	up	normal	normal
ENSMUSG00000052520	183.371	106.632	235.736	202.21	16867.2	10425.2	23256.2	19518.3	down	normal	normal	normal
ENSMUSG00000026986	6.63139	5.28925	8.5664	10.6356	425.833	362.5	596.167	722.167	normal	normal	up	normal
ENSMUSG00000037849	0.262203	0.719511	0.584331	0.878158	31.6667	90.6667	76	111.833	normal	up	normal	normal
ENSMUSG00000024885	0.840838	5.37948	0.96203	3.18671	63	416.5	76.8333	249.667	up	up	normal	up
ENSMUSG00000079494	3.75983	18.9307	3.74311	19.6727	145.5	773.833	156.167	806.5	up	up	normal	up
ENSMUSG00000057068	4.49973	2.78232	4.09795	3.66716	217.833	134.833	207.833	187.5	down	normal	normal	normal
ENSMUSG00000028521	22.9272	76.6533	26.9628	65.2738	3621.5	12898.8	4613.67	11023.8	up	up	normal	up
ENSMUSG00000020241	0.844064	4.36252	0.994082	1.93002	138.333	742.167	170.833	328.333	up	normal	normal	normal
ENSMUSG00000048489	35.0703	20.5992	26.5699	19.4655	1817.5	1180	1498.17	1072.83	down	down	normal	normal
ENSMUSG00000041180	6.35533	23.8697	17.0882	41.0904	1168.5	4698.83	3271	7848.33	up	up	normal	up
ENSMUSG00000063232	39.529	12.1356	37.2016	18.5242	2267.67	758	2279.17	1117	down	down	normal	down
ENSMUSG00000000142	1.37315	4.17215	2.36862	3.92022	202.833	676.167	410.167	632.5	up	up	normal	normal
NewGene_10737	2.91544	1.47569	3.02235	2.25549	186	100	205.167	154.167	down	normal	normal	normal
ENSMUSG00000015085	1.09241	16.2224	1.52852	8.78687	84.5	1301.5	127.333	721.667	up	up	normal	up
ENSMUSG00000031965	0.219337	0.789052	0.444886	0.468802	79.5	294	169.333	177.833	up	normal	normal	normal
ENSMUSG00000019935	7.50896	3.30154	11.9922	3.35101	1318	647.833	2225.83	613.833	down	down	normal	down
ENSMUSG00000021773	2.07731	5.36836	1.4466	2.94842	171.667	516.167	125.667	271.667	up	normal	normal	normal
ENSMUSG00000025648	0.19279	0.708498	0.261631	0.441915	26.1667	97.6667	37.5	63	up	normal	normal	normal
NewGene_28199	0.089451	1.25642	0.223941	0.963652	11.8333	157	27.3333	129.667	--	up	normal	up
ENSMUSG00000026923	2.56434	8.91006	3.38408	8.55473	961.667	3534.67	1367.17	3369.33	up	up	normal	up
ENSMUSG00000003541	0.684403	6.79877	0.717688	4.61892	30.5	328.333	34	221	up	up	normal	up
ENSMUSG00000000958	1.11116	3.23341	1.82536	2.30034	95.3333	288.333	164.833	202.667	up	normal	normal	normal
ENSMUSG00000028633	1.2335	7.17334	1.4958	4.27858	130.667	824.833	170.667	484	up	up	normal	up
ENSMUSG00000030701	17.9273	7.47359	20.6671	10.2188	1322.67	569	1661.5	792.5	down	down	normal	down
ENSMUSG00000000276	0.259902	0.80094	0.403446	0.575127	85.8333	254.833	144.667	195.833	up	normal	normal	normal
ENSMUSG00000045314	1.20921	5.32442	1.77147	3.8395	183.667	865.5	294.167	629.167	up	up	normal	normal
ENSMUSG00000035208	0.229775	0.98302	0.54889	0.953469	37	146	90.5	150.167	up	up	normal	normal
ENSMUSG00000027111	0.341314	2.05583	0.410432	0.987997	58.6667	359.5	74.6667	179.833	up	up	normal	up
ENSMUSG00000044378	2.96058	0.586987	2.65234	2.05755	149.833	24.8333	134.5	101.833	down	normal	up	normal
ENSMUSG00000059714	8.19832	27.2215	10.3216	21.8327	584.5	2056.67	786.333	1630.67	up	up	normal	normal
ENSMUSG00000020638	1.70892	1.16431	3.16392	2.18588	215	156.5	428.167	292.833	normal	normal	up	normal
NewGene_4975	1.04381	0.241932	1.64072	0.986177	77.8333	22.5	131.833	75.6667	down	normal	--	normal
NewGene_32604	1.17873	1.74696	1.4246	2.42084	82.6667	173.833	136.833	251.833	normal	up	normal	normal
ENSMUSG00000030737	35.9634	11.5955	36.175	25.8311	5359	1911.67	5771.33	4186.33	down	normal	up	normal
NewGene_4186	0.312831	1.51702	0.259549	1.0906	39.8333	204.167	37.1667	152.167	up	up	normal	up
ENSMUSG00000099032	0.27456	0.393285	0.683147	0.138795	37	56.1667	116.5	19	normal	--	--	down
ENSMUSG00000030587	1.47781	4.66932	1.2349	4.19631	84.6667	285.167	77	257.167	up	up	normal	up
ENSMUSG00000021210	222.043	161.823	522.274	345.981	12197.5	9481.83	30716.7	19783.2	normal	normal	up	normal
ENSMUSG00000001281	0.822163	2.69043	1.00382	2.63142	80.6667	285.667	109.833	287.5	up	up	normal	up
ENSMUSG00000053886	1.01154	2.59035	1.00928	2.33322	107.333	286.5	113.5	265	normal	normal	normal	up
ENSMUSG00000000078	1.87553	6.35397	2.20877	4.2094	312.5	1129.33	395.667	743.667	up	normal	normal	normal
ENSMUSG00000054717	0.932275	3.56411	1.14099	2.88889	96	389.5	124.333	314.833	up	up	normal	up
NewGene_23217	2.33562	6.44427	2.58348	5.03461	93.1667	289.833	114.333	219.333	up	normal	normal	normal
ENSMUSG00000043740	0.350225	1.53174	0.508474	1.09241	55.5	255.5	86.1667	184	up	up	normal	normal
ENSMUSG00000002297	0.500329	1.43174	0.850431	1.19179	47.6667	145.167	84.6667	118.667	up	normal	normal	normal
ENSMUSG00000020388	0.431367	1.35348	0.676166	1.21551	20.3333	67	33.8333	61.1667	up	up	normal	normal
ENSMUSG00000032482	0.35952	0.0293633	0.457747	0.1581	47.6667	7.5	75.3333	24.8333	--	down	--	down
ENSMUSG00000076441	1563.82	1419.87	733.998	853.189	103399	98640.3	52156.2	60807.8	normal	down	normal	normal
ENSMUSG00000017723	2.4333	0.749825	4.34906	1.7166	80.6667	26.3333	156.333	59.8333	down	normal	normal	normal
ENSMUSG00000024659	1.15745	5.94739	1.62601	3.13126	77.5	419.833	113.833	219	up	up	normal	normal
ENSMUSG00000060586	15.8728	98.1183	26.2025	97.3706	753	4805.67	1285.33	4847	up	up	normal	up
ENSMUSG00000029449	0.055054	4.0372	0.109369	0.885773	9.5	392.5	20.6667	101.167	up	--	normal	--
ENSMUSG00000023073	1.82831	0.650416	3.69357	2.2362	298.667	118.5	642.667	380.667	down	normal	normal	normal
ENSMUSG00000023057	45.3451	14.8872	79.4235	31.881	1701	601.333	3225.83	1280.67	down	normal	up	down
NewGene_17206	0.671944	0.418658	0.790786	1.13809	34.6667	25.5	40	66.1667	--	normal	up	normal
ENSMUSG00000112148	1.25948	9.61873	2.49924	5.4593	69.1667	556.5	144.167	314.667	up	up	normal	normal
ENSMUSG00000034459	1.46965	0.9369	3.61787	2.65418	152.667	103.833	405	293.667	down	normal	up	normal
ENSMUSG00000012350	0.162506	0.65813	0.214752	0.245011	28.6667	123.5	41.5	46.3333	up	--	normal	normal
ENSMUSG00000040663	0.280942	2.27266	0.536977	1.20884	21.1667	177.333	42.3333	94.6667	up	up	normal	normal
ENSMUSG00000031980	312.593	200.106	304.11	210.556	23199.3	15737.2	24123.8	16516	down	normal	normal	normal
ENSMUSG00000031400	1.4825	4.55719	1.64942	2.76339	157	505.167	186	305.5	up	normal	normal	normal
ENSMUSG00000029009	8.75755	7.04789	6.03032	3.87986	1786.67	1575.67	1393.33	886.667	normal	down	normal	normal
ENSMUSG00000030605	5.2529	43.9412	5.58046	26.8168	418.667	3676.67	476.5	2276.33	up	up	normal	up
NewGene_30198	2.57424	5.92543	4.20736	7.74354	196.167	475.333	345	632.167	normal	up	normal	normal
ENSMUSG00000054484	5.56573	22.3841	4.97793	14.3229	612.167	2540.83	583	1629.5	up	normal	normal	up
ENSMUSG00000032085	2.17026	7.49536	2.33207	2.7851	136.5	511.5	155	185.167	up	normal	down	normal
NewGene_4221	1.39952	0.769551	2.31045	1.41416	112.167	59.1667	199.833	109.667	down	normal	normal	down
ENSMUSG00000006777	0.976048	20.6779	2.67009	19.848	60.1667	1308	176.333	1323.83	up	up	normal	up
ENSMUSG00000056737	1.0795	7.17264	1.23978	3.19903	58.3333	408.667	69	183.5	up	up	normal	up
ENSMUSG00000112023	0.767655	6.20078	1.03131	2.70623	53.5	438.667	77	198	up	up	normal	up
ENSMUSG00000061859	1.39653	3.99631	1.47243	2.68818	373.5	1179.17	417.833	791.667	up	normal	normal	normal
ENSMUSG00000044042	0.190102	0.718333	0.255242	0.533244	81	305.167	115.167	240.333	up	up	normal	normal
ENSMUSG00000003849	2.8035	47.941	2.97402	19.2727	173	3134.83	193.5	1257.17	up	up	down	up
NewGene_15450	5.22986	0.5971	2.34266	0.452851	1480	200.833	792.167	168.667	down	down	normal	down
ENSMUSG00000055301	3.2294	1.72198	4.292	2.44723	434.667	247.333	623.167	346.667	down	normal	normal	normal
ENSMUSG00000036390	0.63315	7.50382	1.8455	6.75543	30	381.167	96.6667	354.667	up	up	normal	up
ENSMUSG00000029122	0.263203	0.755078	0.274549	0.419496	37.8333	113.833	45.6667	71	up	normal	normal	normal
ENSMUSG00000054702	0.134537	0.721614	0.111996	0.481534	15	86.6667	14	59.3333	up	--	normal	--
ENSMUSG00000036023	2.39632	5.47739	2.06298	4.75896	178.667	427.833	163.833	376.667	normal	normal	normal	up
ENSMUSG00000019970	13.3776	53.0186	14.8714	26.2093	1298.5	5370.67	1561.83	2763.67	up	normal	normal	normal
ENSMUSG00000042202	12.8774	8.01958	11.9474	9.62424	2576	1575.67	2416.67	1994.17	down	normal	normal	normal
ENSMUSG00000023031	6.52791	6.97373	8.27839	5.34038	173.167	187.167	260.333	142.833	normal	normal	normal	down
ENSMUSG00000022221	0.468454	1.39092	0.662326	1.33151	37.3333	109.167	50.1667	104.333	up	up	normal	normal
ENSMUSG00000057286	0.182656	4.91669	0.233694	2.51597	26.1667	736.167	36.6667	387.333	up	up	normal	up
ENSMUSG00000052336	0.093624	1.3337	0.146744	0.755837	16.5	214.333	28.8333	125.833	up	up	normal	up
ENSMUSG00000073968	0.183308	1.36562	0.489004	0.941948	17.3333	136.5	50.1667	95.8333	up	up	normal	normal
ENSMUSG00000009585	1.03591	3.39554	1.07394	2.83666	96.8333	305.333	105.333	260.667	up	up	normal	up
ENSMUSG00000068101	0.472041	3.03786	0.392405	3.23463	22.3333	141.833	18.6667	148.5	up	up	normal	up
ENSMUSG00000022383	33.7478	13.1017	34.9293	21.2781	3916.33	1808.83	4439.83	2804.33	down	normal	normal	normal
ENSMUSG00000025227	1.06325	3.03202	1.22695	2.34133	95	284.833	119.5	219.167	up	normal	normal	normal
ENSMUSG00000037594	0.192696	0.816953	0.26393	0.655686	14.6667	67.5	22.6667	54.6667	--	--	normal	up
NewGene_9814	0.880549	3.96332	0.71783	2.16206	105	502.833	90.8333	275.333	up	normal	normal	up
ENSMUSG00000020695	0.199733	1.05115	0.213386	0.445825	46.8333	255.333	52.5	107.833	up	normal	down	normal
ENSMUSG00000037071	558.622	325.026	344.162	431.728	104615	64645.5	70780	86496.2	down	normal	normal	normal
ENSMUSG00000038034	2.50665	7.5903	3.07326	5.81762	225	720	299.333	553.333	up	normal	normal	normal
ENSMUSG00000048126	0.605134	2.76394	0.839901	1.26966	218	1055.17	319.5	478.667	up	normal	normal	normal
NewGene_21420	0.00406317	0.492557	0.0977798	0.603811	0.333333	48	11.6667	65.3333	--	up	normal	up
NewGene_17909	1.5905	0.89521	0.56524	0.344337	377.833	248.167	152.167	92.6667	normal	down	down	normal
ENSMUSG00000060560	0.722606	0.266574	1.58868	0.236924	70.5	28	164.667	24.5	down	--	--	down
ENSMUSG00000053063	1.37839	4.18566	1.59897	4.07814	136.333	431.833	169.167	426	up	up	normal	up
ENSMUSG00000040471	10.2611	4.36938	7.84612	5.88238	720	324.167	577.333	434.667	down	down	normal	normal
ENSMUSG00000024411	1.5399	1.1609	2.07029	2.29805	295.5	235.333	436	473.833	normal	normal	up	normal
ENSMUSG00000024013	0.907461	2.55335	1.21165	2.54851	96.1667	268	128.833	273	normal	up	normal	normal
ENSMUSG00000025154	0.765385	2.6022	0.784461	1.33266	154	556.667	171.667	285.5	up	normal	normal	normal
ENSMUSG00000094622	0.178722	0.318958	0.234945	0.43784	25.3333	51.1667	36	68.8333	--	up	normal	normal
ENSMUSG00000045672	2.58687	0.513662	2.66066	0.800439	682.167	153.333	738.5	235.5	down	down	normal	down
NewGene_18900	3.82525	2.20194	3.43638	2.98512	413.833	253	397.667	344.333	down	normal	normal	normal
ENSMUSG00000031502	4.49509	15.6166	4.85243	8.0036	1173.33	4348	1350.5	2210.67	up	normal	normal	normal
ENSMUSG00000026628	0.483769	3.81432	1.18469	2.09507	38.8333	322	97.3333	176	up	up	normal	normal
ENSMUSG00000030616	0.192963	1.21895	0.230354	0.419563	29.5	171.833	36.1667	59.6667	up	normal	down	normal
NewGene_13526	10.9298	5.46655	15.2569	9.34234	491.667	262.167	742.833	435.833	down	normal	normal	normal
ENSMUSG00000048087	324.433	208.455	185.338	174.793	26606.7	18136.8	16307.3	15212.8	normal	down	normal	normal
ENSMUSG00000021943	1.10042	3.09294	1.16362	1.98892	223.833	671.833	254.833	434.167	up	normal	normal	normal
ENSMUSG00000056749	25.7788	12.5128	15.7102	10.2683	2051.5	1072.5	1340.17	857.333	down	down	normal	normal
ENSMUSG00000017176	0.594664	2.61084	1.04038	1.21075	32.6667	149	61.6667	71.3333	up	normal	normal	normal
ENSMUSG00000024672	0.149317	2.6487	0.401511	0.914788	9	141.167	23.3333	52.5	up	--	normal	--
ENSMUSG00000030493	0.742243	2.2601	0.590269	1.34889	54.1667	175.167	45.5	105.5	up	normal	normal	normal
ENSMUSG00000029188	0.735742	5.64308	0.472335	1.9689	120.667	960	85.3333	351.5	up	normal	normal	up
ENSMUSG00000033060	3.67962	10.3687	3.79931	8.82233	642.833	1845.5	712	1591.67	up	normal	normal	normal
ENSMUSG00000003477	198.009	44.0916	312.599	153.663	8348.5	1982.17	14226.2	6799.5	down	normal	up	down
ENSMUSG00000041828	8.89332	21.4206	17.7305	26.403	1981.33	5005.5	4242.17	6158.83	normal	up	normal	normal
ENSMUSG00000029752	1.52532	65.059	0.477068	23.902	122.667	5404.83	40.5	2015.5	up	up	down	up
ENSMUSG00000049775	48.2918	150.675	64.1828	136.377	1465	4865.5	2096.83	4392.83	up	up	normal	normal
ENSMUSG00000028536	4.70229	15.0999	5.483	12.5204	163.333	573.5	200.333	472.667	up	up	normal	up
ENSMUSG00000037798	2053.3	1333.76	1146.55	958.248	260410	178330	157834	131213	down	down	normal	normal
ENSMUSG00000052160	3.13327	7.71548	4.21776	8.98876	245.167	629.667	352.167	747.167	normal	up	normal	normal
ENSMUSG00000055541	0.74561	2.57586	0.850423	1.84821	90.6667	374	139.333	295	up	up	normal	normal
ENSMUSG00000048965	0.276964	0.900886	0.301207	0.596972	41.1667	143	48.5	94.3333	up	normal	normal	normal
ENSMUSG00000035934	0.330493	0.237679	1.22682	0.260887	47	33.3333	192	39.8333	down	normal	--	down
ENSMUSG00000020108	3.91135	19.3603	1.63572	5.32217	275.5	1391.83	119	401	up	normal	down	up
ENSMUSG00000012187	0.533278	1.38677	0.841143	4.34068	18.6667	67.3333	41	208.833	--	up	up	up
ENSMUSG00000052316	0.525868	0.0600592	0.422892	0.0544432	109.667	13.5	96.6667	12.1667	down	down	--	--
ENSMUSG00000044359	1.15942	0.260338	1.26448	0.637727	201.333	49.1667	232	116.667	down	down	up	down
ENSMUSG00000028957	0.32652	0.280764	0.746652	1.29558	75.6667	70.8333	185.333	323.167	normal	up	up	normal
ENSMUSG00000028843	6.64269	21.1682	6.12441	12.3453	193.333	654.667	191.833	384.5	up	normal	normal	normal
NewGene_19293	1.39596	2.29464	3.79448	4.89934	112.333	209.167	314.333	431.833	normal	up	up	normal
NewGene_26577	0.760352	0.592138	0.347254	0.159842	87.3333	78.6667	42.8333	22.3333	normal	down	--	--
ENSMUSG00000066682	0.677598	1.81194	0.891709	1.47813	31.5	90.8333	46.6667	79.6667	up	normal	normal	normal
ENSMUSG00000003721	208.246	57.094	156.315	65.226	20544.7	6112	16691.2	6788	down	down	normal	down
ENSMUSG00000021611	0.507598	3.17527	0.529828	3.35275	82	520.5	97.1667	575.667	up	up	normal	up
ENSMUSG00000038894	9.59959	6.48046	4.16516	4.66037	2366.17	1695.17	1117.5	1234.5	normal	down	normal	normal
ENSMUSG00000031286	2.35092	1.42144	2.52203	1.32037	252.667	161.167	295	149.833	down	down	normal	down
NewGene_6973	0.0830483	0.623909	0.0623242	0.958551	9.83333	71.3333	8.16667	104	--	up	normal	up
ENSMUSG00000052974	542.778	203.452	478.963	337.23	39705.8	15921	37565	25808.3	down	normal	normal	normal
ENSMUSG00000033860	1541.48	977.186	1631.8	1275.3	103776	69713.3	117434	90100.8	down	normal	normal	normal
ENSMUSG00000046572	0.125069	0.420791	0.21753	0.27963	34.3333	119.167	63.6667	79	up	normal	normal	normal
ENSMUSG00000066153	248.596	74.5391	188.047	174.849	6571	2111.17	5394.33	4868.83	down	normal	normal	normal
ENSMUSG00000052013	0.178789	0.897255	0.231406	0.716743	21	116.833	32	90.5	up	up	normal	up
ENSMUSG00000035735	0.157559	0.464663	0.162237	0.339665	34.8333	110.333	39.3333	79.8333	up	normal	normal	normal
ENSMUSG00000020649	1.44199	0.768832	0.963377	0.912996	124.5	70.5	88.3333	82.3333	down	normal	normal	normal
ENSMUSG00000029727	74.8183	36.8749	56.3282	47.7704	8680.33	4565.83	7041.17	5852.83	down	normal	normal	normal
ENSMUSG00000021208	1.28069	5.0586	2.22573	7.1122	54.8333	231.833	102	322.333	up	up	normal	up
ENSMUSG00000042246	1.49798	0.66252	1.04028	0.510576	274.167	129.833	196	96.5	down	down	normal	down
ENSMUSG00000049882	0.494744	3.19441	1.02612	2.16911	20.6667	135.667	44.1667	93.3333	up	up	normal	normal
ENSMUSG00000020122	33.4207	15.6528	25.4235	20.0375	9301.5	5669.17	8627.5	6802.33	down	normal	normal	normal
ENSMUSG00000036446	2.39767	12.7041	3.38532	5.60191	229	1301.83	353.833	572.167	up	normal	normal	normal
ENSMUSG00000018339	3.49608	13.0024	2.68332	4.33442	219.833	863.667	180.5	287.833	up	normal	down	normal
NewGene_7941	0.826361	0.46423	0.703957	0.414716	102.333	59.6667	79.6667	39	down	down	normal	down
ENSMUSG00000027639	3.54439	8.63717	6.26189	11.885	490	1183.83	931	1668.83	normal	up	normal	normal
ENSMUSG00000025151	29.2463	15.93	31.9581	20.0393	3232.67	1896.67	3812.5	2336.17	down	normal	normal	normal
ENSMUSG00000036833	23.3073	12.2207	24.9729	13.2515	3291.33	2287.5	3679	2454.33	down	normal	normal	normal
ENSMUSG00000030364	0.480707	0.188649	1.24291	2.59131	39.5	18.3333	109.167	206	--	up	up	normal
ENSMUSG00000028555	0.0697915	3.22493	0.104032	2.23983	6.16667	299.667	10.8333	202.5	up	up	normal	up
ENSMUSG00000025203	0.775381	3.21769	0.87476	2.29502	165.5	740.333	202.833	523	up	up	normal	up
NewGene_15295	0.303406	0.649484	0.0775622	0.26785	44.8333	105.167	11	40.6667	normal	normal	down	--
ENSMUSG00000023913	2.70746	15.1663	1.98127	5.86873	224.667	1333.5	174.167	525.167	up	normal	down	up
ENSMUSG00000028961	6.9955	36.1785	7.43357	18.7565	608.667	3387	695.5	1736.83	up	up	normal	up
ENSMUSG00000018143	3.89917	11.2765	4.04457	9.53602	436.5	1338	485.833	1139	up	normal	normal	up
ENSMUSG00000072664	35.6926	18.7057	60.1903	38.6716	3146.5	1744.33	5693.5	3572	down	normal	up	normal
ENSMUSG00000076431	0.457383	1.48111	0.559844	0.849137	86	295	114.5	169.333	up	normal	normal	normal
ENSMUSG00000036752	40.7287	123.555	50.229	86.3851	2573.83	8291.67	3402.33	5744	up	normal	normal	normal
NewGene_7258	0.0115575	1.02373	0.0899935	0.824862	1.16667	92.6667	7.83333	75.3333	up	up	normal	up
ENSMUSG00000031328	1.87092	6.76163	2.63734	4.34414	619.333	2390.17	931.667	1519.5	up	normal	normal	normal
ENSMUSG00000062209	0.113365	0.70159	0.213088	0.917829	54.5	351.5	108.167	451.833	up	up	normal	up
ENSMUSG00000028976	1.32333	0.37143	0.843556	1.07654	162.5	49	111.333	140.167	down	normal	normal	normal
NewGene_874	6.54173	3.75857	8.5537	6.11585	1181.5	678.667	1627.67	1034.83	down	normal	normal	normal
ENSMUSG00000027907	4.92431	19.9327	5.35875	10.7846	100	429.333	114.667	231.333	up	normal	normal	normal
ENSMUSG00000030137	2.30836	39.5686	0.667353	17.2687	204.667	3710.33	64.6667	1643.67	up	up	down	up
ENSMUSG00000057465	6.69	38.2338	6.4965	45.3252	167.833	1008.67	173.167	1199	up	up	normal	up
NewGene_9630	1.31505	0.508423	0.653956	0.591957	72.6667	31.8333	39.5	35.6667	down	down	--	--
ENSMUSG00000036136	0.303829	1.41126	0.471535	0.953032	36.5	179.333	61.3333	124.167	up	up	normal	normal
ENSMUSG00000002059	2.89244	2.49491	3.62879	1.95331	182.833	166.167	253.333	135.5	normal	normal	normal	down
ENSMUSG00000040441	0.813886	3.17123	1.28843	2.96743	101.667	408	166.333	379.667	up	up	normal	normal
ENSMUSG00000032310	218.053	7924.66	192.774	6888.68	16539.3	638924	15805.2	553136	up	up	normal	up
ENSMUSG00000051817	1.39405	0.519069	1.31582	0.585534	244.667	98	248.167	109	down	down	normal	down
ENSMUSG00000025396	62.0787	381.072	136.561	293.795	3526.67	22827.5	8293.5	17691	up	up	normal	normal
ENSMUSG00000022346	3.11536	13.3186	1.21702	12.7414	257.833	1110.33	106.667	1078.5	up	up	normal	up
ENSMUSG00000079015	3395.77	1845.06	3422.41	2681.26	181550	105106	196115	150826	down	normal	normal	normal
ENSMUSG00000002204	0.167508	1.6307	0.300003	1.13765	10.8333	103.167	20.5	73.8333	up	--	normal	--
NewGene_33451	0.410175	1.0603	0.831581	1.04292	21.3333	56.6667	45	55.6667	--	up	normal	normal
ENSMUSG00000026691	0.27333	401.841	0.0925673	29.7959	22.6667	34709.8	8	2666.33	up	up	down	up
ENSMUSG00000046031	0.498965	1.66393	0.822823	2.72938	22.1667	74.5	39.1667	125.833	up	up	normal	up
ENSMUSG00000032064	3.44257	2.00197	4.60804	3.35845	619.333	380.333	801.333	638.333	down	normal	normal	normal
ENSMUSG00000041729	0.501518	1.41078	0.648304	1.12792	67.8333	201.667	99.5	154	up	normal	normal	normal
ENSMUSG00000035836	176.242	75.5397	150.174	132.388	17831.2	8267.33	16353	13990.5	down	normal	normal	normal
ENSMUSG00000051506	0.379558	1.40287	0.431161	0.974756	139.5	550.333	172.333	403.667	up	up	normal	up
ENSMUSG00000025473	0.0866157	2.70522	0.122081	0.630811	11.5	360.333	16.5	83.3333	up	normal	normal	up
NewGene_21702	1.20441	1.36777	2.67698	2.8346	114.5	143.5	273	288.333	normal	normal	up	normal
ENSMUSG00000022092	1.06815	2.88036	0.618458	1.49466	82	233.5	50.8333	124.667	up	normal	normal	up
ENSMUSG00000052302	1.84525	3.17154	0.854462	2.26797	370.5	687.333	176	496.5	normal	normal	normal	up
NewGene_22169	0	0.75544	0.003019	0.396061	0	79.8333	0.5	46.8333	up	--	normal	--
ENSMUSG00000023805	0.327051	1.36138	0.489708	1.28913	72.3333	267.333	103.333	254	up	up	normal	up
ENSMUSG00000040536	11.1227	6.76249	12.6828	9.51811	2090.5	1319.17	2585.17	1896.83	down	normal	normal	normal
ENSMUSG00000052270	0.645748	2.0665	0.725224	2.13755	28.8333	93.8333	33	96.5	up	up	normal	up
ENSMUSG00000034456	94.0287	40.6957	87.2713	58.9433	12576.8	5818.83	12599.5	8302.67	down	normal	normal	normal
NewGene_6982	0.0520843	1.89197	0.00384133	2.23182	3.66667	139.833	0.666667	211.167	up	up	normal	up
ENSMUSG00000035780	120.332	55.9896	120.842	96.056	9969.17	4983.17	10807.8	8370.67	down	normal	normal	normal
ENSMUSG00000062753	0.867672	3.79044	1.57813	2.66866	28.5	134.5	58.6667	91.3333	up	up	normal	normal
ENSMUSG00000053318	0.299386	1.48591	0.46735	2.01218	19.8333	104.5	33	140.333	up	up	normal	up
ENSMUSG00000074639	46.3363	123.683	58.216	108.697	2313.5	6491	3099.83	5757.17	up	normal	normal	normal
ENSMUSG00000051748	140.373	9.6891	143.504	38.8051	2395.5	195.167	2643	689.667	down	down	normal	down
ENSMUSG00000072963	0.306213	1.57121	0.125926	1.01392	28.3333	148.667	12.6667	99	up	up	normal	up
ENSMUSG00000039099	0.318663	1.06493	0.55181	0.747255	28.8333	102.833	53.1667	71.3333	up	normal	normal	normal
ENSMUSG00000024349	0.692801	2.46761	1.30953	1.69237	63.6667	236.833	125.167	163.5	up	normal	normal	normal
ENSMUSG00000005686	0.333692	0.917315	0.319339	0.668876	48.1667	148.167	53.6667	108.5	up	normal	normal	normal
NewGene_14576	2.70166	1.68368	3.83047	2.40258	72	49.6667	113.167	69.1667	down	normal	normal	normal
ENSMUSG00000046814	80.929	51.2375	70.1602	71.5248	2045.67	1385.83	1911	1908.5	down	normal	normal	normal
NewGene_13353	0.204734	0.0540822	0.239036	0.559402	33.3333	9.5	39.6667	91.1667	--	up	--	up
ENSMUSG00000058715	7.52409	21.8758	10.3337	19.4049	199.5	616.167	291.833	548.167	up	up	normal	normal
ENSMUSG00000002797	1.04742	4.40633	1.36615	3.14278	139	541.167	181.167	388.333	up	up	normal	normal
NewGene_7380	1.01968	0.489322	1.96741	1.06777	251.833	122.833	521.333	272.5	down	normal	up	down
ENSMUSG00000002944	15.2525	173.392	41.2489	139.057	1715.33	22176.3	5068.17	17754.8	up	up	normal	up
ENSMUSG00000039809	2.75975	1.69138	3.20406	2.4125	619.667	397.167	783.833	583.5	down	normal	normal	normal
ENSMUSG00000102049	0.923291	0.645235	0.169686	0.123368	184	129.167	33.6667	26.3333	normal	down	--	--
ENSMUSG00000024399	0.585414	2.86208	0.727382	1.63798	27	139.333	35.1667	81	up	up	normal	normal
ENSMUSG00000024525	3.06295	1.45276	3.84552	1.9168	198.5	101.833	273.833	132.5	down	normal	normal	down
ENSMUSG00000034573	0.123701	0.424432	0.105362	0.211838	39.1667	132	36.3333	70.6667	up	normal	normal	normal
NewGene_6968	0.642762	2.31823	0.342105	2.53974	47.6667	215	30.5	209.5	up	up	normal	up
ENSMUSG00000072115	68.4031	23.7163	89.4214	41.2504	2873.17	1063.17	4031	1822	down	down	normal	down
ENSMUSG00000026821	0.600503	2.39485	0.830917	1.69197	87.5	353.333	126.333	250.167	up	up	normal	normal
ENSMUSG00000022110	56.6279	33.6204	58.3761	43.1505	4916.5	3130.67	5449.67	3970.5	down	normal	normal	normal
ENSMUSG00000056035	2549.19	2368.75	1317	1403.95	234254	230555	130383	137280	normal	down	normal	normal
NewGene_19850	1.38485	0.430117	1.5402	0.519789	129	43.1667	153.333	51	down	down	normal	down
ENSMUSG00000034330	0.413784	1.60486	0.595703	1.11338	71.3333	286.333	109.333	201.333	up	up	normal	normal
ENSMUSG00000021221	0.34386	1.67906	0.482827	1.45868	20.8333	104.5	39.1667	80.5	up	up	normal	normal
ENSMUSG00000021451	0.212941	2.09461	0.358262	1.10551	37.6667	383	61	201	up	up	normal	up
ENSMUSG00000023272	17.3881	15.7414	38.5905	19.1268	941.167	918.333	2218.67	1087.17	normal	normal	normal	down
ENSMUSG00000024987	1.56666	1.32607	8.1179	2.48141	109.167	98	609.333	182.333	normal	normal	normal	down
ENSMUSG00000055782	3.54637	18.0075	9.73645	15.4744	772.667	4252	2261	3581.33	up	up	normal	normal
ENSMUSG00000002831	5.0933	0.576859	8.64776	0.913718	1146	139.667	2096.83	216.333	down	down	normal	down
ENSMUSG00000044258	0.897584	2.78479	1.08262	1.88029	50.1667	155	64.8333	108.333	up	normal	normal	normal
ENSMUSG00000057110	3.50848	2.35533	2.01184	2.35487	1036.33	687.333	630.667	709	down	normal	normal	normal
ENSMUSG00000022408	0.287091	2.65759	0.28148	1.32011	33.8333	325.333	34.6667	168.333	up	up	normal	up
ENSMUSG00000038526	23.0057	2.72685	19.5821	7.63888	1514.67	195.5	1366.83	519.167	down	down	normal	down
ENSMUSG00000041471	9.52524	5.47085	11.4802	4.49766	1173.33	726.833	1494.67	587.833	down	down	normal	down
NewGene_8502	1.65628	0.697187	0.885398	0.683579	191.667	88.3333	108.333	84.5	down	down	normal	normal
ENSMUSG00000026853	47.8045	21.3274	46.855	20.0337	6483.5	3093.17	6917.83	2755.67	down	down	normal	down
ENSMUSG00000027514	1.45352	2.16547	3.14252	5.93351	93.8333	143.333	209	422.667	normal	up	up	normal
ENSMUSG00000041351	0.778168	2.56709	0.797515	1.27171	102.167	358.667	119.667	177.5	up	normal	normal	normal
ENSMUSG00000054932	0.235313	1.5656	0.356731	0.938079	19.5	132.5	30.6667	81.5	up	up	normal	up
ENSMUSG00000004768	0.736556	1.92619	0.76028	1.9575	125.167	346.167	139	355	normal	up	normal	up
ENSMUSG00000043391	1.57703	4.59425	1.89572	3.42529	300.833	898.833	390.833	693.5	up	normal	normal	normal
ENSMUSG00000072568	1.26335	8.07997	1.60277	3.72608	276.833	1856.67	379.333	882.167	up	up	down	normal
ENSMUSG00000000126	0.120828	0.0864167	0.35604	0.149317	16	11.8333	50	21.1667	--	--	--	down
ENSMUSG00000026822	2.96435	80.0491	2.66292	32.5824	106.833	3105.67	101.333	1250.33	up	up	normal	up
ENSMUSG00000014030	0.0431192	0.366098	0.0902525	0.328605	14	118.833	28.6667	111.167	up	--	normal	up
ENSMUSG00000006589	22.6789	43.2275	13.254	34.9517	746.167	1510.17	470.167	1221.67	normal	normal	normal	up
ENSMUSG00000032849	0.715021	27.6848	0.613778	5.35089	161.333	6642.5	148.333	1295	up	up	down	up
ENSMUSG00000025591	0.921158	2.76976	0.793166	1.86459	147.667	471.5	138	315.667	up	normal	normal	normal
ENSMUSG00000040621	0.255761	0.918372	0.469	0.864123	19.6667	68.6667	35	61.3333	--	up	normal	normal
ENSMUSG00000024696	0.634526	2.51258	0.707234	1.28129	42.1667	176	50.5	90.6667	up	normal	normal	normal
ENSMUSG00000021007	0.330048	0.936701	0.500569	0.952763	27	79.3333	44	80	up	up	normal	normal
ENSMUSG00000022679	4.76761	11.3362	3.55305	9.46161	571.333	1353.5	447	1171.83	normal	normal	normal	up
ENSMUSG00000040322	0.531521	1.7258	0.531603	1.07605	72.5	248.167	77.8333	154.167	up	normal	normal	normal
ENSMUSG00000037415	20.3815	11.6791	19.1147	13.5526	4229.17	2567.67	4304.83	2984.67	down	normal	normal	normal
ENSMUSG00000040606	0.178315	0.995417	0.288518	0.49887	28.6667	161.833	47.8333	83.1667	up	up	normal	normal
ENSMUSG00000049907	1.29649	4.01279	1.38979	3.19053	93	302.5	106.167	243.333	up	normal	normal	normal
NewGene_26575	12.6311	9.42493	8.50992	7.31658	1728	1374.17	1255.5	1037	normal	down	normal	normal
NewGene_24712	0	31.4854	3.49967	15.8814	0	1622	172.667	813.333	up	up	normal	up
ENSMUSG00000029314	4.59035	21.7002	8.01443	14.408	505.167	2534.17	940.333	1687.83	up	up	normal	normal
ENSMUSG00000067158	0.0566043	0.321015	0.0523555	0.134149	23.5	134.667	23.1667	58.6667	up	--	down	--
ENSMUSG00000054520	2.99646	8.0407	5.13477	8.46201	343.5	967.833	625.333	1015.17	normal	up	normal	normal
ENSMUSG00000050122	0.823277	0.427424	0.357507	0.389567	66.1667	34.6667	31.5	30	down	down	--	--
ENSMUSG00000049562	0.896711	4.41686	0.956149	3.04131	109	566.833	127.167	395.667	up	up	normal	up
ENSMUSG00000049580	22.6991	79.7458	34.77	45.2715	2334.83	8571.5	3806.33	4896.17	up	normal	normal	normal
NewGene_24038	0.0551405	0.144008	0.0511115	0.159011	23.5	64.5	23.3333	71.3333	normal	up	normal	--
ENSMUSG00000028339	0.562609	1.67399	0.502951	0.94179	113.833	363	110.167	202.167	up	normal	normal	normal
ENSMUSG00000025059	52.4165	25.8341	59.7056	30.9891	8691.33	4618.5	10688.8	5429.5	down	down	normal	down
ENSMUSG00000070605	0.541124	0.959745	1.11197	2.16779	96.8333	181.667	213.833	405.833	normal	up	up	normal
ENSMUSG00000028884	1.04773	2.74926	1.81946	2.75655	75.8333	207	139.667	208	normal	up	normal	normal
ENSMUSG00000038055	5.94027	3.81634	8.4431	5.34115	338.167	235.333	507.5	325.333	down	normal	normal	normal
NewGene_14011	0.165385	1.70405	0.714575	1.1364	19.6667	177	73.6667	132.167	up	up	normal	normal
ENSMUSG00000008193	0.132463	0.779272	0.269158	0.530442	15.1667	86.8333	32.8333	60.6667	up	--	normal	normal
ENSMUSG00000021928	3.31018	1.00197	4.3008	2.51811	1309.17	428.5	1827.67	1047.17	down	normal	up	normal
NewGene_33821	0.690146	3.11012	1.20004	2.08432	65	296.333	101.333	188.333	up	up	normal	normal
ENSMUSG00000048856	616.896	150.912	330.059	158.812	38957.2	9957.83	22648	10586	down	down	normal	down
ENSMUSG00000024424	46.669	20.9355	41.284	35.0539	7686.5	3739	7286.5	6079.5	down	normal	normal	normal
ENSMUSG00000038522	16.0566	7.85305	18.415	13.899	1683.83	883.167	2095.83	1535.83	down	normal	normal	normal
ENSMUSG00000000489	0.443896	1.75803	0.419126	1.15858	51.8333	215.333	51.6667	143.5	up	up	normal	up
ENSMUSG00000031613	49.0955	144.27	78.7524	144.447	3247.17	10183.7	5536.67	10066	up	up	normal	normal
NewGene_29436	1.34841	2.16619	4.72273	5.36471	207.667	369.167	779.667	860.167	normal	up	normal	normal
ENSMUSG00000051344	0.248552	1.0075	0.265226	0.583709	73.8333	350.167	97.1667	207.333	up	up	normal	normal
ENSMUSG00000078606	0.799709	1.77841	1.78391	5.38276	283.333	671.167	658.333	2010.33	normal	up	up	up
ENSMUSG00000073421	21.61	115.627	33.3946	121.446	1047	5797	1682.5	6171.33	up	up	normal	up
ENSMUSG00000062545	3.30017	1.65742	4.98514	2.94369	402.5	218.333	673.667	389.833	down	normal	normal	normal
ENSMUSG00000079293	2.23995	21.4926	2.98169	10.4526	192.333	1860.67	254.667	893.167	up	up	normal	up
NewGene_19621	0.491182	0.236561	1.3839	0.442525	45.5	26	126.333	32.1667	--	normal	--	down
ENSMUSG00000044583	0.404861	1.96933	0.60728	1.00664	62.1667	313.667	98.6667	163.333	up	normal	normal	normal
NewGene_22187	1.08226	0.517206	1.05514	0.689675	56.5	31.5	67.6667	48	down	normal	normal	normal
ENSMUSG00000002808	0.050126	1.10713	0.138199	0.388823	4.66667	111	14.8333	39	--	--	down	--
ENSMUSG00000062210	0.92093	3.0602	1.2722	1.7812	64.5	235.333	102.833	140.333	up	normal	normal	normal
ENSMUSG00000063838	3.16421	1.53711	2.05183	1.49678	123.667	67	85.5	63	down	down	normal	normal
ENSMUSG00000029695	138.258	75.2346	84.8805	81.2263	19947.7	11494.5	13261.8	12482.5	down	down	normal	normal
ENSMUSG00000028680	20.4463	15.4039	19.1789	11.6298	1963.67	1530.67	1882.83	1150.33	normal	down	normal	normal
ENSMUSG00000062480	74.1714	45.751	89.5179	66.6447	6239.5	4085.67	8061.5	5864.5	down	normal	normal	normal
ENSMUSG00000041119	7.88361	2.74184	7.55118	4.67278	618.833	232.833	641.833	388.667	down	down	normal	normal
ENSMUSG00000031360	1.73518	4.88152	2.28751	3.53997	226.167	665.167	320.667	488.667	up	normal	normal	normal
NewGene_20274	1.42561	1.00161	1.0621	1.2862	641.667	314.333	388.5	427.333	down	normal	normal	normal
ENSMUSG00000020914	0.107302	0.587296	0.219172	0.524801	22.8333	129.667	47.8333	114.667	up	up	normal	up
ENSMUSG00000073842	5332.96	497.087	4794.51	4525.13	214017	21660.3	199676	182329	down	normal	up	normal
ENSMUSG00000051483	67.4244	224.174	54.766	83.8259	3277	11665	2846.83	4338.83	up	normal	down	normal
NewGene_19585	0.48923	0.258459	1.18474	1.32753	51.1667	28.5	129.167	142.167	down	up	up	normal
ENSMUSG00000003779	0.0998337	0.518789	0.180776	0.404919	15.6667	76.6667	27.3333	60.6667	--	up	normal	normal
ENSMUSG00000039238	5.14169	2.89291	4.14179	1.85459	656.667	390.833	562.333	251.667	down	down	normal	down
ENSMUSG00000050896	0.26884	6.50575	0.144332	0.822949	14	357	8.66667	46.1667	up	--	down	--
ENSMUSG00000026042	0.265592	3.29105	0.32954	0.806137	72	928.333	92.1667	223.833	up	up	down	up
ENSMUSG00000093485	19.644	5.8293	15.3973	8.99054	1367	432	1146.67	661	down	normal	normal	normal
NewGene_15068	1.4505	3.48901	1.17541	2.97225	246	692.833	252	592.833	normal	normal	normal	up
ENSMUSG00000023927	0.127581	0.430944	0.198029	0.318069	32	97.6667	49.6667	77.5	up	normal	normal	normal
ENSMUSG00000072596	2.31539	14.2459	2.72522	7.5079	66.6667	432.833	83	228	up	up	normal	up
ENSMUSG00000026581	0.249561	1.66579	0.4008	1.2565	40.6667	264.667	67.5	203.667	up	up	normal	up
ENSMUSG00000004098	3.57979	1.82637	4.86648	3.51278	858.5	465.667	1258.67	882.833	down	normal	up	normal
NewGene_4190	0.58184	0.208037	0.902118	0.37376	84.5	42.1667	159.5	71.5	down	normal	normal	down
ENSMUSG00000003882	0.174053	1.16927	0.127076	0.54979	24.5	177.667	19.3333	81.8333	up	up	normal	--
ENSMUSG00000063704	3.39166	1.97848	6.54512	5.79242	247.667	155.667	522.5	449.667	down	normal	up	normal
ENSMUSG00000024538	1.20373	6.05941	1.82012	2.75479	61.8333	329.667	98.6667	148	up	normal	normal	normal
NewGene_30444	0.257824	0.57017	0.522717	0.705778	28	66.1667	53.8333	78.6667	normal	up	normal	normal
ENSMUSG00000021565	0	0.440697	0.0154498	0.286769	0	72.3333	2.33333	48.3333	up	--	normal	--
ENSMUSG00000049940	22.462	13.5426	22.5661	15.5778	2633.17	1700.17	2865	1941.67	down	normal	normal	normal
ENSMUSG00000026676	0.445541	1.35155	0.502747	0.961632	47.1667	151.833	57.8333	107.833	up	normal	normal	normal
ENSMUSG00000035049	1.67068	4.8205	1.31382	2.73975	283.167	871.333	245.333	498.833	up	normal	normal	normal
ENSMUSG00000022041	4.91642	1.95889	4.6902	2.8588	664.833	291.5	699	416.833	down	down	normal	normal
ENSMUSG00000036585	42.0831	4.95719	40.6101	14.0218	5485.67	790.5	5706.67	2025	down	down	normal	down
ENSMUSG00000026723	0.5048	1.4489	0.420877	1.1433	73	220.167	67.3333	177.667	up	normal	normal	up
ENSMUSG00000021226	15.7458	49.3884	19.2107	26.7457	1347.67	4578.83	1791.83	2449.17	up	normal	normal	normal
ENSMUSG00000026526	74.6763	46.3237	51.5195	42.0289	7715.83	5077.67	5735.33	4609.67	down	down	normal	normal
ENSMUSG00000026458	0.122698	0.479531	0.127947	0.48671	29.8333	121.333	33.3333	121.5	up	up	normal	up
NewGene_21072	0.589108	0.224329	1.06198	0.269253	58.8333	24.1667	114.5	28.8333	down	down	--	down
ENSMUSG00000019796	0.65953	1.83629	0.668991	1.25504	83.1667	256.333	96	174.167	up	normal	normal	normal
NewGene_15188	0.668707	0.269274	0.803912	0.323524	75.8333	33.5	96.5	38.6667	down	down	--	down
ENSMUSG00000030086	1.38466	4.71492	2.38176	3.64452	61.1667	220	112.333	171.5	up	up	normal	normal
ENSMUSG00000043079	1.13289	3.64434	1.77209	2.54019	224.833	783.333	376.333	533.333	up	normal	normal	normal
ENSMUSG00000043487	0.352452	2.35149	0.399377	1.76983	47.8333	331.167	58.8333	255.167	up	up	normal	up
ENSMUSG00000032802	14.9634	109.831	15.4558	47.2262	1649	13240	1846	5524.5	up	up	normal	up
ENSMUSG00000024665	194.386	48.1726	197.352	85.0563	11430.5	3059	12562	5319.5	down	down	normal	down
ENSMUSG00000024677	0.455448	1.43067	0.408754	1.42825	53.3333	160.167	50.5	153.167	up	up	normal	up
ENSMUSG00000026784	0.940282	2.58272	0.952576	1.87722	60.1667	173.667	65.1667	128.333	up	normal	normal	normal
NewGene_29992	3.80203	1.68308	3.41004	2.0715	309.333	154.833	301.167	198.667	down	down	normal	normal
ENSMUSG00000004359	0.650712	1.78095	0.609288	1.57031	45.6667	131.5	46.3333	117.333	up	normal	normal	up
ENSMUSG00000021200	0.434293	1.87311	0.474585	1.73515	45.8333	178.5	52.8333	167.333	up	up	normal	up
ENSMUSG00000045551	1.70556	3.31677	1.75991	4.04872	90.1667	182.333	99	225.667	normal	normal	normal	up
ENSMUSG00000033685	7.08018	52.0575	9.30009	44.8803	1098	8414	1552.17	7431.17	up	up	normal	up
ENSMUSG00000040699	1.9756	5.36005	2.544	6.32873	228.5	633.833	318.167	758.5	normal	up	normal	up
ENSMUSG00000078452	9.26153	4.3138	17.1972	9.89624	515	261.333	1021.17	581	down	normal	up	normal
NewGene_15449	3.18478	0.949473	1.97087	1.35383	155.667	50.6667	104.167	71.1667	down	down	normal	normal
ENSMUSG00000020340	0.294069	13.7824	0.271317	9.37174	77.5	3642.5	77.8333	2491.17	up	up	normal	up
ENSMUSG00000031740	0.708259	3.10086	0.883053	1.42613	87.6667	394.167	115.833	182.833	up	normal	normal	normal
ENSMUSG00000050860	10.2005	35.6972	13.1259	24.6137	608	2434	832	1586.83	up	normal	normal	normal
ENSMUSG00000079523	2.32457	9.68598	2.68152	5.94045	52.6667	232.333	64.1667	144.167	up	up	normal	normal
ENSMUSG00000029708	2.70657	6.75917	3.88977	5.69819	433.333	1245.5	650.833	986.667	up	normal	normal	normal
ENSMUSG00000046380	0.117182	0.444499	0.131598	0.312203	26.8333	109.667	32.3333	77.6667	up	up	normal	up
ENSMUSG00000051076	0.114018	2.62088	0.115464	2.30792	11.8333	290	13.1667	253	up	up	normal	up
ENSMUSG00000036006	0.173057	0.638141	0.217731	0.838231	35.8333	122.833	44.8333	168.167	up	up	normal	up
ENSMUSG00000020889	7.2043	12.0624	25.3996	25.9879	773.667	1344.83	2883	2949	normal	up	up	normal
ENSMUSG00000032271	85.1872	75.1392	22.5565	28.7382	3419.83	3176.67	955	1234.5	normal	down	down	normal
ENSMUSG00000056071	0.72077	5.20495	1.26877	3.26906	14.5	115.333	27.3333	70.1667	--	--	normal	up
ENSMUSG00000009633	264.526	79.259	208.015	85.4142	8962.33	2841.5	7671.33	3083.33	down	down	normal	down
ENSMUSG00000005667	0.599369	3.65932	0.536818	1.51541	34.5	292.333	39.8333	120.333	up	up	down	up
ENSMUSG00000043067	18.9831	12.0298	15.851	12.8416	3087.17	1996	2805.5	2171.67	down	normal	normal	normal
ENSMUSG00000005800	0.00325567	2.35886	0	0.310131	0.333333	247.5	0	31.8333	--	--	down	--
ENSMUSG00000026614	8.54495	1.52386	8.48716	3.44325	1970.33	372	2106.17	825.167	down	down	up	down
NewGene_6173	1.13206	0.423017	0.911189	0.346481	143.833	62.6667	119.333	47.8333	down	down	normal	down
ENSMUSG00000034634	0.858324	23.7538	1.48457	7.16285	25.1667	753.167	47.3333	223.667	up	up	normal	up
ENSMUSG00000078688	642.131	132.558	570.332	716.47	23801.5	5266.5	22113.2	27028.5	down	normal	up	normal
ENSMUSG00000004665	1.55517	5.08404	2.19512	3.54225	151.333	527.667	228.667	363.167	up	normal	normal	normal
ENSMUSG00000034640	1.20189	19.716	1.56968	9.81214	198.833	3469.17	276.5	1733.5	up	up	normal	up
ENSMUSG00000017631	0.965272	3.78891	1.08964	2.09219	194.5	743.833	230.333	429.333	up	normal	normal	normal
ENSMUSG00000024397	1.83928	5.07027	2.54866	5.81875	61.8333	174.167	90.8333	205.333	normal	up	normal	normal
ENSMUSG00000030410	6.38206	3.87769	5.91047	4.80643	607.5	397.5	612.167	483	down	normal	normal	normal
ENSMUSG00000021725	0.338712	1.08179	0.42271	0.869449	41.8333	138.5	55.8333	111.833	up	up	normal	normal
ENSMUSG00000019975	0.584871	2.2041	1.26893	1.75822	50.6667	182.667	97.5	145.5	up	up	normal	normal
NewGene_19751	2.59613	1.93579	4.45374	6.61089	191.167	157	352.167	487.667	normal	normal	up	normal
NewGene_9832	47.0195	16.0181	32.6721	9.56469	8759.83	3305.83	6652.83	1916.33	down	down	normal	down
ENSMUSG00000021665	4.15982	13.2975	4.33618	13.6829	316.5	1060.5	347.667	1082.67	up	up	normal	up
ENSMUSG00000024558	0.321972	0.1296	0.301066	0.154395	61.8333	26	60.3333	31.8333	down	down	--	down
ENSMUSG00000035828	49.2149	28.4016	32.5687	24.3884	4755.5	2879.17	3308.67	2465.67	down	down	normal	normal
ENSMUSG00000056148	19.1019	11.1076	34.4137	15.9923	1981.83	1216.5	3853.5	1753.17	down	normal	normal	down
ENSMUSG00000032717	0.404648	2.31537	0.562443	0.500481	22.6667	128.667	30.5	32.1667	up	--	down	--
ENSMUSG00000028525	1.46662	3.41385	3.71673	3.86138	185.667	467.5	519.5	534	normal	up	normal	normal
ENSMUSG00000023886	1.4479	7.8179	1.96848	3.19642	161.5	908.167	236	383.333	up	normal	down	normal
ENSMUSG00000044367	0.833645	0.609916	2.04195	1.22018	82.5	65.1667	219	127.167	normal	normal	up	normal
ENSMUSG00000054065	0.176649	2.32353	0.312687	1.41168	20.8333	267.167	37.3333	171.167	up	up	normal	up
ENSMUSG00000020473	0.264816	1.72346	0.540351	0.672132	40.6667	271.5	84.3333	107.833	up	up	down	normal
ENSMUSG00000052565	0.0184898	0.799099	0.0321365	0.179907	5.66667	244.667	10.1667	58	up	--	down	--
ENSMUSG00000030148	0.336455	2.12407	0.532951	1.09576	32.6667	160.833	48.3333	97.1667	up	up	normal	normal
ENSMUSG00000054545	57.1181	194.867	51.2188	143.405	5147.33	18945.8	4999.67	13846.8	up	normal	normal	up
ENSMUSG00000038949	4.0575	2.61547	2.97428	2.13538	751.333	515.833	587.667	419	down	down	normal	normal
ENSMUSG00000040767	0.855874	3.3193	0.567977	2.58052	28.6667	113.333	20.8333	88.8333	up	up	normal	up
ENSMUSG00000032548	15.4998	11.1289	11.8853	9.01689	4333.5	3320.17	3577.17	2673.67	normal	down	normal	normal
ENSMUSG00000031101	0.369224	1.92798	0.610158	1.38007	40	216.667	69	156	up	up	normal	normal
ENSMUSG00000045382	0.509305	2.76662	0.690167	0.795236	36.6667	194	49.1667	54.1667	up	normal	down	normal
ENSMUSG00000074874	2.01876	6.00002	2.29132	6.54943	90.3333	273.5	108.167	301.167	up	up	normal	up
ENSMUSG00000008496	0.15043	0.560474	0.229649	0.374916	42.6667	154.333	65.3333	105.5	up	normal	normal	normal
ENSMUSG00000025189	0.0645178	0.392731	0.100488	0.205183	12.6667	83.5	22.1667	43.8333	up	--	normal	--
ENSMUSG00000040212	1.55768	4.56845	2.39676	3.10162	45	142	73.6667	95.6667	up	normal	normal	normal
ENSMUSG00000020774	7.12094	4.68518	7.19867	6.71466	360.833	248.333	403.167	359.333	down	normal	normal	normal
ENSMUSG00000104445	2.76509	14.3775	1.7635	10.6185	212.167	1155.67	140.833	856	up	up	normal	up
ENSMUSG00000096727	2.58457	5.57263	3.64347	11.2591	135.667	298.667	201.5	612.333	normal	up	up	up
ENSMUSG00000040345	0.849263	2.87179	1.05158	2.50349	66.5	231	87.1667	210	up	up	normal	up
ENSMUSG00000000673	154.029	79.5893	162.352	109.66	7830.33	4268.83	8839.17	5805	down	normal	normal	normal
NewGene_1070	1.31492	11.9599	0.678005	1.18278	27.6667	273.167	15.5	28.6667	up	--	down	--
ENSMUSG00000033777	0.392122	3.29726	0.45252	1.09851	63.8333	570	77.3333	187	up	up	down	up
ENSMUSG00000022615	55.6967	23.2173	53.0942	31.0409	4456	1969	4594.83	2612.83	down	down	normal	normal
ENSMUSG00000029247	71.1058	40.4892	76.3139	53.6927	6368	3882	7500.67	5117.5	down	normal	normal	normal
NewGene_12041	0.0256347	0.731532	0.00756983	0.528338	3.66667	89	1.5	68.3333	up	--	normal	--
ENSMUSG00000021575	0.0247872	6.08779	0.0195798	5.39179	4.66667	1212.67	4.16667	1072	up	up	normal	up
ENSMUSG00000042215	0.729305	2.17018	1.05884	1.71913	53.8333	167.333	83.3333	132.833	up	normal	normal	normal
ENSMUSG00000026483	1.00465	2.77371	1.0425	2.02864	249.667	742.167	282.833	556.833	up	normal	normal	normal
ENSMUSG00000027864	0.420009	2.34845	0.52118	0.967572	98.5	578.333	130.167	242.667	up	normal	down	normal
ENSMUSG00000005233	3.33095	3.35654	5.09596	2.81694	191.5	207	310.333	169.333	normal	normal	normal	down
ENSMUSG00000030256	0.0611115	0.23929	0.132474	0.520044	14.6667	63.3333	34.8333	115.833	--	--	normal	up
ENSMUSG00000043681	3.61151	1.68486	4.21374	1.93684	58.3333	29.6667	72.6667	33.3333	down	down	--	down
NewGene_10033	0.086147	0.266619	0.115924	0.193296	26.5	83.3333	36.6667	62.3333	up	--	normal	normal
ENSMUSG00000044349	0.472721	3.55866	0.490405	3.34141	109.167	854.5	121	801	up	up	normal	up
ENSMUSG00000024063	3.03584	8.65012	3.19961	5.384	363.333	1105.33	417.333	686	up	normal	normal	normal
ENSMUSG00000035578	0.244432	0.777403	0.204601	0.606075	54.3333	187.167	49.1667	141	up	normal	normal	up
ENSMUSG00000021794	257.554	187.525	372.911	207.209	34295.2	26455.8	53180.7	28996.3	normal	normal	normal	down
ENSMUSG00000035900	1.32766	3.7294	1.24422	2.36599	220	651	232.667	424.333	up	normal	normal	normal
NewGene_28063	0.0583282	0.792895	0.0407372	0.325707	8.5	117.833	6	49.1667	up	--	down	--
NewGene_25327	13.3125	7.81484	16.5347	11.9687	1868.33	1171.5	2507.33	1778.83	down	normal	normal	normal
ENSMUSG00000079429	0.456322	2.13283	0.792566	2.36464	136.5	661.5	250.167	739	up	up	normal	up
NewGene_12132	3.9369	11.3363	3.47082	8.25391	108.833	328.5	103	245	up	normal	normal	up
ENSMUSG00000041025	1.51156	4.88887	2.65978	4.11566	333.667	1160.17	645.667	988.5	up	up	normal	normal
ENSMUSG00000028010	2.59542	6.96019	2.65075	4.93258	122.5	351.167	137.167	255.833	up	normal	normal	normal
ENSMUSG00000022180	1.27066	3.6945	1.42372	2.5254	204.5	632.333	245.667	430.5	up	normal	normal	normal
ENSMUSG00000031004	0.146007	0.428726	0.147035	0.376017	57.3333	182.5	62	158.5	up	up	normal	up
ENSMUSG00000096852	3.18773	0.542895	3.84892	3.03589	194.833	38	295.333	208.333	down	normal	up	normal
ENSMUSG00000079507	12.6885	8.25658	10.8593	6.92285	1000.67	690.667	934.5	579.167	down	normal	normal	normal
ENSMUSG00000063576	31.0149	18.5016	29.3254	20.4268	2507.17	1612.17	2542	1758.17	down	normal	normal	normal
ENSMUSG00000062488	0.688835	1.07729	1.73045	2.20039	55.5	91.8333	146.667	184.333	normal	up	up	normal
NewGene_21129	1.01792	0.565926	0.916415	0.374654	137.833	79.8333	133.333	53.6667	down	down	normal	down
ENSMUSG00000056888	0.466572	3.28118	0.65479	1.5057	21.6667	151.5	30.8333	68.5	up	--	normal	normal
ENSMUSG00000034220	2.63745	2.05307	5.05046	2.85902	430.167	360.333	882	498.833	normal	normal	normal	down
ENSMUSG00000034765	0.307206	1.58078	0.63287	1.0479	31	165.667	65.3333	111.167	up	up	normal	normal
NewGene_32048	0.914003	0.317424	0.874568	0.507712	72.6667	27.3333	81.3333	44.3333	down	down	normal	down
NewGene_28226	10.301	4.05238	8.53634	7.76891	1913.17	810.833	1706	1512.17	down	normal	normal	normal
ENSMUSG00000024781	74.7929	49.034	79.7665	67.8934	8689.5	6134.67	10042.2	8334.83	down	normal	normal	normal
ENSMUSG00000021322	0.416772	1.40811	0.765131	1.03239	48.5	168.5	92	126	up	normal	normal	normal
ENSMUSG00000034438	0.525196	2.02608	1.05026	3.11411	51.3333	201.5	103.833	320.833	up	up	normal	up
ENSMUSG00000052504	0.14298	0.415556	0.226359	0.318723	32.6667	97.1667	55	75.6667	up	normal	normal	normal
ENSMUSG00000027556	2.61086	0.785391	3.47182	2.44215	121.667	38.3333	171.167	118.5	down	normal	normal	normal
ENSMUSG00000020186	19.1633	8.55266	18.334	10.653	994.667	466.333	1025.67	585	down	down	normal	normal
ENSMUSG00000038679	0.0753637	0.240074	0.120309	0.189098	30	98.1667	49.8333	76	up	normal	normal	normal
ENSMUSG00000047473	0.480913	0.282724	0.673028	0.413824	68	41.6667	101.667	61.6667	down	normal	normal	normal
ENSMUSG00000003484	0.374203	2.42212	0.307058	1.02828	25.3333	174.167	22.1667	74.3333	up	up	normal	--
ENSMUSG00000036867	2.04905	5.70407	3.82345	5.17266	241.667	703	484.167	643.833	up	up	normal	normal
ENSMUSG00000032366	10.8699	38.412	11.1487	24.689	734.5	2772.33	820.5	1797.67	up	normal	normal	normal
ENSMUSG00000023963	14.2318	37.8656	10.302	22.6026	1688.17	4731.67	1299.83	2903.83	up	normal	normal	normal
NewGene_23263	0.00113617	0.917356	0.00597383	2.31751	0.166667	65.3333	0.666667	149.667	--	up	up	up
ENSMUSG00000020205	15.3243	15.8492	47.2295	38.8101	1169.17	1272.67	3959	3134.67	normal	up	up	normal
ENSMUSG00000027223	0.500264	0.960307	0.45151	0.421897	64.8333	131.5	63.3333	57.8333	normal	normal	down	normal
ENSMUSG00000040420	0.00764733	1.89008	0.063103	1.58777	1	212	6.83333	173.5	up	up	normal	up
NewGene_18553	5.7465	1.75312	7.01351	6.85311	1326.33	439	1783.5	1547.17	down	normal	normal	normal
ENSMUSG00000042834	1.23896	1.7775	2.30643	3.4565	107.167	165.167	217	313.667	normal	up	up	normal
ENSMUSG00000023034	1.74088	1.00373	7.01864	1.10936	173	104.667	714.5	113.833	down	normal	normal	down
ENSMUSG00000002111	2.44058	7.69151	3.11827	6.59815	188.5	611.667	257.333	550.167	up	up	normal	normal
ENSMUSG00000047228	0.91176	3.15557	1.15982	1.97599	165.667	629.5	225.667	382.667	up	normal	normal	normal
ENSMUSG00000054793	4.20138	1.03353	2.84604	1.73747	360	92	261.5	156.667	down	down	normal	normal
ENSMUSG00000074622	25.7096	12.9153	25.2046	12.3871	3470.17	1788.83	3530.67	1728.33	down	down	normal	down
NewGene_24559	2.24378	0.102966	2.29285	1.55082	219.167	16.5	248.667	159.833	down	normal	--	normal
ENSMUSG00000036469	0.757685	2.18546	0.696618	1.95141	94.1667	309.333	96.3333	276.833	up	up	normal	up
ENSMUSG00000030968	3.23902	0.607907	5.56984	2.47017	233.667	50.1667	423.167	183.667	down	normal	up	down
ENSMUSG00000027611	0.390155	1.41046	0.335566	0.968347	25.3333	94.8333	22.8333	65.6667	up	normal	normal	up
ENSMUSG00000033453	0.154388	0.547335	0.21102	0.284274	36.8333	136.167	54.1667	71	up	normal	normal	normal
ENSMUSG00000003309	0.0864502	3.50689	0.0716883	0.609422	7.83333	269.333	9.16667	50.6667	--	--	down	--
ENSMUSG00000028195	3.46171	4.63957	12.7976	5.16193	276.5	388	1074.5	430.5	normal	normal	normal	down
ENSMUSG00000057315	3.18559	1.67605	2.72073	1.89343	414.333	229.833	381.333	254	down	down	normal	normal
ENSMUSG00000092416	2.08059	1.2667	2.32588	1.54429	331.167	218	402.333	260.833	down	normal	normal	normal
ENSMUSG00000004951	20.2504	7.24733	47.7655	20.7797	717.833	277.333	1838.33	773.833	down	normal	up	down
ENSMUSG00000026811	19.8441	3.99261	19.0141	10.2694	1525.83	351.333	1603	861.833	down	down	up	down
ENSMUSG00000025602	0.182489	0.399466	0.178393	0.442092	28.8333	62	28.3333	70.5	normal	normal	normal	up
ENSMUSG00000025582	0	20.0758	0.005746	16.7858	0	4305.5	1.5	3643	up	up	normal	up
ENSMUSG00000028655	43.5481	11.5886	57.9442	9.71273	3661.17	1018.33	5224.33	859.333	down	down	normal	down
ENSMUSG00000022892	22.81	78.9986	24.4772	51.4053	3348.83	11583.3	4119.5	7865.33	up	normal	normal	normal
ENSMUSG00000025877	0.760528	2.75318	1.14191	3.23439	97.5	369	155.167	436.333	up	up	normal	up
ENSMUSG00000031776	1.8927	7.4444	2.27563	3.53197	148.833	634.5	198.833	302	up	normal	normal	normal
ENSMUSG00000067276	0.187028	0.934864	0.333333	0.437115	26.8333	140.667	51.5	65	up	normal	normal	normal
ENSMUSG00000040264	0.919143	2.83933	1.64366	7.1449	104	329	193.833	850	up	up	up	up
ENSMUSG00000005540	0.170745	0.851576	0.182988	0.596781	15.8333	79	18.3333	55.3333	up	--	normal	--
ENSMUSG00000090877	10.7228	6.67437	22.6154	3.75022	1182.67	790	2701.67	437	down	down	normal	down
ENSMUSG00000040247	0.269646	1.0234	0.395779	0.633714	19.5	75.1667	29	47.6667	up	--	normal	--
ENSMUSG00000022439	0.498332	1.73356	0.447826	1.33307	53.5	187.5	50.8333	148.333	up	up	normal	up
ENSMUSG00000002825	0.991097	2.733	0.954107	1.80689	49.6667	147.167	53.1667	98.3333	up	normal	normal	normal
ENSMUSG00000026922	123.277	50.8852	105.73	66.6722	7150.33	3146	6640.83	4090.67	down	down	normal	normal
ENSMUSG00000002458	0.828288	2.55257	1.10906	1.78597	48.6667	152	65.1667	106.667	up	normal	normal	normal
ENSMUSG00000041491	0.44816	1.4603	0.519721	1.24302	45.5	156.5	56.8333	133.333	up	up	normal	up
ENSMUSG00000020641	2.59986	1.77211	4.16851	3.11151	385.167	279.167	671.333	490.167	down	normal	normal	normal
ENSMUSG00000051716	185.546	61.0048	163.865	114.398	11489.5	4031.33	10808.3	7326	down	down	normal	normal
ENSMUSG00000025197	141.829	87.9849	161.484	145.72	10671	7080.5	12986.5	11526.7	down	normal	normal	normal
ENSMUSG00000025813	4.8466	1.64749	4.17027	2.36979	867.667	339.833	917.833	554.5	down	down	normal	normal
ENSMUSG00000059895	1.95747	16.7315	3.51658	14.3793	191.667	1324.33	303	1075.33	up	up	normal	up
ENSMUSG00000025780	1.78387	9.41487	1.28752	3.51565	557.5	3018.5	434.833	1203.33	up	normal	down	up
ENSMUSG00000066319	24.4487	12.2987	23.6187	18.1591	1981.67	1042.67	2073.67	1606.33	down	normal	normal	normal
ENSMUSG00000037432	0.303849	0.144275	0.381053	0.226771	75.8333	39.6667	104	60.1667	down	normal	normal	normal
ENSMUSG00000039239	0.0833653	1.45179	0.120775	0.77445	17.5	303.333	24.8333	166.5	up	up	normal	up
ENSMUSG00000048826	4.21184	1.61294	2.38347	2.05183	529	218.167	327.5	276.167	down	down	normal	normal
ENSMUSG00000029657	13.6602	11.6899	24.6824	10.9244	2030.67	1878.67	3687.67	1686	normal	normal	normal	down
ENSMUSG00000070436	2.14411	8.73727	3.79847	5.23297	188.5	811.833	355.833	478.5	up	normal	normal	normal
ENSMUSG00000004341	0.440155	1.95875	0.438291	0.743837	23.1667	107.5	24.1667	43.6667	up	--	normal	--
ENSMUSG00000038173	0.610794	0.461866	0.529236	0.311252	121.833	95.1667	99.1667	63.8333	normal	down	normal	normal
ENSMUSG00000029596	14.975	3.31174	6.14261	2.91674	849.333	205.5	369.167	180.333	down	down	normal	down
ENSMUSG00000071714	0.439086	4.35915	0.38786	2.24651	81.6667	863.5	78	446.833	up	up	normal	up
ENSMUSG00000022103	0.224832	0.293012	0.179582	0.590051	31.1667	41.5	25.3333	86.3333	--	up	normal	up
ENSMUSG00000034121	0.356145	1.01893	0.430239	0.662353	34.8333	106	46.1667	69.8333	up	normal	normal	normal
ENSMUSG00000050022	0.197256	0.973935	0.253547	0.562307	25.3333	163	36.5	87.1667	up	up	normal	up
ENSMUSG00000058056	17.2019	10.8246	17.7881	11.2799	2829.5	1929.17	3142.67	1970	down	normal	normal	normal
NewGene_11448	0.175835	0.737388	0.206047	0.377296	23.1667	101	28.3333	52.6667	up	--	normal	--
ENSMUSG00000039450	60.6324	159.891	60.5741	132.013	2075.33	5787.83	2221.17	4796.67	up	normal	normal	normal
ENSMUSG00000009281	230.936	120.65	277.642	224.127	6993.83	3859.67	9000.83	7171.83	down	normal	normal	normal
ENSMUSG00000027016	4.22413	2.4752	4.36345	3.58343	440	271.5	476.167	393.833	down	normal	normal	normal
ENSMUSG00000048163	1.59224	5.45318	1.8964	3.91918	109.333	423.167	134.167	300.833	up	up	normal	normal
ENSMUSG00000027360	9.27862	6.52851	7.46061	4.69817	870.167	660.167	753.333	465.667	normal	down	normal	normal
NewGene_32252	0.553303	0.533117	1.07577	1.09968	51.5	49.1667	81.1667	96.6667	normal	normal	up	normal
ENSMUSG00000050248	0.125427	0.468618	0.154026	0.253103	20.6667	80.6667	27.5	43.6667	up	--	normal	--
ENSMUSG00000029032	0.903074	4.84772	0.730902	1.19304	98.8333	509.833	81.8333	132	up	normal	down	normal
ENSMUSG00000035004	1.6173	5.34444	1.64127	3.99955	137.5	482	151	367.5	up	normal	normal	up
ENSMUSG00000064220	28.3015	65.7715	23.2411	54.9921	653.5	1590.83	572.333	1365.33	normal	normal	normal	up
ENSMUSG00000034771	2.59756	1.51582	3.52449	2.24856	269	169.333	382.167	242.833	down	normal	normal	normal
ENSMUSG00000004730	4.86298	11.4923	6.43909	13.0936	626.667	1528	886.667	1766	normal	up	normal	normal
ENSMUSG00000042429	4.44166	17.6992	5.92387	13.7864	777.833	3319.17	1109.17	2637.33	up	up	normal	up
ENSMUSG00000040724	0.188686	0.375541	0.255955	0.690925	86.1667	178.833	125.5	334.5	normal	up	normal	up
NewGene_18542	2.60049	6.08282	1.94177	10.1132	722.167	1234.17	571	2802.83	normal	normal	normal	up
ENSMUSG00000026600	0.55595	1.80729	0.616226	1.24061	181.833	615.333	218.167	415.833	up	normal	normal	normal
ENSMUSG00000040562	20.3327	83.3433	12.5364	34.2951	844.333	3710.5	555.5	1520	up	normal	down	up
ENSMUSG00000063765	0.107276	0.885033	0.277913	0.859673	12.8333	89.3333	33.3333	82.1667	up	up	normal	up
ENSMUSG00000073565	11.7575	5.64356	16.0305	10.0059	1029.83	530.833	1501.5	914.333	down	normal	normal	normal
ENSMUSG00000061758	0.650302	1.45809	0.935266	1.70113	34.3333	82.6667	53.6667	96.8333	normal	up	normal	normal
ENSMUSG00000000305	0.162934	0.284361	0.17648	0.126576	42.1667	76	46.6667	33.8333	normal	--	down	--
ENSMUSG00000009013	3.43745	11.7432	5.37995	6.9231	264.667	961.5	443.5	559	up	normal	normal	normal
ENSMUSG00000046179	2.45354	0.235022	3.9202	1.10536	354	38	611.333	168.167	down	down	up	down
ENSMUSG00000025137	140.597	78.2455	122.981	100.591	9901.17	5891.5	9410.5	7462.5	down	normal	normal	normal
ENSMUSG00000029304	17.2637	94.9358	22.1262	29.9788	965.5	5736.83	1352.67	1775.83	up	normal	down	normal
ENSMUSG00000022096	0.204263	0.484441	0.196722	0.175809	46.1667	113.333	46.1667	42	normal	normal	down	normal
ENSMUSG00000021880	0.316376	1.30458	0.600644	0.951146	18.3333	101.167	38.1667	79.3333	up	--	normal	normal
ENSMUSG00000049866	0.637834	1.84744	0.773406	1.49817	101.5	309.833	131.333	250.833	up	normal	normal	normal
ENSMUSG00000020142	0.508945	5.70813	1.03881	4.18933	77.8333	928	172	682.833	up	up	normal	up
ENSMUSG00000003555	9.52489	23.8972	4.35328	15.3495	674.833	1809.83	331.667	1181.5	normal	normal	normal	up
ENSMUSG00000033530	5.97847	2.41247	6.23372	3.45944	807.833	347	902	490.167	down	down	normal	down
ENSMUSG00000050957	0.12124	10.6128	0.197912	6.10832	3.66667	310.667	6.33333	181.333	up	up	normal	up
ENSMUSG00000036672	0.31964	1.56604	0.676707	1.06039	22.6667	118.5	52.3333	81	up	up	normal	normal
ENSMUSG00000021280	0.209533	0.648078	0.168291	0.422794	26	91	25	52.8333	up	normal	normal	--
ENSMUSG00000027983	2.98235	1.37979	3.76358	3.5981	434	223	640.333	592.667	down	normal	up	normal
ENSMUSG00000030577	0.312837	1.34438	0.396008	1.07492	49.3333	213.667	66.3333	175.167	up	up	normal	up
ENSMUSG00000091649	0.607138	1.64834	0.854735	2.04224	28.3333	82.6667	43.8333	101.667	normal	up	normal	up
ENSMUSG00000060798	0.408717	1.23305	0.689282	1.103	100.333	308	178.5	285.833	up	up	normal	normal
NewGene_19951	0.266569	0.317805	0.207818	0.483894	38	49	32.1667	73.6667	normal	normal	normal	up
ENSMUSG00000020592	88.8691	47.8221	61.0951	46.3048	10997.2	6291	8138.17	6084	down	down	normal	normal
ENSMUSG00000021591	42.523	24.0107	27.3235	26.0209	2236.17	1383.83	1552.17	1440	down	down	normal	normal
ENSMUSG00000022995	0.068305	0.219459	0.0752963	0.0779433	28.1667	98.5	31.5	35	up	--	normal	--
ENSMUSG00000035356	1.11186	2.40521	2.18092	3.24034	176.333	370.333	350.5	493.5	normal	up	normal	normal
ENSMUSG00000021364	197.104	29.9256	186.91	57.3841	29610.3	4947.83	30473.8	9120.33	down	down	normal	down
ENSMUSG00000027405	7.05971	20.5653	7.19109	12.6075	488.833	1542.67	537.333	933.5	up	normal	normal	normal
ENSMUSG00000053477	1.82642	6.46746	2.12057	5.48865	419	1274.83	516.667	1373	up	up	normal	up
ENSMUSG00000078964	46.3521	123.855	37.9261	84.983	3567.67	10177	3144.67	6928.33	up	normal	normal	normal
ENSMUSG00000037379	10.2757	6.00093	9.24825	6.73643	795.167	506.667	778.5	552.833	down	normal	normal	normal
ENSMUSG00000040583	0	14.9623	0.126349	7.13391	0	1175.33	10.5	573	up	--	normal	--
ENSMUSG00000028581	7.3711	21.8264	8.33023	16.5119	759.333	2358.67	913.167	1798.33	up	normal	normal	normal
ENSMUSG00000026249	5.30975	1.98574	3.79893	1.20702	462.167	186.333	354.833	110.333	down	down	normal	down
ENSMUSG00000035357	1.40491	6.42718	2.25239	3.92997	226	1105.17	388.5	669.667	up	up	normal	normal
ENSMUSG00000014837	0.140742	0.405554	0.242099	0.548422	20.6667	58.3333	36.1667	78.3333	--	up	normal	normal
ENSMUSG00000020053	108.675	83.6208	96.7446	81.5303	17335.2	10588.7	17236	12845.8	down	normal	normal	normal
ENSMUSG00000020435	0.156221	0.814636	0.148882	0.649336	25.3333	134.5	26.1667	112.667	up	up	normal	up
ENSMUSG00000006464	0.178108	0.500347	0.216323	0.368279	40.3333	115.167	51.8333	86.8333	up	normal	normal	normal
ENSMUSG00000030731	1.98555	0.699994	2.44447	1.15068	195	74	249.833	118.667	down	down	normal	down
ENSMUSG00000032599	30.4922	24.7094	16.8274	15.1256	1724.67	1395.33	999.167	852.667	normal	down	normal	normal
ENSMUSG00000022899	0.898655	0.576124	0.907555	0.473593	141.167	96.3333	152.833	78.8333	normal	normal	normal	down
ENSMUSG00000040134	509.953	297.676	564.407	440.078	33720.8	20992.5	40069.3	30476.3	down	normal	normal	normal
ENSMUSG00000024679	0.748659	4.64064	1.13628	2.62714	42.3333	278.167	69	157.667	up	up	normal	up
ENSMUSG00000029417	2.211	4.84582	4.26963	9.78481	253	572.833	514.833	1184.17	normal	up	normal	normal
NewGene_23913	2.94572	1.92096	5.52648	2.88514	648.5	441.667	1244.67	615.5	down	normal	normal	down
ENSMUSG00000038301	4.79222	18.3991	5.75649	16.2376	440.833	1848.17	580.333	1581.83	up	up	normal	up
ENSMUSG00000027435	1.13244	3.4801	1.07549	1.71201	302.333	982.667	302.5	477.833	up	normal	normal	normal
ENSMUSG00000030208	0.517529	5.05326	0.682842	1.58664	58.6667	583.167	81.3333	181.167	up	up	normal	normal
ENSMUSG00000032997	1.20156	1.45879	1.46151	0.779009	138.5	182	182.833	97.1667	normal	normal	normal	down
NewGene_3163	1.80618	0.721928	1.57104	1.09098	277.667	125	263.5	197.667	down	normal	normal	normal
[truncated: 227 more rows]
