# Supplementary material for: PCB169 exposure aggravated the development of non-alcoholic fatty liver in high-fat diet-induced male C57BL/6 mice
Source: Front Nutr. 2024 May 7;11:1350146. doi: 10.3389/fnut.2024.1350146 (PMC11110572; doi:10.3389/fnut.2024.1350146)
Supplement: Supplementary Table 6 — Summary of GO functional annotations for DEGs in the four comparison groups. [file Table_6.XLSX]

## Sheet: CPL vs. CL
Table S6. Summary of GO functional annotations for DEGs in the four comparison groups
#GO_classify1	GO_classify2	GO_ID	Up_ID	Down_ID	Up_gene number	Down_genenumber
biological process	cellular process	GO:0009987	ENSMUSG00000004698;ENSMUSG00000021280;ENSMUSG00000025321;ENSMUSG00000026413;ENSMUSG00000026271;ENSMUSG00000073968;ENSMUSG00000018507;ENSMUSG00000029919;ENSMUSG00000030616;ENSMUSG00000026784;ENSMUSG00000026110;ENSMUSG00000074179;ENSMUSG00000022665;ENSMUSG00000020914;ENSMUSG00000033540;ENSMUSG00000030107;ENSMUSG00000069893;ENSMUSG00000057948;ENSMUSG00000036446;ENSMUSG00000020656;ENSMUSG00000037731;…	ENSMUSG00000031545;ENSMUSG00000061353;ENSMUSG00000028072;ENSMUSG00000051615;ENSMUSG00000036110;ENSMUSG00000025195;ENSMUSG00000044378;ENSMUSG00000039481;ENSMUSG00000021497;ENSMUSG00000030108;ENSMUSG00000024421;ENSMUSG00000028909;ENSMUSG00000001670;ENSMUSG00000039783;ENSMUSG00000024892;ENSMUSG00000028150;ENSMUSG00000028185;ENSMUSG00000045092;ENSMUSG00000028051;ENSMUSG00000026639;ENSMUSG00000026249;…	655	318
biological process	biological regulation	GO:0065007	ENSMUSG00000039813;ENSMUSG00000032310;ENSMUSG00000028582;ENSMUSG00000041351;ENSMUSG00000028059;ENSMUSG00000006715;ENSMUSG00000023886;ENSMUSG00000041801;ENSMUSG00000028369;ENSMUSG00000002983;ENSMUSG00000025277;ENSMUSG00000029231;ENSMUSG00000032744;ENSMUSG00000030659;ENSMUSG00000018819;ENSMUSG00000043421;ENSMUSG00000055782;ENSMUSG00000031530;ENSMUSG00000032965;ENSMUSG00000025582;ENSMUSG00000021575;…	ENSMUSG00000031489;ENSMUSG00000020122;ENSMUSG00000109764;ENSMUSG00000026874;ENSMUSG00000037379;ENSMUSG00000029729;ENSMUSG00000090264;ENSMUSG00000009376;ENSMUSG00000039196;ENSMUSG00000048368;ENSMUSG00000044734;ENSMUSG00000022508;ENSMUSG00000045875;ENSMUSG00000056973;ENSMUSG00000017723;ENSMUSG00000008999;ENSMUSG00000030731;ENSMUSG00000052316;ENSMUSG00000024118;ENSMUSG00000074824;ENSMUSG00000048489;…	506	236
biological process	response to stimulus	GO:0050896	ENSMUSG00000045382;NewGene_2460;ENSMUSG00000043263;ENSMUSG00000059901;ENSMUSG00000031343;ENSMUSG00000029771;ENSMUSG00000037447;ENSMUSG00000002944;ENSMUSG00000058715;ENSMUSG00000022883;ENSMUSG00000054203;ENSMUSG00000059089;ENSMUSG00000037860;ENSMUSG00000025017;ENSMUSG00000029188;ENSMUSG00000015839;ENSMUSG00000024030;ENSMUSG00000044337;ENSMUSG00000040061;ENSMUSG00000040592;ENSMUSG00000037944;ENSMUS…	ENSMUSG00000039481;ENSMUSG00000024042;ENSMUSG00000070661;ENSMUSG00000028909;ENSMUSG00000026365;ENSMUSG00000061353;ENSMUSG00000028072;ENSMUSG00000023034;ENSMUSG00000051615;ENSMUSG00000025195;ENSMUSG00000028051;ENSMUSG00000045092;ENSMUSG00000028967;ENSMUSG00000036863;ENSMUSG00000039783;ENSMUSG00000028150;ENSMUSG00000026888;ENSMUSG00000033860;ENSMUSG00000066319;ENSMUSG00000062545;ENSMUSG00000016028;…	367	149
biological process	metabolic process	GO:0008152	ENSMUSG00000070639;ENSMUSG00000024659;ENSMUSG00000024610;ENSMUSG00000039745;ENSMUSG00000000276;ENSMUSG00000021725;ENSMUSG00000032561;ENSMUSG00000027408;ENSMUSG00000022186;NewGene_24722;ENSMUSG00000022346;ENSMUSG00000028597;ENSMUSG00000029314;ENSMUSG00000038372;ENSMUSG00000031845;ENSMUSG00000031613;ENSMUSG00000029521;ENSMUSG00000000751;ENSMUSG00000079442;ENSMUSG00000024529;ENSMUSG00000012350;ENSMU…	ENSMUSG00000047631;ENSMUSG00000024827;ENSMUSG00000025533;ENSMUSG00000097148;ENSMUSG00000001763;ENSMUSG00000068086;ENSMUSG00000029247;ENSMUSG00000057346;ENSMUSG00000027261;ENSMUSG00000030674;ENSMUSG00000061292;ENSMUSG00000019235;ENSMUSG00000034785;ENSMUSG00000037071;ENSMUSG00000055737;ENSMUSG00000060317;ENSMUSG00000020614;ENSMUSG00000035828;ENSMUSG00000032735;ENSMUSG00000026669;NewGene_7378;ENSMUS…	330	220
biological process	signaling	GO:0023052	ENSMUSG00000049907;ENSMUSG00000034640;ENSMUSG00000031779;ENSMUSG00000031304;ENSMUSG00000060509;ENSMUSG00000059713;ENSMUSG00000022436;ENSMUSG00000037621;ENSMUSG00000051279;ENSMUSG00000000489;ENSMUSG00000067629;ENSMUSG00000020431;ENSMUSG00000020099;ENSMUSG00000026796;ENSMUSG00000038608;ENSMUSG00000035042;ENSMUSG00000039116;ENSMUSG00000049382;ENSMUSG00000049313;ENSMUSG00000052336;ENSMUSG00000075602;…	ENSMUSG00000004951;ENSMUSG00000057315;ENSMUSG00000009281;ENSMUSG00000003721;ENSMUSG00000031980;ENSMUSG00000063838;ENSMUSG00000073888;ENSMUSG00000039202;ENSMUSG00000075590;ENSMUSG00000070368;ENSMUSG00000022514;ENSMUSG00000044359;ENSMUSG00000064215;ENSMUSG00000003279;ENSMUSG00000036585;ENSMUSG00000023800;ENSMUSG00000030257;ENSMUSG00000032064;ENSMUSG00000055799;ENSMUSG00000039809;NewGene_32155;ENSMU…	230	81
biological process	multicellular organismal process	GO:0032501	ENSMUSG00000032744;ENSMUSG00000050860;ENSMUSG00000027246;ENSMUSG00000041351;ENSMUSG00000029231;ENSMUSG00000028369;ENSMUSG00000044258;ENSMUSG00000042817;ENSMUSG00000028111;ENSMUSG00000031963;ENSMUSG00000040420;ENSMUSG00000034765;ENSMUSG00000031503;ENSMUSG00000032717;ENSMUSG00000001761;ENSMUSG00000026321;ENSMUSG00000048126;ENSMUSG00000039316;ENSMUSG00000016526;ENSMUSG00000019796;ENSMUSG00000052504;…	ENSMUSG00000049353;ENSMUSG00000031443;ENSMUSG00000022512;ENSMUSG00000027820;ENSMUSG00000022323;ENSMUSG00000059022;ENSMUSG00000025991;ENSMUSG00000091387;ENSMUSG00000038375;ENSMUSG00000025151;ENSMUSG00000026779;ENSMUSG00000035413;ENSMUSG00000025229;ENSMUSG00000034295;ENSMUSG00000014164;ENSMUSG00000022094;ENSMUSG00000048826;ENSMUSG00000022261;ENSMUSG00000024391;ENSMUSG00000071226;ENSMUSG00000075590;…	205	97
biological process	localization	GO:0051179	ENSMUSG00000040938;ENSMUSG00000026837;ENSMUSG00000022180;ENSMUSG00000025321;ENSMUSG00000021280;ENSMUSG00000033676;ENSMUSG00000041112;ENSMUSG00000059895;ENSMUSG00000042195;ENSMUSG00000039232;ENSMUSG00000021565;ENSMUSG00000059714;ENSMUSG00000039347;ENSMUSG00000030616;ENSMUSG00000022488;ENSMUSG00000025888;ENSMUSG00000024529;ENSMUSG00000034330;ENSMUSG00000047037;ENSMUSG00000018507;ENSMUSG00000000751;…	ENSMUSG00000033860;ENSMUSG00000034584;ENSMUSG00000019838;ENSMUSG00000020038;ENSMUSG00000066319;ENSMUSG00000016028;ENSMUSG00000028655;ENSMUSG00000055725;ENSMUSG00000052562;ENSMUSG00000071856;ENSMUSG00000006445;ENSMUSG00000038522;ENSMUSG00000050777;NewGene_33693;ENSMUSG00000022003;ENSMUSG00000019935;ENSMUSG00000008999;ENSMUSG00000030731;ENSMUSG00000034591;ENSMUSG00000033530;ENSMUSG00000030340;ENSMU…	190	94
biological process	developmental process	GO:0032502	ENSMUSG00000036526;ENSMUSG00000026547;ENSMUSG00000042821;ENSMUSG00000063160;ENSMUSG00000027562;ENSMUSG00000000440;ENSMUSG00000027715;ENSMUSG00000021253;ENSMUSG00000027378;ENSMUSG00000030717;ENSMUSG00000030774;ENSMUSG00000023972;ENSMUSG00000045763;ENSMUSG00000021451;ENSMUSG00000020120;ENSMUSG00000036334;ENSMUSG00000037600;ENSMUSG00000036353;ENSMUSG00000023927;ENSMUSG00000067158;ENSMUSG00000035578;…	ENSMUSG00000028655;ENSMUSG00000017167;ENSMUSG00000055725;ENSMUSG00000049532;ENSMUSG00000024962;ENSMUSG00000006445;ENSMUSG00000039238;ENSMUSG00000033860;ENSMUSG00000034584;ENSMUSG00000044813;ENSMUSG00000016028;ENSMUSG00000037379;ENSMUSG00000032079;ENSMUSG00000026874;ENSMUSG00000031489;ENSMUSG00000058056;ENSMUSG00000022383;ENSMUSG00000009376;ENSMUSG00000045875;ENSMUSG00000022620;ENSMUSG00000021765;…	189	82
biological process	immune system process	GO:0002376	ENSMUSG00000002944;ENSMUSG00000054203;ENSMUSG00000059089;ENSMUSG00000044583;ENSMUSG00000079547;ENSMUSG00000037860;ENSMUSG00000026581;ENSMUSG00000021262;ENSMUSG00000037649;NewGene_2460;ENSMUSG00000032231;ENSMUSG00000021624;ENSMUSG00000041538;ENSMUSG00000000732;ENSMUSG00000036594;ENSMUSG00000043263;ENSMUSG00000037902;ENSMUSG00000029771;ENSMUSG00000040592;ENSMUSG00000021508;ENSMUSG00000047139;ENSMUS…	ENSMUSG00000062545;ENSMUSG00000079164;ENSMUSG00000044813;ENSMUSG00000028001;ENSMUSG00000079507;ENSMUSG00000026365;ENSMUSG00000048826;ENSMUSG00000022181;ENSMUSG00000022149;ENSMUSG00000037780;ENSMUSG00000029656;ENSMUSG00000006445;ENSMUSG00000035031;ENSMUSG00000049577;ENSMUSG00000015083;ENSMUSG00000035413;ENSMUSG00000061353;ENSMUSG00000059022;ENSMUSG00000022037;NewGene_10763;ENSMUSG00000016024;ENSMU…	113	30
biological process	interspecies interaction between organisms	GO:0044419	ENSMUSG00000032661;ENSMUSG00000027962;ENSMUSG00000041515;ENSMUSG00000024349;ENSMUSG00000057948;ENSMUSG00000035235;ENSMUSG00000079293;ENSMUSG00000040522;ENSMUSG00000022346;ENSMUSG00000031762;ENSMUSG00000024542;ENSMUSG00000051076;ENSMUSG00000037157;ENSMUSG00000069516;ENSMUSG00000074682;NewGene_25550;ENSMUSG00000031103;NewGene_10984;ENSMUSG00000056529;ENSMUSG00000030022;ENSMUSG00000025888;ENSMUSG000…	ENSMUSG00000052316;ENSMUSG00000016024;ENSMUSG00000004951;ENSMUSG00000037095;ENSMUSG00000025991;ENSMUSG00000057037;ENSMUSG00000022037;ENSMUSG00000009281;ENSMUSG00000024892;ENSMUSG00000035836;ENSMUSG00000022512;ENSMUSG00000037379;ENSMUSG00000055301;ENSMUSG00000051748;ENSMUSG00000090264;ENSMUSG00000034459;ENSMUSG00000047767;ENSMUSG00000079164;ENSMUSG00000028001;ENSMUSG00000038859;ENSMUSG00000020614;…	71	26
biological process	locomotion	GO:0040011	ENSMUSG00000001281;ENSMUSG00000037902;ENSMUSG00000059895;ENSMUSG00000041112;ENSMUSG00000045382;ENSMUSG00000020607;ENSMUSG00000025321;ENSMUSG00000026837;ENSMUSG00000022883;ENSMUSG00000024529;ENSMUSG00000026581;ENSMUSG00000034205;ENSMUSG00000022488;ENSMUSG00000021728;ENSMUSG00000038147;ENSMUSG00000044337;ENSMUSG00000022995;ENSMUSG00000049723;ENSMUSG00000031965;ENSMUSG00000026923;ENSMUSG00000029231;…	ENSMUSG00000036863;ENSMUSG00000025207;ENSMUSG00000008999;ENSMUSG00000016024;ENSMUSG00000026639;ENSMUSG00000009376;ENSMUSG00000073888;ENSMUSG00000027765;ENSMUSG00000037379;ENSMUSG00000058056;ENSMUSG00000030968;ENSMUSG00000016028;ENSMUSG00000039481;ENSMUSG00000036995;ENSMUSG00000006445;ENSMUSG00000061353	62	16
biological process	biological adhesion	GO:0022610	ENSMUSG00000001281;ENSMUSG00000040420;ENSMUSG00000037902;ENSMUSG00000025321;ENSMUSG00000026413;ENSMUSG00000030789;ENSMUSG00000026837;ENSMUSG00000035566;ENSMUSG00000022883;ENSMUSG00000040690;ENSMUSG00000026581;ENSMUSG00000021728;ENSMUSG00000027111;ENSMUSG00000027204;ENSMUSG00000038147;ENSMUSG00000033060;ENSMUSG00000022762;ENSMUSG00000029231;ENSMUSG00000029304;ENSMUSG00000022439;ENSMUSG00000021457;…	ENSMUSG00000047793;ENSMUSG00000034774;ENSMUSG00000004098;ENSMUSG00000052316;ENSMUSG00000026639;ENSMUSG00000008999;ENSMUSG00000021806;ENSMUSG00000058056;ENSMUSG00000037379;ENSMUSG00000016028;ENSMUSG00000028001;ENSMUSG00000028909;ENSMUSG00000022514;ENSMUSG00000024421;ENSMUSG00000033860;ENSMUSG00000037053	56	16
biological process	reproduction	GO:0000003	ENSMUSG00000031785;ENSMUSG00000022814;ENSMUSG00000052516;ENSMUSG00000034640;ENSMUSG00000043648;ENSMUSG00000022346;ENSMUSG00000022468;ENSMUSG00000055707;ENSMUSG00000070348;ENSMUSG00000018623;ENSMUSG00000031613;ENSMUSG00000038151;ENSMUSG00000033685;ENSMUSG00000035578;ENSMUSG00000054675;ENSMUSG00000042942;ENSMUSG00000049382;ENSMUSG00000024659;ENSMUSG00000027378;ENSMUSG00000030717;ENSMUSG00000032315;…	ENSMUSG00000026779;ENSMUSG00000070495;ENSMUSG00000033752;ENSMUSG00000020592;ENSMUSG00000021594;ENSMUSG00000039202;ENSMUSG00000021765;ENSMUSG00000022620;ENSMUSG00000071226;ENSMUSG00000031980;ENSMUSG00000030968;ENSMUSG00000024430;ENSMUSG00000046532;ENSMUSG00000034774;ENSMUSG00000046179;ENSMUSG00000008999	42	16
biological process	reproductive process	GO:0022414	ENSMUSG00000032717;ENSMUSG00000059970;ENSMUSG00000034127;ENSMUSG00000049721;ENSMUSG00000017969;ENSMUSG00000040690;ENSMUSG00000021007;ENSMUSG00000005220;ENSMUSG00000029231;ENSMUSG00000026923;ENSMUSG00000001642;ENSMUSG00000036687;ENSMUSG00000049625;ENSMUSG00000031004;ENSMUSG00000020914;ENSMUSG00000031328;ENSMUSG00000034329;ENSMUSG00000021253;ENSMUSG00000020435;ENSMUSG00000024922;ENSMUSG00000033031;…	ENSMUSG00000026779;ENSMUSG00000070495;ENSMUSG00000033752;ENSMUSG00000020592;ENSMUSG00000021594;ENSMUSG00000039202;ENSMUSG00000022620;ENSMUSG00000021765;ENSMUSG00000071226;ENSMUSG00000030968;ENSMUSG00000024430;ENSMUSG00000031980;ENSMUSG00000034774;ENSMUSG00000046532;ENSMUSG00000046179;ENSMUSG00000008999	42	16
biological process	multi-organism process	GO:0051704	ENSMUSG00000022468;ENSMUSG00000022346;ENSMUSG00000022814;ENSMUSG00000043648;ENSMUSG00000020914;ENSMUSG00000054675;ENSMUSG00000005220;ENSMUSG00000035578;ENSMUSG00000001642;ENSMUSG00000033685;ENSMUSG00000018623;ENSMUSG00000031613;ENSMUSG00000055707;ENSMUSG00000038151;ENSMUSG00000049721;ENSMUSG00000047810;ENSMUSG00000017969;ENSMUSG00000040690;ENSMUSG00000021007;ENSMUSG00000038524;ENSMUSG00000032231;…	ENSMUSG00000034774;ENSMUSG00000046532;ENSMUSG00000039202;ENSMUSG00000070495;ENSMUSG00000026779;ENSMUSG00000022620;ENSMUSG00000021765;ENSMUSG00000034459;ENSMUSG00000071226;ENSMUSG00000024430;ENSMUSG00000031980;ENSMUSG00000030968;ENSMUSG00000037379	30	13
biological process	behavior	GO:0007610	ENSMUSG00000042644;ENSMUSG00000052336;ENSMUSG00000044258;ENSMUSG00000033768;ENSMUSG00000062991;ENSMUSG00000031253;ENSMUSG00000049625;ENSMUSG00000027378;ENSMUSG00000014030;ENSMUSG00000074874;ENSMUSG00000035566	ENSMUSG00000031489;ENSMUSG00000061353;ENSMUSG00000021594;ENSMUSG00000028655;ENSMUSG00000025813;ENSMUSG00000031980;ENSMUSG00000027820;ENSMUSG00000022383;ENSMUSG00000027765;ENSMUSG00000025229;ENSMUSG00000091387;ENSMUSG00000016028	11	12
biological process	detoxification	GO:0098754	ENSMUSG00000042808;ENSMUSG00000032802;ENSMUSG00000028597;ENSMUSG00000031762;ENSMUSG00000004341;ENSMUSG00000018339;ENSMUSG00000003849;ENSMUSG00000026688	ENSMUSG00000024391;ENSMUSG00000036083	8	2
biological process	growth	GO:0040007	ENSMUSG00000026923;ENSMUSG00000039316;ENSMUSG00000029122;ENSMUSG00000048126;ENSMUSG00000001627;ENSMUSG00000026494;ENSMUSG00000027864;ENSMUSG00000023972	ENSMUSG00000031980;ENSMUSG00000078650;ENSMUSG00000032079;ENSMUSG00000045875;ENSMUSG00000046532	8	5
biological process	rhythmic process	GO:0048511	ENSMUSG00000018623;ENSMUSG00000000440;ENSMUSG00000052516;ENSMUSG00000029231;ENSMUSG00000026321;ENSMUSG00000024659	ENSMUSG00000020893;ENSMUSG00000020038;ENSMUSG00000056749;ENSMUSG00000070368;ENSMUSG00000025151;ENSMUSG00000031443;ENSMUSG00000023087;ENSMUSG00000021594	6	8
biological process	biomineralization	GO:0110148	ENSMUSG00000050860	ENSMUSG00000020614	1	1
biological process	intraspecies interaction between organisms	GO:0051703	ENSMUSG00000033768		1	0
biological process	pigmentation	GO:0043473	ENSMUSG00000025351	ENSMUSG00000040017	1	1
cellular component	cellular anatomical entity	GO:0110165	ENSMUSG00000024854;ENSMUSG00000032436;ENSMUSG00000056888;ENSMUSG00000060019;ENSMUSG00000043740;ENSMUSG00000000385;ENSMUSG00000057465;ENSMUSG00000051627;ENSMUSG00000002825;ENSMUSG00000030707;ENSMUSG00000027997;ENSMUSG00000040658;ENSMUSG00000048612;ENSMUSG00000025227;ENSMUSG00000059714;ENSMUSG00000046805;ENSMUSG00000022488;ENSMUSG00000023913;ENSMUSG00000044748;ENSMUSG00000021007;ENSMUSG00000000751;…	ENSMUSG00000034771;ENSMUSG00000037053;ENSMUSG00000052957;ENSMUSG00000024352;ENSMUSG00000026839;ENSMUSG00000068246;ENSMUSG00000021594;ENSMUSG00000006711;ENSMUSG00000047767;ENSMUSG00000064215;ENSMUSG00000074622;ENSMUSG00000073888;ENSMUSG00000049971;ENSMUSG00000061981;ENSMUSG00000071633;ENSMUSG00000092008;ENSMUSG00000009281;ENSMUSG00000030498;ENSMUSG00000037709;ENSMUSG00000050122;ENSMUSG00000028860;…	823	395
cellular component	intracellular	GO:0005622	ENSMUSG00000025902;ENSMUSG00000029777;ENSMUSG00000081534;ENSMUSG00000018654;ENSMUSG00000036943;ENSMUSG00000046572;ENSMUSG00000056737;ENSMUSG00000015839;ENSMUSG00000052942;ENSMUSG00000020388;ENSMUSG00000025017;ENSMUSG00000043091;ENSMUSG00000044461;ENSMUSG00000031965;ENSMUSG00000040767;ENSMUSG00000032024;ENSMUSG00000069833;ENSMUSG00000024640;ENSMUSG00000033060;ENSMUSG00000024030;ENSMUSG00000002297;…	ENSMUSG00000069733;ENSMUSG00000021928;ENSMUSG00000036151;ENSMUSG00000044122;ENSMUSG00000079507;ENSMUSG00000044005;ENSMUSG00000036585;ENSMUSG00000050240;ENSMUSG00000027965;ENSMUSG00000030470;ENSMUSG00000034456;ENSMUSG00000069324;ENSMUSG00000059325;ENSMUSG00000026664;ENSMUSG00000056091;ENSMUSG00000035969;ENSMUSG00000022037;ENSMUSG00000003721;ENSMUSG00000015890;ENSMUSG00000038515;ENSMUSG00000048546;…	485	213
cellular component	protein-containing complex	GO:0032991	ENSMUSG00000001506;ENSMUSG00000038260;ENSMUSG00000052565;ENSMUSG00000078713;ENSMUSG00000040152;ENSMUSG00000038740;ENSMUSG00000037548;ENSMUSG00000032366;ENSMUSG00000006519;ENSMUSG00000057322;ENSMUSG00000042215;ENSMUSG00000074115;ENSMUSG00000031609;ENSMUSG00000026628;ENSMUSG00000036905;ENSMUSG00000026494;ENSMUSG00000060586;ENSMUSG00000030247;ENSMUSG00000021611;ENSMUSG00000031502;ENSMUSG00000036594;…	ENSMUSG00000030674;ENSMUSG00000050423;ENSMUSG00000039958;ENSMUSG00000001763;ENSMUSG00000024391;ENSMUSG00000061808;ENSMUSG00000030671;ENSMUSG00000022149;ENSMUSG00000014164;ENSMUSG00000026669;ENSMUSG00000046070;ENSMUSG00000049577;ENSMUSG00000015083;ENSMUSG00000046997;ENSMUSG00000057110;ENSMUSG00000063450;ENSMUSG00000057037;ENSMUSG00000078919;ENSMUSG00000004098;ENSMUSG00000028603;ENSMUSG00000046532;…	170	60
molecular function	binding	GO:0005488	ENSMUSG00000021177;ENSMUSG00000001119;ENSMUSG00000004359;ENSMUSG00000049580;ENSMUSG00000040722;ENSMUSG00000026728;ENSMUSG00000028698;ENSMUSG00000038679;ENSMUSG00000037907;NewGene_27110;ENSMUSG00000031785;ENSMUSG00000018168;ENSMUSG00000040675;ENSMUSG00000056812;ENSMUSG00000024066;ENSMUSG00000024177;ENSMUSG00000053477;ENSMUSG00000018927;ENSMUSG00000021236;ENSMUSG00000030827;ENSMUSG00000022090;ENSMU…	ENSMUSG00000022512;ENSMUSG00000021400;ENSMUSG00000063576;ENSMUSG00000063704;ENSMUSG00000016756;ENSMUSG00000022110;ENSMUSG00000037095;ENSMUSG00000091971;ENSMUSG00000024190;ENSMUSG00000043789;ENSMUSG00000046070;ENSMUSG00000026779;ENSMUSG00000026819;ENSMUSG00000034295;ENSMUSG00000020053;ENSMUSG00000073680;ENSMUSG00000050423;ENSMUSG00000025574;NewGene_27703;ENSMUSG00000044646;ENSMUSG00000058761;ENSMU…	593	289
molecular function	catalytic activity	GO:0003824	ENSMUSG00000021773;ENSMUSG00000025007;ENSMUSG00000031530;ENSMUSG00000016526;ENSMUSG00000043004;ENSMUSG00000034573;ENSMUSG00000052889;ENSMUSG00000049882;ENSMUSG00000047747;ENSMUSG00000035208;ENSMUSG00000008461;ENSMUSG00000032310;ENSMUSG00000010095;ENSMUSG00000055312;ENSMUSG00000054545;ENSMUSG00000004929;ENSMUSG00000025277;ENSMUSG00000029231;ENSMUSG00000050860;ENSMUSG00000055782;ENSMUSG00000035811;…	ENSMUSG00000037797;ENSMUSG00000026922;ENSMUSG00000061959;ENSMUSG00000059481;ENSMUSG00000021259;ENSMUSG00000022615;ENSMUSG00000042632;ENSMUSG00000039519;ENSMUSG00000029269;ENSMUSG00000043067;ENSMUSG00000030674;ENSMUSG00000061292;ENSMUSG00000019235;ENSMUSG00000027261;ENSMUSG00000097148;ENSMUSG00000029247;ENSMUSG00000068086;ENSMUSG00000024827;ENSMUSG00000025533;NewGene_7378;ENSMUSG00000037071;ENSMUS…	308	195
molecular function	molecular function regulator	GO:0098772	ENSMUSG00000029484;ENSMUSG00000022892;ENSMUSG00000074063;ENSMUSG00000021943;ENSMUSG00000030220;ENSMUSG00000032231;ENSMUSG00000020143;ENSMUSG00000034116;ENSMUSG00000027315;ENSMUSG00000026480;ENSMUSG00000018008;ENSMUSG00000009687;ENSMUSG00000030047;ENSMUSG00000031093;ENSMUSG00000021508;ENSMUSG00000031328;ENSMUSG00000018927;ENSMUSG00000030827;ENSMUSG00000031709;ENSMUSG00000020901;ENSMUSG00000038608;…	ENSMUSG00000026249;ENSMUSG00000025207;ENSMUSG00000051748;ENSMUSG00000020053;ENSMUSG00000039481;ENSMUSG00000025405;ENSMUSG00000061353;ENSMUSG00000020614;ENSMUSG00000025195;ENSMUSG00000048878;ENSMUSG00000008999;ENSMUSG00000020021;ENSMUSG00000032079;ENSMUSG00000028356;ENSMUSG00000063838;ENSMUSG00000037709;ENSMUSG00000026874;ENSMUSG00000046814;NewGene_2243;ENSMUSG00000038515;ENSMUSG00000031980;ENSMUS…	82	36
molecular function	molecular transducer activity	GO:0060089	ENSMUSG00000040592;ENSMUSG00000000290;ENSMUSG00000005087;ENSMUSG00000037944;ENSMUSG00000048965;ENSMUSG00000049103;ENSMUSG00000054252;ENSMUSG00000024924;ENSMUSG00000044337;ENSMUSG00000067586;ENSMUSG00000003534;ENSMUSG00000015355;ENSMUSG00000033717;ENSMUSG00000058715;ENSMUSG00000047875;ENSMUSG00000022883;ENSMUSG00000044583;ENSMUSG00000059089;ENSMUSG00000045382;ENSMUSG00000021624;ENSMUSG00000052270;…	ENSMUSG00000020122;ENSMUSG00000031489;ENSMUSG00000017009;ENSMUSG00000009376;ENSMUSG00000022383;ENSMUSG00000039202;ENSMUSG00000045875;ENSMUSG00000025089;ENSMUSG00000031298;ENSMUSG00000054263;ENSMUSG00000006445;ENSMUSG00000020038;ENSMUSG00000022514;ENSMUSG00000044359;ENSMUSG00000062545;ENSMUSG00000016028;ENSMUSG00000045087;ENSMUSG00000039809;NewGene_32155;ENSMUSG00000037583;ENSMUSG00000028150;ENSMU…	78	32
molecular function	transporter activity	GO:0005215	ENSMUSG00000040441;ENSMUSG00000014158;ENSMUSG00000026177;ENSMUSG00000081534;ENSMUSG00000036687;ENSMUSG00000018459;ENSMUSG00000067656;ENSMUSG00000055782;ENSMUSG00000024030;ENSMUSG00000028931;ENSMUSG00000029188;ENSMUSG00000040322;ENSMUSG00000032122;ENSMUSG00000041313;ENSMUSG00000047037;ENSMUSG00000018507;ENSMUSG00000074345;ENSMUSG00000039347;ENSMUSG00000027219;ENSMUSG00000034854;ENSMUSG00000031343;…	ENSMUSG00000050777;ENSMUSG00000038522;NewGene_33693;ENSMUSG00000020609;ENSMUSG00000028655;ENSMUSG00000052562;ENSMUSG00000017754;ENSMUSG00000028976;ENSMUSG00000019838;ENSMUSG00000034258;ENSMUSG00000042202;ENSMUSG00000026435;ENSMUSG00000041698;ENSMUSG00000030737;ENSMUSG00000030340;ENSMUSG00000019935;ENSMUSG00000034591;ENSMUSG00000042246;ENSMUSG00000036110;ENSMUSG00000044378;ENSMUSG00000026819;ENSMU…	56	36
molecular function	transcription regulator activity	GO:0140110	ENSMUSG00000052435;ENSMUSG00000012350;ENSMUSG00000037447;ENSMUSG00000018143;ENSMUSG00000029771;ENSMUSG00000014030;NewGene_33161;ENSMUSG00000078963;ENSMUSG00000018654;ENSMUSG00000028582;ENSMUSG00000046572;ENSMUSG00000002111;ENSMUSG00000032715;ENSMUSG00000032744;ENSMUSG00000002983;ENSMUSG00000026923;ENSMUSG00000036867;ENSMUSG00000031965;ENSMUSG00000015839;ENSMUSG00000053477;ENSMUSG00000031776;ENSMU…	ENSMUSG00000026638;ENSMUSG00000046532;ENSMUSG00000046179;ENSMUSG00000056749;ENSMUSG00000029729;ENSMUSG00000022383;ENSMUSG00000022508;ENSMUSG00000028150;ENSMUSG00000051817;ENSMUSG00000044646;ENSMUSG00000027580;ENSMUSG00000074622;ENSMUSG00000067071;NewGene_27703;ENSMUSG00000025229;ENSMUSG00000039238;ENSMUSG00000020038;ENSMUSG00000051495;ENSMUSG00000049532;ENSMUSG00000049577;ENSMUSG00000070495;ENSMU…	52	22
molecular function	structural molecule activity	GO:0005198	ENSMUSG00000028339;ENSMUSG00000001506;ENSMUSG00000023004;ENSMUSG00000027378;ENSMUSG00000032366;ENSMUSG00000002900;ENSMUSG00000037139;ENSMUSG00000029675;ENSMUSG00000093674;ENSMUSG00000026042;ENSMUSG00000067158;ENSMUSG00000001119;ENSMUSG00000057322;ENSMUSG00000026728;ENSMUSG00000001473;ENSMUSG00000029661;ENSMUSG00000047109;ENSMUSG00000036752;ENSMUSG00000030137;ENSMUSG00000026837;NewGene_12111;ENSMU…	ENSMUSG00000033860;ENSMUSG00000026639;NewGene_7380;NewGene_11511;ENSMUSG00000004098;ENSMUSG00000028001;NewGene_31051;ENSMUSG00000045672;ENSMUSG00000022512;ENSMUSG00000025813;ENSMUSG00000030470	38	11
molecular function	cargo receptor activity	GO:0038024	ENSMUSG00000005220;ENSMUSG00000024924;ENSMUSG00000022468;ENSMUSG00000025044;ENSMUSG00000042759;ENSMUSG00000002944;ENSMUSG00000000385;ENSMUSG00000034205;ENSMUSG00000026390	ENSMUSG00000025185;ENSMUSG00000022032	9	2
molecular function	antioxidant activity	GO:0016209	ENSMUSG00000042808;ENSMUSG00000004341;ENSMUSG00000032802;ENSMUSG00000018339;ENSMUSG00000003849;ENSMUSG00000028597;ENSMUSG00000026688	ENSMUSG00000024391	7	1
molecular function	translation regulator activity	GO:0045182	ENSMUSG00000021838;ENSMUSG00000051579;ENSMUSG00000027246	ENSMUSG00000030122	3	1
molecular function	protein folding chaperone	GO:0044183	ENSMUSG00000024610	ENSMUSG00000004951

## Sheet: HPL vs. CL
#GO_classify1	GO_classify2	GO_ID	Up_ID	Down_ID	Up_gene number	Down_gene number
biological process	cellular process	GO:0009987	ENSMUSG00000079523;ENSMUSG00000042834;ENSMUSG00000030707;ENSMUSG00000040938;ENSMUSG00000021775;NewGene_26174;ENSMUSG00000013275;ENSMUSG00000026981;ENSMUSG00000028933;ENSMUSG00000042349;ENSMUSG00000073968;ENSMUSG00000044197;ENSMUSG00000054520;ENSMUSG00000070639;ENSMUSG00000026786;ENSMUSG00000005410;ENSMUSG00000029201;ENSMUSG00000054065;ENSMUSG00000045751;ENSMUSG00000023259;ENSMUSG00000030786;ENSMU…	ENSMUSG00000026526;ENSMUSG00000021594;ENSMUSG00000039632;ENSMUSG00000033530;ENSMUSG00000041698;ENSMUSG00000024430;ENSMUSG00000057666;NewGene_31937;ENSMUSG00000028641;ENSMUSG00000024421;ENSMUSG00000061353;ENSMUSG00000038526;ENSMUSG00000021591;ENSMUSG00000022149;ENSMUSG00000023078;ENSMUSG00000041293;ENSMUSG00000022041;ENSMUSG00000056091;ENSMUSG00000001670;ENSMUSG00000039202;ENSMUSG00000026922;ENSMU…	432	165
biological process	biological regulation	GO:0065007	ENSMUSG00000028364;ENSMUSG00000026413;ENSMUSG00000045333;ENSMUSG00000026536;ENSMUSG00000000290;ENSMUSG00000039316;ENSMUSG00000054717;ENSMUSG00000018899;ENSMUSG00000079227;ENSMUSG00000026796;ENSMUSG00000025165;ENSMUSG00000055069;ENSMUSG00000032500;ENSMUSG00000029552;ENSMUSG00000020914;ENSMUSG00000029204;ENSMUSG00000075304;ENSMUSG00000079363;ENSMUSG00000049723;ENSMUSG00000021007;ENSMUSG00000021379;…	ENSMUSG00000036585;ENSMUSG00000025340;ENSMUSG00000038949;ENSMUSG00000011305;ENSMUSG00000034774;ENSMUSG00000074622;ENSMUSG00000046794;ENSMUSG00000059325;ENSMUSG00000048489;ENSMUSG00000051748;ENSMUSG00000024558;ENSMUSG00000057722;ENSMUSG00000031545;ENSMUSG00000030237;ENSMUSG00000003721;ENSMUSG00000025207;ENSMUSG00000016024;ENSMUSG00000035413;ENSMUSG00000022505;ENSMUSG00000024962;ENSMUSG00000026435;…	355	136
biological process	response to stimulus	GO:0050896	ENSMUSG00000052336;ENSMUSG00000029298;ENSMUSG00000027995;ENSMUSG00000027230;ENSMUSG00000029322;ENSMUSG00000032315;ENSMUSG00000052013;ENSMUSG00000002699;ENSMUSG00000026104;ENSMUSG00000068220;ENSMUSG00000027715;ENSMUSG00000027356;ENSMUSG00000000440;ENSMUSG00000022436;ENSMUSG00000015340;ENSMUSG00000028884;ENSMUSG00000061578;ENSMUSG00000006585;ENSMUSG00000024610;ENSMUSG00000001281;ENSMUSG00000022814;…	ENSMUSG00000006445;ENSMUSG00000023067;ENSMUSG00000021594;ENSMUSG00000022181;ENSMUSG00000061353;ENSMUSG00000039601;ENSMUSG00000026614;ENSMUSG00000039202;ENSMUSG00000022149;ENSMUSG00000023078;ENSMUSG00000041293;ENSMUSG00000022041;ENSMUSG00000025991;ENSMUSG00000063838;ENSMUSG00000090264;ENSMUSG00000052957;ENSMUSG00000057315;ENSMUSG00000026922;ENSMUSG00000038894;ENSMUSG00000028150;ENSMUSG00000009633;…	271	73
biological process	metabolic process	GO:0008152	ENSMUSG00000022474;ENSMUSG00000039316;ENSMUSG00000029925;ENSMUSG00000022947;ENSMUSG00000091867;ENSMUSG00000002870;ENSMUSG00000023122;ENSMUSG00000054717;ENSMUSG00000025203;ENSMUSG00000038541;ENSMUSG00000054252;ENSMUSG00000040152;ENSMUSG00000019590;ENSMUSG00000024640;ENSMUSG00000005220;ENSMUSG00000040621;ENSMUSG00000069874;ENSMUSG00000003283;ENSMUSG00000032500;ENSMUSG00000027030;ENSMUSG00000028633;…	ENSMUSG00000025533;ENSMUSG00000032599;ENSMUSG00000051716;ENSMUSG00000044139;ENSMUSG00000056035;ENSMUSG00000046794;ENSMUSG00000059325;ENSMUSG00000015890;ENSMUSG00000038092;ENSMUSG00000029597;ENSMUSG00000032735;ENSMUSG00000025185;ENSMUSG00000027597;ENSMUSG00000029695;ENSMUSG00000025340;ENSMUSG00000027360;ENSMUSG00000056749;ENSMUSG00000048087;ENSMUSG00000020038;ENSMUSG00000071547;ENSMUSG00000038375;…	222	111
biological process	signaling	GO:0023052	ENSMUSG00000026875;ENSMUSG00000026043;ENSMUSG00000060470;ENSMUSG00000018819;ENSMUSG00000032849;ENSMUSG00000060579;ENSMUSG00000033450;ENSMUSG00000022489;ENSMUSG00000042429;ENSMUSG00000046223;ENSMUSG00000030789;ENSMUSG00000034330;ENSMUSG00000051076;ENSMUSG00000069874;ENSMUSG00000029204;ENSMUSG00000002111;ENSMUSG00000059326;ENSMUSG00000032500;ENSMUSG00000027030;ENSMUSG00000026796;ENSMUSG00000079227;…	ENSMUSG00000041119;ENSMUSG00000038894;ENSMUSG00000028150;ENSMUSG00000030494;ENSMUSG00000061718;ENSMUSG00000009633;ENSMUSG00000003279;ENSMUSG00000030257;ENSMUSG00000052684;ENSMUSG00000049532;ENSMUSG00000036585;ENSMUSG00000039481;ENSMUSG00000044359;ENSMUSG00000032482;ENSMUSG00000020038;ENSMUSG00000016024;ENSMUSG00000024962;ENSMUSG00000025813;ENSMUSG00000025207;ENSMUSG00000003721;ENSMUSG00000024042;…	163	43
biological process	localization	GO:0051179	ENSMUSG00000054065;ENSMUSG00000031779;ENSMUSG00000023259;ENSMUSG00000037860;ENSMUSG00000067656;ENSMUSG00000024542;ENSMUSG00000042195;ENSMUSG00000020120;ENSMUSG00000030707;ENSMUSG00000040938;ENSMUSG00000018507;ENSMUSG00000013275;ENSMUSG00000070639;ENSMUSG00000035864;ENSMUSG00000075044;ENSMUSG00000062991;ENSMUSG00000041828;ENSMUSG00000024924;ENSMUSG00000041112;ENSMUSG00000025888;ENSMUSG00000034855;…	ENSMUSG00000001095;ENSMUSG00000067219;ENSMUSG00000014164;ENSMUSG00000032083;ENSMUSG00000022041;ENSMUSG00000031770;ENSMUSG00000023078;ENSMUSG00000066687;ENSMUSG00000075590;ENSMUSG00000016028;ENSMUSG00000026614;ENSMUSG00000061353;ENSMUSG00000026819;ENSMUSG00000033530;ENSMUSG00000019935;ENSMUSG00000030731;ENSMUSG00000041698;ENSMUSG00000006445;ENSMUSG00000028860;ENSMUSG00000026639;ENSMUSG00000025207;…	131	44
biological process	multicellular organismal process	GO:0032501	ENSMUSG00000059895;ENSMUSG00000022814;ENSMUSG00000037411;ENSMUSG00000000782;ENSMUSG00000020656;ENSMUSG00000028933;ENSMUSG00000049313;ENSMUSG00000031613;ENSMUSG00000021720;ENSMUSG00000038260;ENSMUSG00000027204;ENSMUSG00000042834;ENSMUSG00000033768;ENSMUSG00000031264;ENSMUSG00000029661;ENSMUSG00000031004;ENSMUSG00000033717;ENSMUSG00000045322;ENSMUSG00000002944;ENSMUSG00000027246;ENSMUSG00000020120;…	ENSMUSG00000031545;ENSMUSG00000025813;ENSMUSG00000025207;ENSMUSG00000003721;ENSMUSG00000030237;ENSMUSG00000024042;ENSMUSG00000026639;ENSMUSG00000020592;ENSMUSG00000020038;ENSMUSG00000032482;ENSMUSG00000078650;ENSMUSG00000038375;ENSMUSG00000046179;ENSMUSG00000024962;ENSMUSG00000032271;ENSMUSG00000035413;ENSMUSG00000022505;ENSMUSG00000028655;ENSMUSG00000023087;ENSMUSG00000070495;ENSMUSG00000026435;…	117	58
biological process	developmental process	GO:0032502	ENSMUSG00000052160;ENSMUSG00000049721;ENSMUSG00000021611;ENSMUSG00000021007;ENSMUSG00000049723;ENSMUSG00000037600;ENSMUSG00000021451;ENSMUSG00000075304;ENSMUSG00000048612;ENSMUSG00000018654;ENSMUSG00000045763;ENSMUSG00000024673;ENSMUSG00000025351;ENSMUSG00000020914;ENSMUSG00000001642;ENSMUSG00000024922;ENSMUSG00000043648;ENSMUSG00000033685;ENSMUSG00000029254;ENSMUSG00000026796;ENSMUSG00000043013;…	ENSMUSG00000059325;ENSMUSG00000057777;ENSMUSG00000051817;ENSMUSG00000039481;ENSMUSG00000048826;ENSMUSG00000036585;ENSMUSG00000043439;ENSMUSG00000052684;ENSMUSG00000049532;ENSMUSG00000020614;ENSMUSG00000039238;ENSMUSG00000026435;ENSMUSG00000024962;ENSMUSG00000028655;ENSMUSG00000035413;ENSMUSG00000022505;ENSMUSG00000032271;ENSMUSG00000038375;ENSMUSG00000046179;ENSMUSG00000020592;ENSMUSG00000032482;…	111	52
biological process	immune system process	GO:0002376	ENSMUSG00000034634;ENSMUSG00000028525;ENSMUSG00000031093;ENSMUSG00000020437;ENSMUSG00000036526;ENSMUSG00000046688;ENSMUSG00000037321;ENSMUSG00000037921;ENSMUSG00000034330;ENSMUSG00000042817;ENSMUSG00000032690;ENSMUSG00000030263;ENSMUSG00000033777;ENSMUSG00000028270;ENSMUSG00000061132;ENSMUSG00000096727;ENSMUSG00000041538;ENSMUSG00000022346;ENSMUSG00000079491;ENSMUSG00000029380;ENSMUSG00000030577;…	ENSMUSG00000090264;ENSMUSG00000066687;ENSMUSG00000016024;ENSMUSG00000035413;ENSMUSG00000076441;ENSMUSG00000022149;ENSMUSG00000023078;ENSMUSG00000022181;ENSMUSG00000061353;ENSMUSG00000035031;ENSMUSG00000048826;ENSMUSG00000059022;ENSMUSG00000056749;ENSMUSG00000006445;ENSMUSG00000051748;ENSMUSG00000049577	110	16
biological process	interspecies interaction between organisms	GO:0044419	ENSMUSG00000020889;ENSMUSG00000045932;ENSMUSG00000044827;ENSMUSG00000019810;ENSMUSG00000032690;ENSMUSG00000032310;ENSMUSG00000057135;ENSMUSG00000062488;ENSMUSG00000045322;ENSMUSG00000046688;ENSMUSG00000002944;ENSMUSG00000034330;ENSMUSG00000028268;ENSMUSG00000037921;ENSMUSG00000051076;ENSMUSG00000027639;ENSMUSG00000028525;ENSMUSG00000059089;ENSMUSG00000024542;ENSMUSG00000035042;ENSMUSG00000046157;…	ENSMUSG00000052684;ENSMUSG00000043789;ENSMUSG00000020614;ENSMUSG00000025991;ENSMUSG00000090264;ENSMUSG00000051748;ENSMUSG00000047767;ENSMUSG00000006445;ENSMUSG00000038859;ENSMUSG00000052316;NewGene_3799;ENSMUSG00000076441;ENSMUSG00000016024	59	13
biological process	locomotion	GO:0040011	ENSMUSG00000000290;ENSMUSG00000034855;ENSMUSG00000027356;ENSMUSG00000026796;ENSMUSG00000079227;ENSMUSG00000062991;ENSMUSG00000040152;ENSMUSG00000026923;ENSMUSG00000041112;ENSMUSG00000044337;ENSMUSG00000000489;ENSMUSG00000020607;ENSMUSG00000021508;ENSMUSG00000052336;ENSMUSG00000025351;ENSMUSG00000024659;ENSMUSG00000040026;ENSMUSG00000021728;ENSMUSG00000049723;ENSMUSG00000020437;ENSMUSG00000030774;…	ENSMUSG00000039481;ENSMUSG00000016028;ENSMUSG00000026639;ENSMUSG00000025207;ENSMUSG00000061353;ENSMUSG00000023078;ENSMUSG00000016024;ENSMUSG00000022505;ENSMUSG00000006445	36	9
biological process	biological adhesion	GO:0022610	ENSMUSG00000026581;ENSMUSG00000035042;ENSMUSG00000030830;ENSMUSG00000027204;ENSMUSG00000030707;ENSMUSG00000026043;ENSMUSG00000027111;ENSMUSG00000001281;ENSMUSG00000028270;ENSMUSG00000030786;ENSMUSG00000054065;ENSMUSG00000006219;ENSMUSG00000028268;ENSMUSG00000030789;ENSMUSG00000020437;ENSMUSG00000021728;ENSMUSG00000104713;ENSMUSG00000025351;ENSMUSG00000029298;ENSMUSG00000052336;ENSMUSG00000032420;…	ENSMUSG00000026639;ENSMUSG00000022505;ENSMUSG00000016028;ENSMUSG00000021806;ENSMUSG00000052316;ENSMUSG00000024421;ENSMUSG00000034774	32	7
biological process	reproduction	GO:0000003	ENSMUSG00000024659;ENSMUSG00000031613;ENSMUSG00000020914;ENSMUSG00000049625;ENSMUSG00000005220;ENSMUSG00000022814;ENSMUSG00000032315;ENSMUSG00000021007;ENSMUSG00000036687;ENSMUSG00000049721;ENSMUSG00000070348;ENSMUSG00000022346;ENSMUSG00000045322;ENSMUSG00000038151;ENSMUSG00000027378;ENSMUSG00000031004;ENSMUSG00000033031;ENSMUSG00000020435;ENSMUSG00000055707;ENSMUSG00000034640;ENSMUSG00000026923;…	ENSMUSG00000020592;ENSMUSG00000024430;ENSMUSG00000039202;ENSMUSG00000046179;ENSMUSG00000066687;ENSMUSG00000021594;ENSMUSG00000022505;ENSMUSG00000070495;ENSMUSG00000034774	26	9
biological process	reproductive process	GO:0022414	ENSMUSG00000027378;ENSMUSG00000031004;ENSMUSG00000045322;ENSMUSG00000038151;ENSMUSG00000024922;ENSMUSG00000001642;ENSMUSG00000043648;ENSMUSG00000033685;ENSMUSG00000034329;ENSMUSG00000033031;ENSMUSG00000020435;ENSMUSG00000055707;ENSMUSG00000034640;ENSMUSG00000026923;ENSMUSG00000049625;ENSMUSG00000005220;ENSMUSG00000022814;ENSMUSG00000024659;ENSMUSG00000020914;ENSMUSG00000031613;ENSMUSG00000036687;…	ENSMUSG00000070495;ENSMUSG00000022505;ENSMUSG00000021594;ENSMUSG00000066687;ENSMUSG00000046179;ENSMUSG00000039202;ENSMUSG00000024430;ENSMUSG00000020592;ENSMUSG00000034774	26	9
biological process	multi-organism process	GO:0051704	ENSMUSG00000055707;ENSMUSG00000020435;ENSMUSG00000033031;ENSMUSG00000033685;ENSMUSG00000047810;ENSMUSG00000034329;ENSMUSG00000001642;ENSMUSG00000043648;ENSMUSG00000024922;ENSMUSG00000038151;ENSMUSG00000027378;ENSMUSG00000027639;ENSMUSG00000021007;ENSMUSG00000032315;ENSMUSG00000022346;ENSMUSG00000049721;ENSMUSG00000040026;ENSMUSG00000020914;ENSMUSG00000031613;ENSMUSG00000022814;ENSMUSG00000005220	ENSMUSG00000070495;ENSMUSG00000022505;ENSMUSG00000066687;ENSMUSG00000039202;ENSMUSG00000034774;ENSMUSG00000024430	21	6
biological process	behavior	GO:0007610	ENSMUSG00000027378;ENSMUSG00000062991;ENSMUSG00000049625;ENSMUSG00000021720;ENSMUSG00000052336;ENSMUSG00000074874;ENSMUSG00000033768	ENSMUSG00000052684;ENSMUSG00000061353;ENSMUSG00000025813;ENSMUSG00000031489;ENSMUSG00000016028;ENSMUSG00000021594;ENSMUSG00000025229;ENSMUSG00000028655	7	8
biological process	rhythmic process	GO:0048511	ENSMUSG00000028957;ENSMUSG00000020889;ENSMUSG00000059824;ENSMUSG00000024659;ENSMUSG00000000440	ENSMUSG00000056749;ENSMUSG00000020893;ENSMUSG00000052684;ENSMUSG00000076441;ENSMUSG00000021594;ENSMUSG00000023087;ENSMUSG00000055116;ENSMUSG00000020038	5	8
biological process	detoxification	GO:0098754	ENSMUSG00000003849;ENSMUSG00000028597;ENSMUSG00000032802		3	0
biological process	growth	GO:0040007	ENSMUSG00000026923;ENSMUSG00000028933;ENSMUSG00000039316	ENSMUSG00000078650	3	1
biological process	intraspecies interaction between organisms	GO:0051703	ENSMUSG00000033768		1	0
biological process	pigmentation	GO:0043473	ENSMUSG00000025351		1	0
biological process	biomineralization	GO:0110148		ENSMUSG00000020614	0	1
cellular component	cellular anatomical entity	GO:0110165	ENSMUSG00000059713;ENSMUSG00000075602;ENSMUSG00000064267;ENSMUSG00000050335;ENSMUSG00000057135;ENSMUSG00000003541;ENSMUSG00000037548;ENSMUSG00000036390;ENSMUSG00000028459;ENSMUSG00000061540;ENSMUSG00000038301;ENSMUSG00000037411;ENSMUSG00000022814;ENSMUSG00000042035;ENSMUSG00000029771;ENSMUSG00000001281;ENSMUSG00000028521;ENSMUSG00000020656;ENSMUSG00000024885;ENSMUSG00000032561;ENSMUSG00000079419;…	ENSMUSG00000027261;ENSMUSG00000039481;ENSMUSG00000048826;ENSMUSG00000032724;ENSMUSG00000049532;ENSMUSG00000072849;ENSMUSG00000020614;ENSMUSG00000060371;ENSMUSG00000034936;ENSMUSG00000009633;ENSMUSG00000057777;NewGene_29609;ENSMUSG00000074768;ENSMUSG00000050423;ENSMUSG00000040998;ENSMUSG00000060227;ENSMUSG00000048856;ENSMUSG00000019997;ENSMUSG00000052316;ENSMUSG00000032271;ENSMUSG00000038594;ENSMU…	546	205
cellular component	intracellular	GO:0005622	ENSMUSG00000027562;ENSMUSG00000040658;ENSMUSG00000027313;ENSMUSG00000031101;ENSMUSG00000018983;ENSMUSG00000073491;ENSMUSG00000104713;ENSMUSG00000015839;ENSMUSG00000029482;ENSMUSG00000040483;ENSMUSG00000021200;ENSMUSG00000105096;ENSMUSG00000092021;ENSMUSG00000051344;ENSMUSG00000027378;ENSMUSG00000007872;ENSMUSG00000040270;ENSMUSG00000004698;ENSMUSG00000035864;ENSMUSG00000022952;ENSMUSG00000041112;…	ENSMUSG00000003721;ENSMUSG00000025813;ENSMUSG00000031545;ENSMUSG00000035969;ENSMUSG00000028860;ENSMUSG00000031169;ENSMUSG00000024042;ENSMUSG00000039958;ENSMUSG00000042510;ENSMUSG00000046179;ENSMUSG00000028967;ENSMUSG00000038375;ENSMUSG00000032482;ENSMUSG00000020038;ENSMUSG00000023087;ENSMUSG00000022505;ENSMUSG00000026077;ENSMUSG00000032735;ENSMUSG00000034758;ENSMUSG00000015890;ENSMUSG00000043789;…	324	120
cellular component	protein-containing complex	GO:0032991	ENSMUSG00000030086;ENSMUSG00000027995;ENSMUSG00000001506;ENSMUSG00000078234;ENSMUSG00000034152;ENSMUSG00000024659;ENSMUSG00000015568;ENSMUSG00000018983;ENSMUSG00000070348;ENSMUSG00000028698;ENSMUSG00000027715;ENSMUSG00000036594;ENSMUSG00000031150;ENSMUSG00000021200;ENSMUSG00000025277;ENSMUSG00000039985;ENSMUSG00000002699;ENSMUSG00000037649;ENSMUSG00000034593;ENSMUSG00000015340;ENSMUSG00000028884;…	ENSMUSG00000020592;ENSMUSG00000066687;ENSMUSG00000046179;ENSMUSG00000022149;ENSMUSG00000045672;ENSMUSG00000014164;ENSMUSG00000003721;ENSMUSG00000026639;ENSMUSG00000039958;ENSMUSG00000031169;ENSMUSG00000055116;ENSMUSG00000002992;ENSMUSG00000050423;ENSMUSG00000006445;ENSMUSG00000046794;ENSMUSG00000023067;ENSMUSG00000026526;ENSMUSG00000049577;ENSMUSG00000022181;ENSMUSG00000035031;ENSMUSG00000052684;…	115	26
molecular function	binding	GO:0005488	ENSMUSG00000020656;ENSMUSG00000029752;ENSMUSG00000001281;ENSMUSG00000021720;ENSMUSG00000049038;ENSMUSG00000029771;ENSMUSG00000037411;ENSMUSG00000040061;ENSMUSG00000038642;ENSMUSG00000032561;ENSMUSG00000038260;ENSMUSG00000039232;ENSMUSG00000012428;ENSMUSG00000002944;ENSMUSG00000062488;ENSMUSG00000075602;ENSMUSG00000020143;ENSMUSG00000059713;ENSMUSG00000031004;ENSMUSG00000029338;ENSMUSG00000038301;…	ENSMUSG00000044359;ENSMUSG00000038375;ENSMUSG00000091971;ENSMUSG00000066154;ENSMUSG00000035969;ENSMUSG00000025813;ENSMUSG00000039958;ENSMUSG00000024042;ENSMUSG00000028072;NewGene_30460;ENSMUSG00000028860;ENSMUSG00000031169;ENSMUSG00000041119;ENSMUSG00000032599;ENSMUSG00000056035;ENSMUSG00000044786;ENSMUSG00000039238;ENSMUSG00000026077;ENSMUSG00000032735;ENSMUSG00000025185;ENSMUSG00000056749;ENSMU…	404	146
molecular function	catalytic activity	GO:0003824	ENSMUSG00000026773;ENSMUSG00000079494;ENSMUSG00000022489;ENSMUSG00000032690;ENSMUSG00000034329;ENSMUSG00000019823;ENSMUSG00000026691;ENSMUSG00000022221;ENSMUSG00000034330;ENSMUSG00000060579;ENSMUSG00000032849;ENSMUSG00000061758;ENSMUSG00000034765;ENSMUSG00000027408;ENSMUSG00000020473;ENSMUSG00000003779;ENSMUSG00000030800;ENSMUSG00000032596;ENSMUSG00000063268;ENSMUSG00000005547;ENSMUSG00000024030;…	ENSMUSG00000025991;ENSMUSG00000038173;ENSMUSG00000079563;ENSMUSG00000039470;ENSMUSG00000032392;ENSMUSG00000026922;ENSMUSG00000022615;ENSMUSG00000039202;ENSMUSG00000056091;ENSMUSG00000026348;ENSMUSG00000001670;ENSMUSG00000021591;ENSMUSG00000017718;ENSMUSG00000038526;ENSMUSG00000024665;NewGene_31937;ENSMUSG00000028641;ENSMUSG00000061292;ENSMUSG00000035828;ENSMUSG00000025004;ENSMUSG00000006445;ENSMU…	220	98
molecular function	molecular transducer activity	GO:0060089	ENSMUSG00000026271;ENSMUSG00000026610;ENSMUSG00000001281;ENSMUSG00000031613;ENSMUSG00000044197;ENSMUSG00000049313;ENSMUSG00000056529;ENSMUSG00000003379;ENSMUSG00000060470;ENSMUSG00000058715;ENSMUSG00000021775;ENSMUSG00000022103;ENSMUSG00000033717;ENSMUSG00000028859;ENSMUSG00000036362;ENSMUSG00000059089;ENSMUSG00000045322;ENSMUSG00000042429;ENSMUSG00000044827;ENSMUSG00000020889;ENSMUSG00000042817;…	ENSMUSG00000025089;ENSMUSG00000016028;ENSMUSG00000057722;ENSMUSG00000031489;ENSMUSG00000028072;ENSMUSG00000022041;ENSMUSG00000041293;ENSMUSG00000031298;ENSMUSG00000020038;ENSMUSG00000006445;ENSMUSG00000044359;ENSMUSG00000028150;ENSMUSG00000039202;ENSMUSG00000064225	55	14
molecular function	molecular function regulator	GO:0098772	ENSMUSG00000009687;ENSMUSG00000030047;ENSMUSG00000019876;ENSMUSG00000075602;ENSMUSG00000020143;ENSMUSG00000031093;ENSMUSG00000059713;ENSMUSG00000038807;ENSMUSG00000050335;ENSMUSG00000031779;ENSMUSG00000031709;ENSMUSG00000029417;ENSMUSG00000082361;ENSMUSG00000026981;ENSMUSG00000037411;ENSMUSG00000024486;ENSMUSG00000038608;ENSMUSG00000024013;ENSMUSG00000035042;ENSMUSG00000029380;ENSMUSG00000029484;…	ENSMUSG00000002992;ENSMUSG00000051748;ENSMUSG00000023067;ENSMUSG00000046794;ENSMUSG00000061718;ENSMUSG00000037709;ENSMUSG00000020614;ENSMUSG00000061353;ENSMUSG00000061751;ENSMUSG00000030257;ENSMUSG00000052684;ENSMUSG00000036585;ENSMUSG00000059908;ENSMUSG00000025340;ENSMUSG00000039481;ENSMUSG00000026475;ENSMUSG00000028356;ENSMUSG00000020021;ENSMUSG00000024962;ENSMUSG00000023078;ENSMUSG00000063838;…	53	24
molecular function	transcription regulator activity	GO:0140110	ENSMUSG00000091337;ENSMUSG00000026104;ENSMUSG00000073491;ENSMUSG00000018983;ENSMUSG00000070348;ENSMUSG00000022010;ENSMUSG00000015839;ENSMUSG00000075304;ENSMUSG00000018654;ENSMUSG00000027230;ENSMUSG00000045763;ENSMUSG00000002111;ENSMUSG00000024922;ENSMUSG00000062991;ENSMUSG00000026796;ENSMUSG00000043013;ENSMUSG00000018899;ENSMUSG00000022952;ENSMUSG00000026923;ENSMUSG00000052435;ENSMUSG00000067430;…	ENSMUSG00000055116;ENSMUSG00000028150;ENSMUSG00000031431;ENSMUSG00000025229;ENSMUSG00000051817;ENSMUSG00000074622;ENSMUSG00000051495;ENSMUSG00000049577;ENSMUSG00000039238;ENSMUSG00000049532;ENSMUSG00000052684;ENSMUSG00000026077;ENSMUSG00000022508;ENSMUSG00000056749;ENSMUSG00000020038;ENSMUSG00000066687;ENSMUSG00000046179;ENSMUSG00000070495;ENSMUSG00000071637;NewGene_27703	46	20
molecular function	transporter activity	GO:0005215	ENSMUSG00000064267;ENSMUSG00000023259;ENSMUSG00000030762;ENSMUSG00000067656;ENSMUSG00000042195;ENSMUSG00000026177;ENSMUSG00000037321;ENSMUSG00000036687;ENSMUSG00000001918;ENSMUSG00000038260;ENSMUSG00000055782;ENSMUSG00000040724;ENSMUSG00000029650;ENSMUSG00000040938;ENSMUSG00000032849;ENSMUSG00000009292;ENSMUSG00000013275;ENSMUSG00000018507;ENSMUSG00000024030;ENSMUSG00000070639;ENSMUSG00000047037;…	ENSMUSG00000028655;ENSMUSG00000022041;ENSMUSG00000026435;ENSMUSG00000028051;ENSMUSG00000042246;ENSMUSG00000030089;ENSMUSG00000034258;ENSMUSG00000001095;ENSMUSG00000030237;ENSMUSG00000067219;ENSMUSG00000026819;ENSMUSG00000050777;ENSMUSG00000041698;ENSMUSG00000032548;ENSMUSG00000019935;ENSMUSG00000036110;ENSMUSG00000026614	35	17
molecular function	structural molecule activity	GO:0005198	ENSMUSG00000023004;ENSMUSG00000020672;ENSMUSG00000026043;ENSMUSG00000030137;ENSMUSG00000027204;ENSMUSG00000021061;ENSMUSG00000029675;ENSMUSG00000072235;ENSMUSG00000001506;NewGene_26174;ENSMUSG00000006777;ENSMUSG00000031425;ENSMUSG00000063765;ENSMUSG00000026042;ENSMUSG00000043924;ENSMUSG00000027378;ENSMUSG00000079465;ENSMUSG00000029661	ENSMUSG00000045672;ENSMUSG00000026639;ENSMUSG00000025813	18	3
molecular function	cargo receptor activity	GO:0038024	ENSMUSG00000026390;ENSMUSG00000002944;ENSMUSG00000024924;ENSMUSG00000005220	ENSMUSG00000025185	4	1
molecular function	antioxidant activity	GO:0016209	ENSMUSG00000028597;ENSMUSG00000032802;ENSMUSG00000003849		3	0
molecular function	translation regulator activity	GO:0045182	ENSMUSG00000027246;ENSMUSG00000051579;ENSMUSG00000021838		3	0
molecular function	protein folding chaperone	GO:0044183	ENSMUSG00000024610		1	0
molecular function	molecular sequestering activity	GO:0140313		ENSMUSG00000023067	0	1

## Sheet: HPL vs. CPL
#GO_classify1	GO_classify2	GO_ID	Up_ID	Down_ID	Up_gene number	Down_gene number
biological process	cellular process	GO:0009987	ENSMUSG00000034459;NewGene_6264;ENSMUSG00000020205;ENSMUSG00000062488;ENSMUSG00000052562;ENSMUSG00000022215;ENSMUSG00000034591;ENSMUSG00000070661;ENSMUSG00000079362;ENSMUSG00000078853;ENSMUSG00000040253;ENSMUSG00000079164;ENSMUSG00000026839;ENSMUSG00000035864;ENSMUSG00000040017;ENSMUSG00000021259;ENSMUSG00000021775;ENSMUSG00000036995;ENSMUSG00000078920;ENSMUSG00000030968;ENSMUSG00000027765;ENSMUS…	ENSMUSG00000028278;ENSMUSG00000001555;ENSMUSG00000034810;ENSMUSG00000030616;ENSMUSG00000003534;ENSMUSG00000067158;ENSMUSG00000001918;NewGene_19428;ENSMUSG00000029673;ENSMUSG00000032717;ENSMUSG00000050192;NewGene_27110;ENSMUSG00000032849;ENSMUSG00000020901;ENSMUSG00000020431;ENSMUSG00000024087;ENSMUSG00000027004;ENSMUSG00000023828;ENSMUSG00000020911;ENSMUSG00000023913;ENSMUSG00000032085;ENSMUSG000…	84	111
biological process	biological regulation	GO:0065007	ENSMUSG00000044359;ENSMUSG00000044734;ENSMUSG00000027765;ENSMUSG00000022181;ENSMUSG00000008999;ENSMUSG00000034785;ENSMUSG00000021594;ENSMUSG00000059824;ENSMUSG00000028957;ENSMUSG00000031271;ENSMUSG00000096727;ENSMUSG00000046997;ENSMUSG00000026614;ENSMUSG00000026986;ENSMUSG00000045087;ENSMUSG00000035031;ENSMUSG00000052957;ENSMUSG00000095930;ENSMUSG00000021765;ENSMUSG00000008153;ENSMUSG00000047496;…	ENSMUSG00000049130;ENSMUSG00000030022;ENSMUSG00000029032;ENSMUSG00000043421;ENSMUSG00000028354;ENSMUSG00000026479;ENSMUSG00000008734;ENSMUSG00000024922;ENSMUSG00000033777;ENSMUSG00000025351;ENSMUSG00000026042;ENSMUSG00000023972;ENSMUSG00000028111;ENSMUSG00000025002;ENSMUSG00000025780;ENSMUSG00000021253;ENSMUSG00000015312;ENSMUSG00000027315;ENSMUSG00000045382;ENSMUSG00000020695;ENSMUSG00000066687;…	58	74
biological process	response to stimulus	GO:0050896	ENSMUSG00000044359;ENSMUSG00000027765;ENSMUSG00000104713;ENSMUSG00000022181;ENSMUSG00000092021;ENSMUSG00000008999;ENSMUSG00000021594;ENSMUSG00000020638;ENSMUSG00000046997;ENSMUSG00000105096;ENSMUSG00000026614;ENSMUSG00000096852;ENSMUSG00000026986;ENSMUSG00000052957;ENSMUSG00000045087;ENSMUSG00000035031;ENSMUSG00000095930;ENSMUSG00000021765;ENSMUSG00000036083;ENSMUSG00000027762;ENSMUSG00000074896;…	ENSMUSG00000034810;ENSMUSG00000042804;ENSMUSG00000090264;ENSMUSG00000035910;ENSMUSG00000020099;ENSMUSG00000028278;ENSMUSG00000029309;ENSMUSG00000049723;ENSMUSG00000032717;ENSMUSG00000029673;ENSMUSG00000067158;ENSMUSG00000003534;ENSMUSG00000024087;ENSMUSG00000111709;ENSMUSG00000020431;ENSMUSG00000025321;ENSMUSG00000032849;ENSMUSG00000021118;ENSMUSG00000032271;ENSMUSG00000020911;ENSMUSG00000027004;…	55	55
biological process	metabolic process	GO:0008152	ENSMUSG00000026839;ENSMUSG00000060224;ENSMUSG00000046070;ENSMUSG00000066071;ENSMUSG00000027820;ENSMUSG00000068246;NewGene_32252;ENSMUSG00000021259;ENSMUSG00000023122;ENSMUSG00000021210;ENSMUSG00000020205;ENSMUSG00000037797;ENSMUSG00000039519;ENSMUSG00000026669;NewGene_9801;ENSMUSG00000063704;ENSMUSG00000020889;ENSMUSG00000070661;ENSMUSG00000027762;ENSMUSG00000036083;ENSMUSG00000063730;ENSMUSG0000…	ENSMUSG00000061666;ENSMUSG00000021678;ENSMUSG00000042808;ENSMUSG00000003849;ENSMUSG00000022947;ENSMUSG00000030022;ENSMUSG00000074179;ENSMUSG00000026691;ENSMUSG00000020893;NewGene_33440;ENSMUSG00000032374;ENSMUSG00000023972;ENSMUSG00000040675;ENSMUSG00000022816;ENSMUSG00000028111;ENSMUSG00000023067;ENSMUSG00000025002;ENSMUSG00000047497;ENSMUSG00000074183;ENSMUSG00000025780;ENSMUSG00000032098;ENSMU…	48	63
biological process	localization	GO:0051179	ENSMUSG00000031271;ENSMUSG00000026614;ENSMUSG00000057346;ENSMUSG00000024411;ENSMUSG00000044359;ENSMUSG00000027765;ENSMUSG00000008999;ENSMUSG00000037321;ENSMUSG00000036863;ENSMUSG00000028270;ENSMUSG00000004951;ENSMUSG00000035692;ENSMUSG00000027762;ENSMUSG00000036083;ENSMUSG00000070661;ENSMUSG00000034591;ENSMUSG00000029380;ENSMUSG00000063704;ENSMUSG00000022215;ENSMUSG00000030737;ENSMUSG00000036110;…	ENSMUSG00000031150;ENSMUSG00000003309;ENSMUSG00000039347;ENSMUSG00000031538;ENSMUSG00000032849;ENSMUSG00000025321;ENSMUSG00000030237;ENSMUSG00000041313;ENSMUSG00000053303;ENSMUSG00000010095;ENSMUSG00000023828;ENSMUSG00000010154;ENSMUSG00000022340;ENSMUSG00000030616;ENSMUSG00000034810;ENSMUSG00000035910;ENSMUSG00000029673;ENSMUSG00000049723;ENSMUSG00000001918;ENSMUSG00000024529;ENSMUSG00000023992;…	33	37
biological process	signaling	GO:0023052	ENSMUSG00000026614;ENSMUSG00000029380;ENSMUSG00000070661;ENSMUSG00000046997;ENSMUSG00000063704;ENSMUSG00000020889;ENSMUSG00000008999;ENSMUSG00000044359;ENSMUSG00000027765;ENSMUSG00000034855;ENSMUSG00000035692;ENSMUSG00000004951;ENSMUSG00000046532;ENSMUSG00000069874;ENSMUSG00000021775;ENSMUSG00000036863;ENSMUSG00000049109;ENSMUSG00000008153;ENSMUSG00000035864;ENSMUSG00000023800;ENSMUSG00000046070;…	ENSMUSG00000023992;ENSMUSG00000050896;ENSMUSG00000024529;ENSMUSG00000020108;ENSMUSG00000021253;ENSMUSG00000030827;ENSMUSG00000027204;ENSMUSG00000024049;ENSMUSG00000031785;ENSMUSG00000020695;ENSMUSG00000045382;ENSMUSG00000043421;ENSMUSG00000049130;ENSMUSG00000021678;ENSMUSG00000023067;ENSMUSG00000023972;ENSMUSG00000022816;ENSMUSG00000033777;ENSMUSG00000008734;ENSMUSG00000020431;ENSMUSG00000025321;…	27	32
biological process	multicellular organismal process	GO:0032501	ENSMUSG00000020889;ENSMUSG00000028957;ENSMUSG00000042834;ENSMUSG00000030737;ENSMUSG00000027765;ENSMUSG00000021594;ENSMUSG00000022181;ENSMUSG00000008999;ENSMUSG00000040017;ENSMUSG00000049109;ENSMUSG00000023057;ENSMUSG00000046532;ENSMUSG00000027820;ENSMUSG00000046179;ENSMUSG00000073460;ENSMUSG00000030968;ENSMUSG00000035692;ENSMUSG00000026986;ENSMUSG00000027762;ENSMUSG00000021765;ENSMUSG00000008153;…	ENSMUSG00000020099;ENSMUSG00000035910;ENSMUSG00000034810;ENSMUSG00000022340;ENSMUSG00000031995;ENSMUSG00000067158;ENSMUSG00000029304;ENSMUSG00000032717;ENSMUSG00000042379;ENSMUSG00000029673;ENSMUSG00000037139;ENSMUSG00000025321;ENSMUSG00000032271;ENSMUSG00000023913;ENSMUSG00000027004;ENSMUSG00000010154;ENSMUSG00000030237;ENSMUSG00000040711;ENSMUSG00000021678;ENSMUSG00000022947;ENSMUSG00000053702;…	22	44
biological process	immune system process	GO:0002376	ENSMUSG00000049109;ENSMUSG00000028270;ENSMUSG00000037321;ENSMUSG00000069874;ENSMUSG00000022149;ENSMUSG00000034855;ENSMUSG00000035692;ENSMUSG00000035031;ENSMUSG00000079164;ENSMUSG00000027762;ENSMUSG00000021765;ENSMUSG00000096727;ENSMUSG00000029380;ENSMUSG00000079362;ENSMUSG00000040253;ENSMUSG00000105096;ENSMUSG00000104713;ENSMUSG00000034459;ENSMUSG00000062488;ENSMUSG00000022181;ENSMUSG00000092021	ENSMUSG00000049130;ENSMUSG00000021678;ENSMUSG00000033777;ENSMUSG00000066687;ENSMUSG00000090264;ENSMUSG00000020108;ENSMUSG00000023992	21	7
biological process	developmental process	GO:0032502	ENSMUSG00000008153;ENSMUSG00000035864;ENSMUSG00000046070;ENSMUSG00000021765;ENSMUSG00000026986;ENSMUSG00000046532;ENSMUSG00000027820;ENSMUSG00000030968;ENSMUSG00000073460;ENSMUSG00000046179;ENSMUSG00000049109;ENSMUSG00000021594;ENSMUSG00000008999;ENSMUSG00000022181;ENSMUSG00000027765;ENSMUSG00000042834;ENSMUSG00000030737;ENSMUSG00000020889	ENSMUSG00000026840;ENSMUSG00000021678;ENSMUSG00000003849;ENSMUSG00000053702;ENSMUSG00000025351;ENSMUSG00000023067;ENSMUSG00000040675;ENSMUSG00000023972;ENSMUSG00000026042;ENSMUSG00000024922;ENSMUSG00000050896;ENSMUSG00000021253;ENSMUSG00000023992;ENSMUSG00000027737;ENSMUSG00000027864;ENSMUSG00000032098;ENSMUSG00000018623;ENSMUSG00000024049;ENSMUSG00000027204;ENSMUSG00000026494;ENSMUSG00000020593;…	18	42
biological process	interspecies interaction between organisms	GO:0044419	ENSMUSG00000062488;ENSMUSG00000092021;ENSMUSG00000034459;ENSMUSG00000104713;ENSMUSG00000040253;ENSMUSG00000105096;ENSMUSG00000020638;ENSMUSG00000020889;ENSMUSG00000079362;ENSMUSG00000027559;ENSMUSG00000079164;ENSMUSG00000069874;ENSMUSG00000034855;ENSMUSG00000035692;ENSMUSG00000004951;ENSMUSG00000028270	ENSMUSG00000030022;NewGene_4929;NewGene_27110;ENSMUSG00000021678;ENSMUSG00000023992;ENSMUSG00000034810;ENSMUSG00000020108;NewGene_31723;ENSMUSG00000090264;NewGene_33440;NewGene_10984;ENSMUSG00000049723	16	12
biological process	locomotion	GO:0040011	ENSMUSG00000036863;ENSMUSG00000027765;ENSMUSG00000029380;ENSMUSG00000034855;ENSMUSG00000008999;ENSMUSG00000030968;ENSMUSG00000036995	ENSMUSG00000029673;ENSMUSG00000025351;ENSMUSG00000049723;ENSMUSG00000023972;ENSMUSG00000029442;ENSMUSG00000045382;ENSMUSG00000031785;ENSMUSG00000024529;ENSMUSG00000049130;ENSMUSG00000021678;ENSMUSG00000047497;ENSMUSG00000031538;ENSMUSG00000035910;ENSMUSG00000025321	7	14
biological process	biological adhesion	GO:0022610	ENSMUSG00000028270;ENSMUSG00000104713;ENSMUSG00000040253;ENSMUSG00000004098;ENSMUSG00000008153;ENSMUSG00000008999	ENSMUSG00000026413;ENSMUSG00000027204;ENSMUSG00000002808;ENSMUSG00000025351;ENSMUSG00000031785;ENSMUSG00000029304;ENSMUSG00000000305;ENSMUSG00000025321;ENSMUSG00000047497	6	9
biological process	reproduction	GO:0000003	ENSMUSG00000046532;ENSMUSG00000021594;ENSMUSG00000030968;ENSMUSG00000008999;ENSMUSG00000021765;ENSMUSG00000046179	ENSMUSG00000024922;ENSMUSG00000029442;ENSMUSG00000042942;ENSMUSG00000031785;ENSMUSG00000066687;ENSMUSG00000010154;ENSMUSG00000032717;ENSMUSG00000018623;ENSMUSG00000021253	6	9
biological process	reproductive process	GO:0022414	ENSMUSG00000021594;ENSMUSG00000046532;ENSMUSG00000021765;ENSMUSG00000046179;ENSMUSG00000030968;ENSMUSG00000008999	ENSMUSG00000024922;ENSMUSG00000066687;ENSMUSG00000031785;ENSMUSG00000010154;ENSMUSG00000042942;ENSMUSG00000029442;ENSMUSG00000032717;ENSMUSG00000018623;ENSMUSG00000021253	6	9
biological process	multi-organism process	GO:0051704	ENSMUSG00000034459;ENSMUSG00000021765;ENSMUSG00000030968;ENSMUSG00000046532	ENSMUSG00000024922;ENSMUSG00000010154;ENSMUSG00000066687;ENSMUSG00000021253;ENSMUSG00000018623;ENSMUSG00000023992	4	6
biological process	rhythmic process	GO:0048511	ENSMUSG00000021594;ENSMUSG00000059824;ENSMUSG00000028957;ENSMUSG00000020889	ENSMUSG00000020893;ENSMUSG00000018623	4	2
biological process	behavior	GO:0007610	ENSMUSG00000021594;ENSMUSG00000027820;ENSMUSG00000027765	ENSMUSG00000029673	3	1
biological process	detoxification	GO:0098754	ENSMUSG00000036083	ENSMUSG00000042808;ENSMUSG00000018339;ENSMUSG00000003849	1	3
biological process	growth	GO:0040007	ENSMUSG00000046532	ENSMUSG00000026494;ENSMUSG00000027864;ENSMUSG00000023972;ENSMUSG00000029673	1	4
biological process	pigmentation	GO:0043473	ENSMUSG00000040017	ENSMUSG00000025351	1	1
cellular component	cellular anatomical entity	GO:0110165	ENSMUSG00000021928;ENSMUSG00000026986;ENSMUSG00000047496;ENSMUSG00000008153;ENSMUSG00000066363;ENSMUSG00000028270;ENSMUSG00000003477;ENSMUSG00000001604;ENSMUSG00000037321;ENSMUSG00000004098;ENSMUSG00000069874;ENSMUSG00000025270;ENSMUSG00000046179;ENSMUSG00000022149;ENSMUSG00000027765;ENSMUSG00000044734;ENSMUSG00000027983;ENSMUSG00000059824;ENSMUSG00000008999;NewGene_11516;ENSMUSG00000046997;ENSMU…	ENSMUSG00000029675;ENSMUSG00000060716;NewGene_20185;ENSMUSG00000028278;ENSMUSG00000070867;ENSMUSG00000067158;ENSMUSG00000003534;ENSMUSG00000001918;ENSMUSG00000020901;ENSMUSG00000019997;ENSMUSG00000032849;ENSMUSG00000050192;ENSMUSG00000021118;ENSMUSG00000053303;ENSMUSG00000027004;ENSMUSG00000020911;ENSMUSG00000023913;ENSMUSG00000026840;ENSMUSG00000043421;ENSMUSG00000053702;ENSMUSG00000049130;ENSMU…	104	132
cellular component	intracellular	GO:0005622	ENSMUSG00000096852;ENSMUSG00000026614;ENSMUSG00000105096;ENSMUSG00000020638;ENSMUSG00000096727;ENSMUSG00000046997;ENSMUSG00000059824;ENSMUSG00000021594;ENSMUSG00000092021;ENSMUSG00000027765;ENSMUSG00000104713;ENSMUSG00000069874;ENSMUSG00000046532;ENSMUSG00000046179;ENSMUSG00000025270;ENSMUSG00000073460;ENSMUSG00000004951;ENSMUSG00000028270;ENSMUSG00000037321;ENSMUSG00000001604;ENSMUSG00000003477;…	ENSMUSG00000050896;ENSMUSG00000072568;ENSMUSG00000024529;ENSMUSG00000030137;ENSMUSG00000020108;ENSMUSG00000027737;ENSMUSG00000032024;ENSMUSG00000052565;ENSMUSG00000026494;ENSMUSG00000022096;ENSMUSG00000074179;ENSMUSG00000021678;ENSMUSG00000019986;ENSMUSG00000003849;ENSMUSG00000022947;ENSMUSG00000021278;ENSMUSG00000057895;ENSMUSG00000023067;ENSMUSG00000022816;ENSMUSG00000020893;ENSMUSG00000028238;…	56	69
cellular component	protein-containing complex	GO:0032991	ENSMUSG00000022181;ENSMUSG00000072664;NewGene_6264;ENSMUSG00000026669;ENSMUSG00000046997;ENSMUSG00000096727;ENSMUSG00000008153;ENSMUSG00000046070;ENSMUSG00000078234;ENSMUSG00000035031;ENSMUSG00000046532;ENSMUSG00000004098;ENSMUSG00000022149;ENSMUSG00000046179;ENSMUSG00000049109;ENSMUSG00000040017;ENSMUSG00000037321	ENSMUSG00000021278;ENSMUSG00000028238;ENSMUSG00000026479;ENSMUSG00000023067;ENSMUSG00000026042;ENSMUSG00000051627;ENSMUSG00000022096;ENSMUSG00000034593;ENSMUSG00000026494;ENSMUSG00000034463;ENSMUSG00000066687;ENSMUSG00000045382;ENSMUSG00000024049;ENSMUSG00000052565;ENSMUSG00000026413;ENSMUSG00000034810;ENSMUSG00000081058;ENSMUSG00000001506;ENSMUSG00000060981;ENSMUSG00000067158;ENSMUSG00000063568;…	17	32
molecular function	binding	GO:0005488	ENSMUSG00000008153;ENSMUSG00000028270;ENSMUSG00000037321;ENSMUSG00000001604;ENSMUSG00000069874;ENSMUSG00000004098;ENSMUSG00000078688;ENSMUSG00000025270;ENSMUSG00000046179;ENSMUSG00000027765;ENSMUSG00000027983;ENSMUSG00000073435;ENSMUSG00000059824;ENSMUSG00000008999;NewGene_11516;ENSMUSG00000046997;ENSMUSG00000046879;ENSMUSG00000017830;ENSMUSG00000057346;ENSMUSG00000054072;ENSMUSG00000096688;ENSMU…	ENSMUSG00000023067;ENSMUSG00000022816;ENSMUSG00000057895;NewGene_33440;ENSMUSG00000027223;ENSMUSG00000020893;ENSMUSG00000051343;ENSMUSG00000022947;ENSMUSG00000003849;ENSMUSG00000021278;ENSMUSG00000027530;ENSMUSG00000019986;ENSMUSG00000018623;NewGene_10984;ENSMUSG00000052565;ENSMUSG00000031785;ENSMUSG00000022096;ENSMUSG00000002020;ENSMUSG00000026494;ENSMUSG00000018339;ENSMUSG00000023992;ENSMUSG000…	94	99
molecular function	catalytic activity	GO:0003824	ENSMUSG00000066071;ENSMUSG00000026839;ENSMUSG00000060224;ENSMUSG00000023341;ENSMUSG00000023122;ENSMUSG00000021259;ENSMUSG00000021210;ENSMUSG00000027820;ENSMUSG00000078920;ENSMUSG00000069922;ENSMUSG00000030968;NewGene_32252;ENSMUSG00000072664;ENSMUSG00000037797;ENSMUSG00000039519;NewGene_6264;ENSMUSG00000057103;ENSMUSG00000105504;NewGene_9801;ENSMUSG00000063704;ENSMUSG00000078853;ENSMUSG0000007936…	ENSMUSG00000024087;ENSMUSG00000020431;ENSMUSG00000111709;ENSMUSG00000020901;ENSMUSG00000031538;ENSMUSG00000005800;ENSMUSG00000032849;ENSMUSG00000029752;NewGene_27110;ENSMUSG00000010095;ENSMUSG00000015568;ENSMUSG00000023913;ENSMUSG00000032271;ENSMUSG00000030800;ENSMUSG00000001555;ENSMUSG00000074254;ENSMUSG00000004038;ENSMUSG00000049723;ENSMUSG00000070867;ENSMUSG00000020473;ENSMUSG00000031995;ENSMU…	57	58
molecular function	transporter activity	GO:0005215	ENSMUSG00000036110;ENSMUSG00000030737;ENSMUSG00000024411;ENSMUSG00000029650;ENSMUSG00000026614;ENSMUSG00000044378;ENSMUSG00000034591;ENSMUSG00000037321;ENSMUSG00000052562;ENSMUSG00000036083;ENSMUSG00000044367;ENSMUSG00000041698;ENSMUSG00000030762	ENSMUSG00000075044;ENSMUSG00000032849;ENSMUSG00000027737;ENSMUSG00000039347;ENSMUSG00000067656;ENSMUSG00000034810;ENSMUSG00000023828;ENSMUSG00000028238;ENSMUSG00000001918;ENSMUSG00000032122;ENSMUSG00000014158;ENSMUSG00000041313;ENSMUSG00000053303;ENSMUSG00000030237	13	14
molecular function	molecular transducer activity	GO:0060089	ENSMUSG00000021775;ENSMUSG00000020889;ENSMUSG00000027762;ENSMUSG00000064225;ENSMUSG00000079164;ENSMUSG00000045087;ENSMUSG00000044359;ENSMUSG00000027765	ENSMUSG00000023992;ENSMUSG00000042804;ENSMUSG00000050896;ENSMUSG00000025321;ENSMUSG00000049130;ENSMUSG00000021678;ENSMUSG00000020099;ENSMUSG00000045382;ENSMUSG00000020695;ENSMUSG00000031785;ENSMUSG00000033777;ENSMUSG00000008734;ENSMUSG00000003534	8	13
molecular function	transcription regulator activity	GO:0140110	ENSMUSG00000021775;ENSMUSG00000046532;ENSMUSG00000046179;ENSMUSG00000020889;NewGene_27703;ENSMUSG00000059824;ENSMUSG00000022389;ENSMUSG00000026104	ENSMUSG00000057895;ENSMUSG00000022096;ENSMUSG00000024922;ENSMUSG00000020473;ENSMUSG00000063568;ENSMUSG00000066687	8	6
molecular function	molecular function regulator	GO:0098772	ENSMUSG00000036995;ENSMUSG00000023800;ENSMUSG00000008999;ENSMUSG00000034855;ENSMUSG00000069874;ENSMUSG00000029380;ENSMUSG00000044734	ENSMUSG00000026358;ENSMUSG00000027204;ENSMUSG00000023067;ENSMUSG00000025780;ENSMUSG00000030827;ENSMUSG00000020901;ENSMUSG00000021253;ENSMUSG00000029032;ENSMUSG00000050896;ENSMUSG00000027315	7	10
molecular function	structural molecule activity	GO:0005198	NewGene_7380;ENSMUSG00000004098;ENSMUSG00000043924	ENSMUSG00000026840;ENSMUSG00000029675;ENSMUSG00000001506;ENSMUSG00000030137;ENSMUSG00000024049;ENSMUSG00000026042;ENSMUSG00000037139;ENSMUSG00000027204;ENSMUSG00000034463;ENSMUSG00000067158;ENSMUSG00000020911	3	11
molecular function	protein folding chaperone	GO:0044183	ENSMUSG00000004951		1	0
molecular function	antioxidant activity	GO:0016209		ENSMUSG00000003849;ENSMUSG00000018339;ENSMUSG00000042808	0	3
molecular function	molecular sequestering activity	GO:0140313		ENSMUSG00000023067	0	1
molecular function	translation regulator activity	GO:0045182		ENSMUSG00000050192	0	1

## Sheet: HPL vs. HL
#GO_classify1	GO_classify2	GO_ID	Up_ID	Down_ID	Up_gene number	Down_gene number
biological process	cellular process	GO:0009987	ENSMUSG00000079523;ENSMUSG00000042834;ENSMUSG00000030707;ENSMUSG00000040938;ENSMUSG00000021775;NewGene_26174;ENSMUSG00000013275;ENSMUSG00000026981;ENSMUSG00000028933;ENSMUSG00000042349;ENSMUSG00000073968;ENSMUSG00000044197;ENSMUSG00000054520;ENSMUSG00000070639;ENSMUSG00000026786;ENSMUSG00000005410;ENSMUSG00000029201;ENSMUSG00000054065;ENSMUSG00000045751;ENSMUSG00000023259;ENSMUSG00000030786;ENSMU…	ENSMUSG00000026526;ENSMUSG00000021594;ENSMUSG00000039632;ENSMUSG00000033530;ENSMUSG00000041698;ENSMUSG00000024430;ENSMUSG00000057666;NewGene_31937;ENSMUSG00000028641;ENSMUSG00000024421;ENSMUSG00000061353;ENSMUSG00000038526;ENSMUSG00000021591;ENSMUSG00000022149;ENSMUSG00000023078;ENSMUSG00000041293;ENSMUSG00000022041;ENSMUSG00000056091;ENSMUSG00000001670;ENSMUSG00000039202;ENSMUSG00000026922;ENSMU…	432	165
biological process	biological regulation	GO:0065007	ENSMUSG00000028364;ENSMUSG00000026413;ENSMUSG00000045333;ENSMUSG00000026536;ENSMUSG00000000290;ENSMUSG00000039316;ENSMUSG00000054717;ENSMUSG00000018899;ENSMUSG00000079227;ENSMUSG00000026796;ENSMUSG00000025165;ENSMUSG00000055069;ENSMUSG00000032500;ENSMUSG00000029552;ENSMUSG00000020914;ENSMUSG00000029204;ENSMUSG00000075304;ENSMUSG00000079363;ENSMUSG00000049723;ENSMUSG00000021007;ENSMUSG00000021379;…	ENSMUSG00000036585;ENSMUSG00000025340;ENSMUSG00000038949;ENSMUSG00000011305;ENSMUSG00000034774;ENSMUSG00000074622;ENSMUSG00000046794;ENSMUSG00000059325;ENSMUSG00000048489;ENSMUSG00000051748;ENSMUSG00000024558;ENSMUSG00000057722;ENSMUSG00000031545;ENSMUSG00000030237;ENSMUSG00000003721;ENSMUSG00000025207;ENSMUSG00000016024;ENSMUSG00000035413;ENSMUSG00000022505;ENSMUSG00000024962;ENSMUSG00000026435;…	355	136
biological process	response to stimulus	GO:0050896	ENSMUSG00000052336;ENSMUSG00000029298;ENSMUSG00000027995;ENSMUSG00000027230;ENSMUSG00000029322;ENSMUSG00000032315;ENSMUSG00000052013;ENSMUSG00000002699;ENSMUSG00000026104;ENSMUSG00000068220;ENSMUSG00000027715;ENSMUSG00000027356;ENSMUSG00000000440;ENSMUSG00000022436;ENSMUSG00000015340;ENSMUSG00000028884;ENSMUSG00000061578;ENSMUSG00000006585;ENSMUSG00000024610;ENSMUSG00000001281;ENSMUSG00000022814;…	ENSMUSG00000006445;ENSMUSG00000023067;ENSMUSG00000021594;ENSMUSG00000022181;ENSMUSG00000061353;ENSMUSG00000039601;ENSMUSG00000026614;ENSMUSG00000039202;ENSMUSG00000022149;ENSMUSG00000023078;ENSMUSG00000041293;ENSMUSG00000022041;ENSMUSG00000025991;ENSMUSG00000063838;ENSMUSG00000090264;ENSMUSG00000052957;ENSMUSG00000057315;ENSMUSG00000026922;ENSMUSG00000038894;ENSMUSG00000028150;ENSMUSG00000009633;…	271	73
biological process	metabolic process	GO:0008152	ENSMUSG00000022474;ENSMUSG00000039316;ENSMUSG00000029925;ENSMUSG00000022947;ENSMUSG00000091867;ENSMUSG00000002870;ENSMUSG00000023122;ENSMUSG00000054717;ENSMUSG00000025203;ENSMUSG00000038541;ENSMUSG00000054252;ENSMUSG00000040152;ENSMUSG00000019590;ENSMUSG00000024640;ENSMUSG00000005220;ENSMUSG00000040621;ENSMUSG00000069874;ENSMUSG00000003283;ENSMUSG00000032500;ENSMUSG00000027030;ENSMUSG00000028633;…	ENSMUSG00000025533;ENSMUSG00000032599;ENSMUSG00000051716;ENSMUSG00000044139;ENSMUSG00000056035;ENSMUSG00000046794;ENSMUSG00000059325;ENSMUSG00000015890;ENSMUSG00000038092;ENSMUSG00000029597;ENSMUSG00000032735;ENSMUSG00000025185;ENSMUSG00000027597;ENSMUSG00000029695;ENSMUSG00000025340;ENSMUSG00000027360;ENSMUSG00000056749;ENSMUSG00000048087;ENSMUSG00000020038;ENSMUSG00000071547;ENSMUSG00000038375;…	222	111
biological process	signaling	GO:0023052	ENSMUSG00000026875;ENSMUSG00000026043;ENSMUSG00000060470;ENSMUSG00000018819;ENSMUSG00000032849;ENSMUSG00000060579;ENSMUSG00000033450;ENSMUSG00000022489;ENSMUSG00000042429;ENSMUSG00000046223;ENSMUSG00000030789;ENSMUSG00000034330;ENSMUSG00000051076;ENSMUSG00000069874;ENSMUSG00000029204;ENSMUSG00000002111;ENSMUSG00000059326;ENSMUSG00000032500;ENSMUSG00000027030;ENSMUSG00000026796;ENSMUSG00000079227;…	ENSMUSG00000041119;ENSMUSG00000038894;ENSMUSG00000028150;ENSMUSG00000030494;ENSMUSG00000061718;ENSMUSG00000009633;ENSMUSG00000003279;ENSMUSG00000030257;ENSMUSG00000052684;ENSMUSG00000049532;ENSMUSG00000036585;ENSMUSG00000039481;ENSMUSG00000044359;ENSMUSG00000032482;ENSMUSG00000020038;ENSMUSG00000016024;ENSMUSG00000024962;ENSMUSG00000025813;ENSMUSG00000025207;ENSMUSG00000003721;ENSMUSG00000024042;…	163	43
biological process	localization	GO:0051179	ENSMUSG00000054065;ENSMUSG00000031779;ENSMUSG00000023259;ENSMUSG00000037860;ENSMUSG00000067656;ENSMUSG00000024542;ENSMUSG00000042195;ENSMUSG00000020120;ENSMUSG00000030707;ENSMUSG00000040938;ENSMUSG00000018507;ENSMUSG00000013275;ENSMUSG00000070639;ENSMUSG00000035864;ENSMUSG00000075044;ENSMUSG00000062991;ENSMUSG00000041828;ENSMUSG00000024924;ENSMUSG00000041112;ENSMUSG00000025888;ENSMUSG00000034855;…	ENSMUSG00000001095;ENSMUSG00000067219;ENSMUSG00000014164;ENSMUSG00000032083;ENSMUSG00000022041;ENSMUSG00000031770;ENSMUSG00000023078;ENSMUSG00000066687;ENSMUSG00000075590;ENSMUSG00000016028;ENSMUSG00000026614;ENSMUSG00000061353;ENSMUSG00000026819;ENSMUSG00000033530;ENSMUSG00000019935;ENSMUSG00000030731;ENSMUSG00000041698;ENSMUSG00000006445;ENSMUSG00000028860;ENSMUSG00000026639;ENSMUSG00000025207;…	131	44
biological process	multicellular organismal process	GO:0032501	ENSMUSG00000059895;ENSMUSG00000022814;ENSMUSG00000037411;ENSMUSG00000000782;ENSMUSG00000020656;ENSMUSG00000028933;ENSMUSG00000049313;ENSMUSG00000031613;ENSMUSG00000021720;ENSMUSG00000038260;ENSMUSG00000027204;ENSMUSG00000042834;ENSMUSG00000033768;ENSMUSG00000031264;ENSMUSG00000029661;ENSMUSG00000031004;ENSMUSG00000033717;ENSMUSG00000045322;ENSMUSG00000002944;ENSMUSG00000027246;ENSMUSG00000020120;…	ENSMUSG00000031545;ENSMUSG00000025813;ENSMUSG00000025207;ENSMUSG00000003721;ENSMUSG00000030237;ENSMUSG00000024042;ENSMUSG00000026639;ENSMUSG00000020592;ENSMUSG00000020038;ENSMUSG00000032482;ENSMUSG00000078650;ENSMUSG00000038375;ENSMUSG00000046179;ENSMUSG00000024962;ENSMUSG00000032271;ENSMUSG00000035413;ENSMUSG00000022505;ENSMUSG00000028655;ENSMUSG00000023087;ENSMUSG00000070495;ENSMUSG00000026435;…	117	58
biological process	developmental process	GO:0032502	ENSMUSG00000052160;ENSMUSG00000049721;ENSMUSG00000021611;ENSMUSG00000021007;ENSMUSG00000049723;ENSMUSG00000037600;ENSMUSG00000021451;ENSMUSG00000075304;ENSMUSG00000048612;ENSMUSG00000018654;ENSMUSG00000045763;ENSMUSG00000024673;ENSMUSG00000025351;ENSMUSG00000020914;ENSMUSG00000001642;ENSMUSG00000024922;ENSMUSG00000043648;ENSMUSG00000033685;ENSMUSG00000029254;ENSMUSG00000026796;ENSMUSG00000043013;…	ENSMUSG00000059325;ENSMUSG00000057777;ENSMUSG00000051817;ENSMUSG00000039481;ENSMUSG00000048826;ENSMUSG00000036585;ENSMUSG00000043439;ENSMUSG00000052684;ENSMUSG00000049532;ENSMUSG00000020614;ENSMUSG00000039238;ENSMUSG00000026435;ENSMUSG00000024962;ENSMUSG00000028655;ENSMUSG00000035413;ENSMUSG00000022505;ENSMUSG00000032271;ENSMUSG00000038375;ENSMUSG00000046179;ENSMUSG00000020592;ENSMUSG00000032482;…	111	52
biological process	immune system process	GO:0002376	ENSMUSG00000034634;ENSMUSG00000028525;ENSMUSG00000031093;ENSMUSG00000020437;ENSMUSG00000036526;ENSMUSG00000046688;ENSMUSG00000037321;ENSMUSG00000037921;ENSMUSG00000034330;ENSMUSG00000042817;ENSMUSG00000032690;ENSMUSG00000030263;ENSMUSG00000033777;ENSMUSG00000028270;ENSMUSG00000061132;ENSMUSG00000096727;ENSMUSG00000041538;ENSMUSG00000022346;ENSMUSG00000079491;ENSMUSG00000029380;ENSMUSG00000030577;…	ENSMUSG00000090264;ENSMUSG00000066687;ENSMUSG00000016024;ENSMUSG00000035413;ENSMUSG00000076441;ENSMUSG00000022149;ENSMUSG00000023078;ENSMUSG00000022181;ENSMUSG00000061353;ENSMUSG00000035031;ENSMUSG00000048826;ENSMUSG00000059022;ENSMUSG00000056749;ENSMUSG00000006445;ENSMUSG00000051748;ENSMUSG00000049577	110	16
biological process	interspecies interaction between organisms	GO:0044419	ENSMUSG00000020889;ENSMUSG00000045932;ENSMUSG00000044827;ENSMUSG00000019810;ENSMUSG00000032690;ENSMUSG00000032310;ENSMUSG00000057135;ENSMUSG00000062488;ENSMUSG00000045322;ENSMUSG00000046688;ENSMUSG00000002944;ENSMUSG00000034330;ENSMUSG00000028268;ENSMUSG00000037921;ENSMUSG00000051076;ENSMUSG00000027639;ENSMUSG00000028525;ENSMUSG00000059089;ENSMUSG00000024542;ENSMUSG00000035042;ENSMUSG00000046157;…	ENSMUSG00000052684;ENSMUSG00000043789;ENSMUSG00000020614;ENSMUSG00000025991;ENSMUSG00000090264;ENSMUSG00000051748;ENSMUSG00000047767;ENSMUSG00000006445;ENSMUSG00000038859;ENSMUSG00000052316;NewGene_3799;ENSMUSG00000076441;ENSMUSG00000016024	59	13
biological process	locomotion	GO:0040011	ENSMUSG00000000290;ENSMUSG00000034855;ENSMUSG00000027356;ENSMUSG00000026796;ENSMUSG00000079227;ENSMUSG00000062991;ENSMUSG00000040152;ENSMUSG00000026923;ENSMUSG00000041112;ENSMUSG00000044337;ENSMUSG00000000489;ENSMUSG00000020607;ENSMUSG00000021508;ENSMUSG00000052336;ENSMUSG00000025351;ENSMUSG00000024659;ENSMUSG00000040026;ENSMUSG00000021728;ENSMUSG00000049723;ENSMUSG00000020437;ENSMUSG00000030774;…	ENSMUSG00000039481;ENSMUSG00000016028;ENSMUSG00000026639;ENSMUSG00000025207;ENSMUSG00000061353;ENSMUSG00000023078;ENSMUSG00000016024;ENSMUSG00000022505;ENSMUSG00000006445	36	9
biological process	biological adhesion	GO:0022610	ENSMUSG00000026581;ENSMUSG00000035042;ENSMUSG00000030830;ENSMUSG00000027204;ENSMUSG00000030707;ENSMUSG00000026043;ENSMUSG00000027111;ENSMUSG00000001281;ENSMUSG00000028270;ENSMUSG00000030786;ENSMUSG00000054065;ENSMUSG00000006219;ENSMUSG00000028268;ENSMUSG00000030789;ENSMUSG00000020437;ENSMUSG00000021728;ENSMUSG00000104713;ENSMUSG00000025351;ENSMUSG00000029298;ENSMUSG00000052336;ENSMUSG00000032420;…	ENSMUSG00000026639;ENSMUSG00000022505;ENSMUSG00000016028;ENSMUSG00000021806;ENSMUSG00000052316;ENSMUSG00000024421;ENSMUSG00000034774	32	7
biological process	reproduction	GO:0000003	ENSMUSG00000024659;ENSMUSG00000031613;ENSMUSG00000020914;ENSMUSG00000049625;ENSMUSG00000005220;ENSMUSG00000022814;ENSMUSG00000032315;ENSMUSG00000021007;ENSMUSG00000036687;ENSMUSG00000049721;ENSMUSG00000070348;ENSMUSG00000022346;ENSMUSG00000045322;ENSMUSG00000038151;ENSMUSG00000027378;ENSMUSG00000031004;ENSMUSG00000033031;ENSMUSG00000020435;ENSMUSG00000055707;ENSMUSG00000034640;ENSMUSG00000026923;…	ENSMUSG00000020592;ENSMUSG00000024430;ENSMUSG00000039202;ENSMUSG00000046179;ENSMUSG00000066687;ENSMUSG00000021594;ENSMUSG00000022505;ENSMUSG00000070495;ENSMUSG00000034774	26	9
biological process	reproductive process	GO:0022414	ENSMUSG00000027378;ENSMUSG00000031004;ENSMUSG00000045322;ENSMUSG00000038151;ENSMUSG00000024922;ENSMUSG00000001642;ENSMUSG00000043648;ENSMUSG00000033685;ENSMUSG00000034329;ENSMUSG00000033031;ENSMUSG00000020435;ENSMUSG00000055707;ENSMUSG00000034640;ENSMUSG00000026923;ENSMUSG00000049625;ENSMUSG00000005220;ENSMUSG00000022814;ENSMUSG00000024659;ENSMUSG00000020914;ENSMUSG00000031613;ENSMUSG00000036687;…	ENSMUSG00000070495;ENSMUSG00000022505;ENSMUSG00000021594;ENSMUSG00000066687;ENSMUSG00000046179;ENSMUSG00000039202;ENSMUSG00000024430;ENSMUSG00000020592;ENSMUSG00000034774	26	9
biological process	multi-organism process	GO:0051704	ENSMUSG00000055707;ENSMUSG00000020435;ENSMUSG00000033031;ENSMUSG00000033685;ENSMUSG00000047810;ENSMUSG00000034329;ENSMUSG00000001642;ENSMUSG00000043648;ENSMUSG00000024922;ENSMUSG00000038151;ENSMUSG00000027378;ENSMUSG00000027639;ENSMUSG00000021007;ENSMUSG00000032315;ENSMUSG00000022346;ENSMUSG00000049721;ENSMUSG00000040026;ENSMUSG00000020914;ENSMUSG00000031613;ENSMUSG00000022814;ENSMUSG00000005220	ENSMUSG00000070495;ENSMUSG00000022505;ENSMUSG00000066687;ENSMUSG00000039202;ENSMUSG00000034774;ENSMUSG00000024430	21	6
biological process	behavior	GO:0007610	ENSMUSG00000027378;ENSMUSG00000062991;ENSMUSG00000049625;ENSMUSG00000021720;ENSMUSG00000052336;ENSMUSG00000074874;ENSMUSG00000033768	ENSMUSG00000052684;ENSMUSG00000061353;ENSMUSG00000025813;ENSMUSG00000031489;ENSMUSG00000016028;ENSMUSG00000021594;ENSMUSG00000025229;ENSMUSG00000028655	7	8
biological process	rhythmic process	GO:0048511	ENSMUSG00000028957;ENSMUSG00000020889;ENSMUSG00000059824;ENSMUSG00000024659;ENSMUSG00000000440	ENSMUSG00000056749;ENSMUSG00000020893;ENSMUSG00000052684;ENSMUSG00000076441;ENSMUSG00000021594;ENSMUSG00000023087;ENSMUSG00000055116;ENSMUSG00000020038	5	8
biological process	detoxification	GO:0098754	ENSMUSG00000003849;ENSMUSG00000028597;ENSMUSG00000032802		3	0
biological process	growth	GO:0040007	ENSMUSG00000026923;ENSMUSG00000028933;ENSMUSG00000039316	ENSMUSG00000078650	3	1
biological process	intraspecies interaction between organisms	GO:0051703	ENSMUSG00000033768		1	0
biological process	pigmentation	GO:0043473	ENSMUSG00000025351		1	0
biological process	biomineralization	GO:0110148		ENSMUSG00000020614	0	1
cellular component	cellular anatomical entity	GO:0110165	ENSMUSG00000059713;ENSMUSG00000075602;ENSMUSG00000064267;ENSMUSG00000050335;ENSMUSG00000057135;ENSMUSG00000003541;ENSMUSG00000037548;ENSMUSG00000036390;ENSMUSG00000028459;ENSMUSG00000061540;ENSMUSG00000038301;ENSMUSG00000037411;ENSMUSG00000022814;ENSMUSG00000042035;ENSMUSG00000029771;ENSMUSG00000001281;ENSMUSG00000028521;ENSMUSG00000020656;ENSMUSG00000024885;ENSMUSG00000032561;ENSMUSG00000079419;…	ENSMUSG00000027261;ENSMUSG00000039481;ENSMUSG00000048826;ENSMUSG00000032724;ENSMUSG00000049532;ENSMUSG00000072849;ENSMUSG00000020614;ENSMUSG00000060371;ENSMUSG00000034936;ENSMUSG00000009633;ENSMUSG00000057777;NewGene_29609;ENSMUSG00000074768;ENSMUSG00000050423;ENSMUSG00000040998;ENSMUSG00000060227;ENSMUSG00000048856;ENSMUSG00000019997;ENSMUSG00000052316;ENSMUSG00000032271;ENSMUSG00000038594;ENSMU…	546	205
cellular component	intracellular	GO:0005622	ENSMUSG00000027562;ENSMUSG00000040658;ENSMUSG00000027313;ENSMUSG00000031101;ENSMUSG00000018983;ENSMUSG00000073491;ENSMUSG00000104713;ENSMUSG00000015839;ENSMUSG00000029482;ENSMUSG00000040483;ENSMUSG00000021200;ENSMUSG00000105096;ENSMUSG00000092021;ENSMUSG00000051344;ENSMUSG00000027378;ENSMUSG00000007872;ENSMUSG00000040270;ENSMUSG00000004698;ENSMUSG00000035864;ENSMUSG00000022952;ENSMUSG00000041112;…	ENSMUSG00000003721;ENSMUSG00000025813;ENSMUSG00000031545;ENSMUSG00000035969;ENSMUSG00000028860;ENSMUSG00000031169;ENSMUSG00000024042;ENSMUSG00000039958;ENSMUSG00000042510;ENSMUSG00000046179;ENSMUSG00000028967;ENSMUSG00000038375;ENSMUSG00000032482;ENSMUSG00000020038;ENSMUSG00000023087;ENSMUSG00000022505;ENSMUSG00000026077;ENSMUSG00000032735;ENSMUSG00000034758;ENSMUSG00000015890;ENSMUSG00000043789;…	324	120
cellular component	protein-containing complex	GO:0032991	ENSMUSG00000030086;ENSMUSG00000027995;ENSMUSG00000001506;ENSMUSG00000078234;ENSMUSG00000034152;ENSMUSG00000024659;ENSMUSG00000015568;ENSMUSG00000018983;ENSMUSG00000070348;ENSMUSG00000028698;ENSMUSG00000027715;ENSMUSG00000036594;ENSMUSG00000031150;ENSMUSG00000021200;ENSMUSG00000025277;ENSMUSG00000039985;ENSMUSG00000002699;ENSMUSG00000037649;ENSMUSG00000034593;ENSMUSG00000015340;ENSMUSG00000028884;…	ENSMUSG00000020592;ENSMUSG00000066687;ENSMUSG00000046179;ENSMUSG00000022149;ENSMUSG00000045672;ENSMUSG00000014164;ENSMUSG00000003721;ENSMUSG00000026639;ENSMUSG00000039958;ENSMUSG00000031169;ENSMUSG00000055116;ENSMUSG00000002992;ENSMUSG00000050423;ENSMUSG00000006445;ENSMUSG00000046794;ENSMUSG00000023067;ENSMUSG00000026526;ENSMUSG00000049577;ENSMUSG00000022181;ENSMUSG00000035031;ENSMUSG00000052684;…	115	26
molecular function	binding	GO:0005488	ENSMUSG00000020656;ENSMUSG00000029752;ENSMUSG00000001281;ENSMUSG00000021720;ENSMUSG00000049038;ENSMUSG00000029771;ENSMUSG00000037411;ENSMUSG00000040061;ENSMUSG00000038642;ENSMUSG00000032561;ENSMUSG00000038260;ENSMUSG00000039232;ENSMUSG00000012428;ENSMUSG00000002944;ENSMUSG00000062488;ENSMUSG00000075602;ENSMUSG00000020143;ENSMUSG00000059713;ENSMUSG00000031004;ENSMUSG00000029338;ENSMUSG00000038301;…	ENSMUSG00000044359;ENSMUSG00000038375;ENSMUSG00000091971;ENSMUSG00000066154;ENSMUSG00000035969;ENSMUSG00000025813;ENSMUSG00000039958;ENSMUSG00000024042;ENSMUSG00000028072;NewGene_30460;ENSMUSG00000028860;ENSMUSG00000031169;ENSMUSG00000041119;ENSMUSG00000032599;ENSMUSG00000056035;ENSMUSG00000044786;ENSMUSG00000039238;ENSMUSG00000026077;ENSMUSG00000032735;ENSMUSG00000025185;ENSMUSG00000056749;ENSMU…	404	146
molecular function	catalytic activity	GO:0003824	ENSMUSG00000026773;ENSMUSG00000079494;ENSMUSG00000022489;ENSMUSG00000032690;ENSMUSG00000034329;ENSMUSG00000019823;ENSMUSG00000026691;ENSMUSG00000022221;ENSMUSG00000034330;ENSMUSG00000060579;ENSMUSG00000032849;ENSMUSG00000061758;ENSMUSG00000034765;ENSMUSG00000027408;ENSMUSG00000020473;ENSMUSG00000003779;ENSMUSG00000030800;ENSMUSG00000032596;ENSMUSG00000063268;ENSMUSG00000005547;ENSMUSG00000024030;…	ENSMUSG00000025991;ENSMUSG00000038173;ENSMUSG00000079563;ENSMUSG00000039470;ENSMUSG00000032392;ENSMUSG00000026922;ENSMUSG00000022615;ENSMUSG00000039202;ENSMUSG00000056091;ENSMUSG00000026348;ENSMUSG00000001670;ENSMUSG00000021591;ENSMUSG00000017718;ENSMUSG00000038526;ENSMUSG00000024665;NewGene_31937;ENSMUSG00000028641;ENSMUSG00000061292;ENSMUSG00000035828;ENSMUSG00000025004;ENSMUSG00000006445;ENSMU…	220	98
molecular function	molecular transducer activity	GO:0060089	ENSMUSG00000026271;ENSMUSG00000026610;ENSMUSG00000001281;ENSMUSG00000031613;ENSMUSG00000044197;ENSMUSG00000049313;ENSMUSG00000056529;ENSMUSG00000003379;ENSMUSG00000060470;ENSMUSG00000058715;ENSMUSG00000021775;ENSMUSG00000022103;ENSMUSG00000033717;ENSMUSG00000028859;ENSMUSG00000036362;ENSMUSG00000059089;ENSMUSG00000045322;ENSMUSG00000042429;ENSMUSG00000044827;ENSMUSG00000020889;ENSMUSG00000042817;…	ENSMUSG00000025089;ENSMUSG00000016028;ENSMUSG00000057722;ENSMUSG00000031489;ENSMUSG00000028072;ENSMUSG00000022041;ENSMUSG00000041293;ENSMUSG00000031298;ENSMUSG00000020038;ENSMUSG00000006445;ENSMUSG00000044359;ENSMUSG00000028150;ENSMUSG00000039202;ENSMUSG00000064225	55	14
molecular function	molecular function regulator	GO:0098772	ENSMUSG00000009687;ENSMUSG00000030047;ENSMUSG00000019876;ENSMUSG00000075602;ENSMUSG00000020143;ENSMUSG00000031093;ENSMUSG00000059713;ENSMUSG00000038807;ENSMUSG00000050335;ENSMUSG00000031779;ENSMUSG00000031709;ENSMUSG00000029417;ENSMUSG00000082361;ENSMUSG00000026981;ENSMUSG00000037411;ENSMUSG00000024486;ENSMUSG00000038608;ENSMUSG00000024013;ENSMUSG00000035042;ENSMUSG00000029380;ENSMUSG00000029484;…	ENSMUSG00000002992;ENSMUSG00000051748;ENSMUSG00000023067;ENSMUSG00000046794;ENSMUSG00000061718;ENSMUSG00000037709;ENSMUSG00000020614;ENSMUSG00000061353;ENSMUSG00000061751;ENSMUSG00000030257;ENSMUSG00000052684;ENSMUSG00000036585;ENSMUSG00000059908;ENSMUSG00000025340;ENSMUSG00000039481;ENSMUSG00000026475;ENSMUSG00000028356;ENSMUSG00000020021;ENSMUSG00000024962;ENSMUSG00000023078;ENSMUSG00000063838;…	53	24
molecular function	transcription regulator activity	GO:0140110	ENSMUSG00000091337;ENSMUSG00000026104;ENSMUSG00000073491;ENSMUSG00000018983;ENSMUSG00000070348;ENSMUSG00000022010;ENSMUSG00000015839;ENSMUSG00000075304;ENSMUSG00000018654;ENSMUSG00000027230;ENSMUSG00000045763;ENSMUSG00000002111;ENSMUSG00000024922;ENSMUSG00000062991;ENSMUSG00000026796;ENSMUSG00000043013;ENSMUSG00000018899;ENSMUSG00000022952;ENSMUSG00000026923;ENSMUSG00000052435;ENSMUSG00000067430;…	ENSMUSG00000055116;ENSMUSG00000028150;ENSMUSG00000031431;ENSMUSG00000025229;ENSMUSG00000051817;ENSMUSG00000074622;ENSMUSG00000051495;ENSMUSG00000049577;ENSMUSG00000039238;ENSMUSG00000049532;ENSMUSG00000052684;ENSMUSG00000026077;ENSMUSG00000022508;ENSMUSG00000056749;ENSMUSG00000020038;ENSMUSG00000066687;ENSMUSG00000046179;ENSMUSG00000070495;ENSMUSG00000071637;NewGene_27703	46	20
molecular function	transporter activity	GO:0005215	ENSMUSG00000064267;ENSMUSG00000023259;ENSMUSG00000030762;ENSMUSG00000067656;ENSMUSG00000042195;ENSMUSG00000026177;ENSMUSG00000037321;ENSMUSG00000036687;ENSMUSG00000001918;ENSMUSG00000038260;ENSMUSG00000055782;ENSMUSG00000040724;ENSMUSG00000029650;ENSMUSG00000040938;ENSMUSG00000032849;ENSMUSG00000009292;ENSMUSG00000013275;ENSMUSG00000018507;ENSMUSG00000024030;ENSMUSG00000070639;ENSMUSG00000047037;…	ENSMUSG00000028655;ENSMUSG00000022041;ENSMUSG00000026435;ENSMUSG00000028051;ENSMUSG00000042246;ENSMUSG00000030089;ENSMUSG00000034258;ENSMUSG00000001095;ENSMUSG00000030237;ENSMUSG00000067219;ENSMUSG00000026819;ENSMUSG00000050777;ENSMUSG00000041698;ENSMUSG00000032548;ENSMUSG00000019935;ENSMUSG00000036110;ENSMUSG00000026614	35	17
molecular function	structural molecule activity	GO:0005198	ENSMUSG00000023004;ENSMUSG00000020672;ENSMUSG00000026043;ENSMUSG00000030137;ENSMUSG00000027204;ENSMUSG00000021061;ENSMUSG00000029675;ENSMUSG00000072235;ENSMUSG00000001506;NewGene_26174;ENSMUSG00000006777;ENSMUSG00000031425;ENSMUSG00000063765;ENSMUSG00000026042;ENSMUSG00000043924;ENSMUSG00000027378;ENSMUSG00000079465;ENSMUSG00000029661	ENSMUSG00000045672;ENSMUSG00000026639;ENSMUSG00000025813	18	3
molecular function	cargo receptor activity	GO:0038024	ENSMUSG00000026390;ENSMUSG00000002944;ENSMUSG00000024924;ENSMUSG00000005220	ENSMUSG00000025185	4	1
molecular function	antioxidant activity	GO:0016209	ENSMUSG00000028597;ENSMUSG00000032802;ENSMUSG00000003849		3	0
molecular function	translation regulator activity	GO:0045182	ENSMUSG00000027246;ENSMUSG00000051579;ENSMUSG00000021838		3	0
molecular function	protein folding chaperone	GO:0044183	ENSMUSG00000024610		1	0
molecular function	molecular sequestering activity	GO:0140313		ENSMUSG00000023067	0	1
