# Supplementary material for: PCB169 exposure aggravated the development of non-alcoholic fatty liver in high-fat diet-induced male C57BL/6 mice
Source: Front Nutr. 2024 May 7;11:1350146. doi: 10.3389/fnut.2024.1350146 (PMC11110572; doi:10.3389/fnut.2024.1350146)
Supplement: Supplementary Table 7 — Summary of KEGG enrichment results for DEGs in the four comparison groups. [file Table_7.XLSX]

## Sheet: CPL vs. CL 
Table S7. Summary of KEGG enrichment results for DEGs in the four comparison groups
ID	Pathway	GeneRatio	BgRatio	Enrich_factor	qvalue	GeneID	Symbol	Gene number
ko00590	Arachidonic acid metabolism	40/884	123/10965	4.03	1.14065e-12	ENSMUSG00000003484/ENSMUSG00000004341/ENSMUSG00000015224/ENSMUSG00000017969/ENSMUSG00000018339/ENSMUSG00000022040/ENSMUSG00000022947/ENSMUSG00000024292/ENSMUSG00000025002/ENSMUSG00000025197/ENSMUSG00000027983/ENSMUSG00000027999/ENSMUSG00000028597/ENSMUSG00000028712/ENSMUSG00000029919/ENSMUSG00000029925/ENSMUSG00000030483/ENSMUSG00000040583/ENSMUSG00000040660/ENSMUSG00000042632/ENSMUSG00000042808/…	Cyp4f18/Gpx6/Cyp2j9/Ptgis/Gpx3/Ephx2/Cbr3/Cyp4f14/Cyp2c55/Cyp2c23/Cyp2u1/Pla2g12a/Gpx7/Cyp4a31/Hpgds/Tbxas1/Cyp2b10/Cyp2b13/Cyp2b9/Pla2g6/Gpx2/Cbr1/Mest/Cyp2j5/Cyp4a12a/Mup21/Mup3/Mup14/Mup7/Cyp4a12b/Mup20/Mup19/Mup16/Mup9/Mup2/Mup13/Cyp2c69/Mup12/Mup15/Mup17	40
ko00830	Retinol metabolism	34/884	115/10965	3.67	1.37749e-09	ENSMUSG00000005547/ENSMUSG00000024424/ENSMUSG00000025002/ENSMUSG00000025197/ENSMUSG00000025396/ENSMUSG00000028712/ENSMUSG00000029727/ENSMUSG00000030483/ENSMUSG00000031845/ENSMUSG00000032310/ENSMUSG00000032315/ENSMUSG00000035780/ENSMUSG00000035811/ENSMUSG00000035836/ENSMUSG00000037797/ENSMUSG00000040127/ENSMUSG00000040134/ENSMUSG00000040583/ENSMUSG00000040660/ENSMUSG00000054545/ENSMUSG00000055301/…	Cyp2a5/Ttc39c/Cyp2c55/Cyp2c23/Hsd17b6/Cyp4a31/Cyp3a13/Cyp2b10/Bco1/Cyp1a2/Cyp1a1/Ugt2a3/Ugt2b35/Ugt2b1/Adh4/Sdr9c7/Rdh7/Cyp2b13/Cyp2b9/Ugt1a6a/Adh7/Rdh9/Cyp3a59/Cyp4a12a/Cyp2a4/Rdh16f2/Cyp4a12b/Ugt1a7c/Ugt1a2/Ugt1a9/Cyp2a22/Cyp2c69/NewGene_24716/NewGene_24722	34
ko04610	Complement and coagulation cascades	31/884	112/10965	3.43	4.70799e-08	ENSMUSG00000000290/ENSMUSG00000001930/ENSMUSG00000015083/ENSMUSG00000021822/ENSMUSG00000022037/ENSMUSG00000022149/ENSMUSG00000022181/ENSMUSG00000026365/ENSMUSG00000026874/ENSMUSG00000027611/ENSMUSG00000028001/ENSMUSG00000029656/ENSMUSG00000030789/ENSMUSG00000031443/ENSMUSG00000033860/ENSMUSG00000034614/ENSMUSG00000035031/ENSMUSG00000036905/ENSMUSG00000037411/ENSMUSG00000037780/ENSMUSG00000040552/…	Itgb2/Vwf/C8g/Plau/Clu/C9/C6/Cfh/Hc/Procr/Fga/C8b/Itgax/F7/Fgg/Pik3ip1/C8a/C1qb/Serpine1/Mbl1/C3ar1/C5ar1/Cfhr1/Plg/Mug1/Gm4788/Serpina1e/Serpina1c/Klkb1/NewGene_10695/NewGene_10763	31
ko05204	Chemical carcinogenesis	31/884	115/10965	3.34	7.22968e-08	ENSMUSG00000004038/ENSMUSG00000024087/ENSMUSG00000024885/ENSMUSG00000025002/ENSMUSG00000025197/ENSMUSG00000026688/ENSMUSG00000029727/ENSMUSG00000029919/ENSMUSG00000030378/ENSMUSG00000030483/ENSMUSG00000030711/ENSMUSG00000032310/ENSMUSG00000032315/ENSMUSG00000035780/ENSMUSG00000035811/ENSMUSG00000035836/ENSMUSG00000037797/ENSMUSG00000040562/ENSMUSG00000040583/ENSMUSG00000040660/ENSMUSG00000051483/…	Gstm3/Cyp1b1/Aldh3b1/Cyp2c55/Cyp2c23/Mgst3/Cyp3a13/Hpgds/Sult2a8/Cyp2b10/Sult1a1/Cyp1a2/Cyp1a1/Ugt2a3/Ugt2b35/Ugt2b1/Adh4/Gstm2/Cyp2b13/Cyp2b9/Cbr1/Ugt1a6a/Adh7/Cyp3a59/Gm10639/Gsta1/Ugt1a7c/Ugt1a2/Ugt1a9/Cyp2c69/Gm3776	31
ko00140	Steroid hormone biosynthesis	30/884	112/10965	3.32	1.26608e-07	ENSMUSG00000000739/ENSMUSG00000021594/ENSMUSG00000024087/ENSMUSG00000025002/ENSMUSG00000025197/ENSMUSG00000025396/ENSMUSG00000029727/ENSMUSG00000030483/ENSMUSG00000032310/ENSMUSG00000032315/ENSMUSG00000035780/ENSMUSG00000035811/ENSMUSG00000035836/ENSMUSG00000038092/ENSMUSG00000038541/ENSMUSG00000039519/ENSMUSG00000040127/ENSMUSG00000040583/ENSMUSG00000040660/ENSMUSG00000054545/ENSMUSG00000061292/…	Sult5a1/Srd5a1/Cyp1b1/Cyp2c55/Cyp2c23/Hsd17b6/Cyp3a13/Cyp2b10/Cyp1a2/Cyp1a1/Ugt2a3/Ugt2b35/Ugt2b1/Hsd3b5/Srd5a2/Cyp7b1/Sdr9c7/Cyp2b13/Cyp2b9/Ugt1a6a/Cyp3a59/Hsd3b2/Cyp2d40/Cyp2d9/Ugt1a7c/Ugt1a2/Ugt1a9/Cyp2c69/Cyp2d12/NewGene_7378	30
ko00983	Drug metabolism - other enzymes	30/884	114/10965	3.26	1.59232e-07	ENSMUSG00000003500/ENSMUSG00000004038/ENSMUSG00000020649/ENSMUSG00000022615/ENSMUSG00000022814/ENSMUSG00000024066/ENSMUSG00000024177/ENSMUSG00000025574/ENSMUSG00000026688/ENSMUSG00000026839/ENSMUSG00000035780/ENSMUSG00000035811/ENSMUSG00000035836/ENSMUSG00000040562/ENSMUSG00000047394/ENSMUSG00000054545/ENSMUSG00000055730/ENSMUSG00000056973/ENSMUSG00000060560/ENSMUSG00000061825/ENSMUSG00000061959/…	Impdh1/Gstm3/Rrm2/Tymp/Umps/Xdh/Nme4/Tk1/Mgst3/Upp2/Ugt2a3/Ugt2b35/Ugt2b1/Gstm2/Odf3b/Ugt1a6a/Ces2a/Ces1d/Ces4a/Ces2c/Ces1e/Gm10639/Gsta1/Ces1b/Ugt1a7c/Ugt1a2/Ugt1a9/Gm3776/NewGene_28015/NewGene_28019	30
ko04512	ECM-receptor interaction	31/884	121/10965	3.18	1.59232e-07	ENSMUSG00000001119/ENSMUSG00000001281/ENSMUSG00000001506/ENSMUSG00000001930/ENSMUSG00000002900/ENSMUSG00000002944/ENSMUSG00000005087/ENSMUSG00000017009/ENSMUSG00000019899/ENSMUSG00000020241/ENSMUSG00000020592/ENSMUSG00000024421/ENSMUSG00000025321/ENSMUSG00000026479/ENSMUSG00000026639/ENSMUSG00000027111/ENSMUSG00000028364/ENSMUSG00000028626/ENSMUSG00000029304/ENSMUSG00000029661/ENSMUSG00000031502/…	Col6a1/Itgb7/Col1a1/Vwf/Lamb1/Cd36/Cd44/Sdc4/Lama2/Col6a2/Sdc1/Lama3/Itgb8/Lamc2/Lamb3/Itga6/Tnc/Col9a2/Spp1/Col1a2/Col4a1/Col4a2/Fras1/Thbs1/Vwce/Col6a3/Fam171b/Chadl/Col4a4/Efcc1/Col4a3	31
ko00980	Metabolism of xenobiotics by cytochrome P450	24/884	87/10965	3.42	1.68602e-06	ENSMUSG00000004038/ENSMUSG00000022947/ENSMUSG00000024087/ENSMUSG00000024885/ENSMUSG00000026688/ENSMUSG00000029919/ENSMUSG00000030378/ENSMUSG00000032310/ENSMUSG00000032315/ENSMUSG00000035780/ENSMUSG00000035811/ENSMUSG00000035836/ENSMUSG00000037797/ENSMUSG00000040562/ENSMUSG00000051483/ENSMUSG00000052974/ENSMUSG00000054545/ENSMUSG00000055301/ENSMUSG00000074179/ENSMUSG00000074183/ENSMUSG00000090124/…	Gstm3/Cbr3/Cyp1b1/Aldh3b1/Mgst3/Hpgds/Sult2a8/Cyp1a2/Cyp1a1/Ugt2a3/Ugt2b35/Ugt2b1/Adh4/Gstm2/Cbr1/Cyp2f2/Ugt1a6a/Adh7/Gm10639/Gsta1/Ugt1a7c/Ugt1a2/Ugt1a9/Gm3776	24
ko04974	Protein digestion and absorption	28/884	116/10965	2.99	2.76721e-06	ENSMUSG00000000958/ENSMUSG00000001119/ENSMUSG00000001506/ENSMUSG00000001918/ENSMUSG00000004098/ENSMUSG00000010095/ENSMUSG00000019838/ENSMUSG00000020241/ENSMUSG00000021565/ENSMUSG00000022180/ENSMUSG00000023243/ENSMUSG00000026042/ENSMUSG00000026043/ENSMUSG00000026837/ENSMUSG00000027820/ENSMUSG00000028339/ENSMUSG00000028626/ENSMUSG00000029661/ENSMUSG00000029675/ENSMUSG00000031502/ENSMUSG00000031503/…	Slc7a7/Col6a1/Col1a1/Slc1a5/Col5a3/Slc3a2/Slc16a10/Col6a2/Slc6a19/Slc7a8/Kcnk5/Col5a2/Col3a1/Col5a1/Mme/Col15a1/Col9a2/Col1a2/Eln/Col4a1/Col4a2/Col12a1/Col16a1/Col27a1/Col6a3/Slc8a1/Col4a4/Col4a3	28
ko04510	Focal adhesion	43/884	241/10965	2.21	1.36299e-05	ENSMUSG00000000489/ENSMUSG00000001119/ENSMUSG00000001281/ENSMUSG00000001506/ENSMUSG00000001930/ENSMUSG00000002900/ENSMUSG00000006219/ENSMUSG00000009376/ENSMUSG00000019899/ENSMUSG00000020053/ENSMUSG00000020122/ENSMUSG00000020241/ENSMUSG00000022439/ENSMUSG00000024421/ENSMUSG00000024696/ENSMUSG00000024962/ENSMUSG00000025321/ENSMUSG00000026479/ENSMUSG00000026639/ENSMUSG00000027111/ENSMUSG00000027646/…	Pdgfb/Col6a1/Itgb7/Col1a1/Vwf/Lamb1/Fblim1/Met/Lama2/Igf1/Egfr/Col6a2/Parvg/Lama3/Lpxn/Vegfb/Itgb8/Lamc2/Lamb3/Itga6/Src/Tnc/Col9a2/Pik3r3/Pdgfra/Spp1/Col1a2/Pak1/Tgfb1i1/Flna/Col4a1/Col4a2/Rac2/Vav1/Pik3cd/Thbs1/Col6a3/Fam171b/Prkcb/Chadl/Col4a4/Ccnd1/Col4a3	43
ko03320	PPAR signaling pathway	25/884	109/10965	2.84	3.04952e-05	ENSMUSG00000000440/ENSMUSG00000002831/ENSMUSG00000002944/ENSMUSG00000015568/ENSMUSG00000017754/ENSMUSG00000018796/ENSMUSG00000019874/ENSMUSG00000022383/ENSMUSG00000023057/ENSMUSG00000024665/ENSMUSG00000025059/ENSMUSG00000025203/ENSMUSG00000027513/ENSMUSG00000027530/ENSMUSG00000027533/ENSMUSG00000028603/ENSMUSG00000028712/ENSMUSG00000032079/ENSMUSG00000032083/ENSMUSG00000037071/ENSMUSG00000040618/…	Pparg/Plin4/Cd36/Lpl/Pltp/Acsl1/Fabp7/Ppara/Fabp2/Fads2/Gk/Scd2/Pck1/Fabp12/Fabp5/Scp2/Cyp4a31/Apoa5/Apoa1/Scd1/Pck2/Fabp4/Cyp4a12a/Cyp4a12b/C1qtnf5	25
ko00982	Drug metabolism - cytochrome P450	20/884	79/10965	3.14	6.32898e-05	ENSMUSG00000004038/ENSMUSG00000024885/ENSMUSG00000025037/ENSMUSG00000026688/ENSMUSG00000026691/ENSMUSG00000029919/ENSMUSG00000032310/ENSMUSG00000035780/ENSMUSG00000035811/ENSMUSG00000035836/ENSMUSG00000037797/ENSMUSG00000040562/ENSMUSG00000054545/ENSMUSG00000055301/ENSMUSG00000074179/ENSMUSG00000074183/ENSMUSG00000090124/ENSMUSG00000090171/ENSMUSG00000090175/ENSMUSG00000111709	Gstm3/Aldh3b1/Maoa/Mgst3/Fmo3/Hpgds/Cyp1a2/Ugt2a3/Ugt2b35/Ugt2b1/Adh4/Gstm2/Ugt1a6a/Adh7/Gm10639/Gsta1/Ugt1a7c/Ugt1a2/Ugt1a9/Gm3776	20
ko00480	Glutathione metabolism	19/884	81/10965	2.91	0.000338321	ENSMUSG00000002797/ENSMUSG00000004038/ENSMUSG00000004341/ENSMUSG00000018339/ENSMUSG00000020649/ENSMUSG00000026688/ENSMUSG00000027313/ENSMUSG00000028597/ENSMUSG00000028961/ENSMUSG00000029919/ENSMUSG00000031400/ENSMUSG00000040471/ENSMUSG00000040562/ENSMUSG00000042808/ENSMUSG00000057103/ENSMUSG00000074179/ENSMUSG00000074183/ENSMUSG00000079494/ENSMUSG00000111709	Ggct/Gstm3/Gpx6/Gpx3/Rrm2/Mgst3/Chac1/Gpx7/Pgd/Hpgds/G6pdx/Ggt6/Gstm2/Gpx2/Nat8f1/Gm10639/Gsta1/Nat8f5/Gm3776	19
ko00240	Pyrimidine metabolism	16/884	67/10965	2.96	0.00113731	ENSMUSG00000017176/ENSMUSG00000019989/ENSMUSG00000020649/ENSMUSG00000021236/ENSMUSG00000022615/ENSMUSG00000022814/ENSMUSG00000024177/ENSMUSG00000025574/ENSMUSG00000026839/ENSMUSG00000028633/ENSMUSG00000031360/ENSMUSG00000032420/ENSMUSG00000036813/ENSMUSG00000047394/ENSMUSG00000048120/ENSMUSG00000071547	Nt5c3b/Enpp3/Rrm2/Entpd5/Tymp/Umps/Nme4/Tk1/Upp2/Ctps/Ctps2/Nt5e/Entpd8/Odf3b/Entpd1/Nt5dc2	16
ko04933	AGE-RAGE signaling pathway in diabetic complications	21/884	104/10965	2.5	0.00118889	ENSMUSG00000001506/ENSMUSG00000015340/ENSMUSG00000021253/ENSMUSG00000024962/ENSMUSG00000026043/ENSMUSG00000027962/ENSMUSG00000028698/ENSMUSG00000029661/ENSMUSG00000031502/ENSMUSG00000031503/ENSMUSG00000031740/ENSMUSG00000031980/ENSMUSG00000034330/ENSMUSG00000037411/ENSMUSG00000039239/ENSMUSG00000039936/ENSMUSG00000040061/ENSMUSG00000052889/ENSMUSG00000067158/ENSMUSG00000070348/ENSMUSG00000079465	Col1a1/Cybb/Tgfb3/Vegfb/Col3a1/Vcam1/Pik3r3/Col1a2/Col4a1/Col4a2/Mmp2/Agt/Plcg2/Serpine1/Tgfb2/Pik3cd/Plcb2/Prkcb/Col4a4/Ccnd1/Col4a3	21
ko00040	Pentose and glucuronate interconversions	11/884	38/10965	3.59	0.00223129	ENSMUSG00000001642/ENSMUSG00000029201/ENSMUSG00000029762/ENSMUSG00000035780/ENSMUSG00000035811/ENSMUSG00000035836/ENSMUSG00000039450/ENSMUSG00000054545/ENSMUSG00000090124/ENSMUSG00000090171/ENSMUSG00000090175	Akr1b3/Ugdh/Akr1b8/Ugt2a3/Ugt2b35/Ugt2b1/Dcxr/Ugt1a6a/Ugt1a7c/Ugt1a2/Ugt1a9	11
ko05206	MicroRNAs in cancer	29/884	179/10965	2.01	0.00330664	ENSMUSG00000000489/ENSMUSG00000005087/ENSMUSG00000005413/ENSMUSG00000009376/ENSMUSG00000017737/ENSMUSG00000020108/ENSMUSG00000020122/ENSMUSG00000021822/ENSMUSG00000022346/ENSMUSG00000024087/ENSMUSG00000026435/ENSMUSG00000026728/ENSMUSG00000026923/ENSMUSG00000028364/ENSMUSG00000028698/ENSMUSG00000029231/ENSMUSG00000031995/ENSMUSG00000032366/ENSMUSG00000034330/ENSMUSG00000039239/ENSMUSG00000039936/…	Pdgfb/Cd44/Hmox1/Met/Mmp9/Ddit4/Egfr/Plau/Myc/Cyp1b1/Slc45a3/Vim/Notch1/Tnc/Pik3r3/Pdgfra/St14/Tpm1/Plcg2/Tgfb2/Pik3cd/Thbs1/Slc7a1/Gls2/Prkcb/Fgfr3/Paqr9/Ccnd1/Sox4	29
ko05200	Pathways in cancer	72/884	593/10965	1.51	0.00347083	ENSMUSG00000000142/ENSMUSG00000000440/ENSMUSG00000000489/ENSMUSG00000000782/ENSMUSG00000001761/ENSMUSG00000002111/ENSMUSG00000002900/ENSMUSG00000003849/ENSMUSG00000003882/ENSMUSG00000004038/ENSMUSG00000005413/ENSMUSG00000005672/ENSMUSG00000009376/ENSMUSG00000015839/ENSMUSG00000017737/ENSMUSG00000019899/ENSMUSG00000019979/ENSMUSG00000020053/ENSMUSG00000020122/ENSMUSG00000020431/ENSMUSG00000021253/…	Axin2/Pparg/Pdgfb/Tcf7/Smo/Spi1/Lamb1/Nqo1/Il7r/Gstm3/Hmox1/Kit/Met/Nfe2l2/Mmp9/Lama2/Apaf1/Igf1/Egfr/Adcy1/Tgfb3/Tert/Myc/Runx1/Il15ra/Lama3/Vegfb/Lamc2/Fh1/Lamb3/Mgst3/Ralgds/Notch1/Itga6/Ccna2/Ntrk1/Pik3r3/Csf3r/Pdgfra/Fgf21/Il2rg/Col4a1/Col4a2/Adcy7/Mmp2/Agt/Heyl/Rac2/Plcg2/Gadd45a/Fgf1/Tgfb2/Pik3cd/Plcb2/Gstm2/Flt3/Gng2/Cxcr4/Ar/Prkcb/Fgfr3/Tcf7l1/Csf2ra/Cxcl12/Col4a4/Ccnd1/Csf2rb/Csf2rb2/Gm…	72
ko04750	Inflammatory mediator regulation of TRP channels	23/884	130/10965	2.19	0.00347083	ENSMUSG00000014158/ENSMUSG00000015224/ENSMUSG00000018507/ENSMUSG00000020053/ENSMUSG00000020431/ENSMUSG00000022514/ENSMUSG00000025002/ENSMUSG00000025197/ENSMUSG00000027646/ENSMUSG00000028072/ENSMUSG00000028698/ENSMUSG00000028712/ENSMUSG00000031659/ENSMUSG00000034330/ENSMUSG00000039936/ENSMUSG00000040061/ENSMUSG00000042632/ENSMUSG00000042644/ENSMUSG00000052520/ENSMUSG00000052889/ENSMUSG00000066071/…	Trpv4/Cyp2j9/Trpv2/Igf1/Adcy1/Il1rap/Cyp2c55/Cyp2c23/Src/Ntrk1/Pik3r3/Cyp4a31/Adcy7/Plcg2/Pik3cd/Plcb2/Pla2g6/Itpr3/Cyp2j5/Prkcb/Cyp4a12a/Cyp4a12b/Cyp2c69	23
ko05145	Toxoplasmosis	21/884	114/10965	2.28	0.00347083	ENSMUSG00000002900/ENSMUSG00000019899/ENSMUSG00000020573/ENSMUSG00000020901/ENSMUSG00000021253/ENSMUSG00000022504/ENSMUSG00000024421/ENSMUSG00000026479/ENSMUSG00000026639/ENSMUSG00000027111/ENSMUSG00000036594/ENSMUSG00000037548/ENSMUSG00000037649/ENSMUSG00000039239/ENSMUSG00000041538/ENSMUSG00000059970/ENSMUSG00000060586/ENSMUSG00000073421/ENSMUSG00000079547/ENSMUSG00000090877/ENSMUSG00000091971	Lamb1/Lama2/Pik3cg/Pik3r5/Tgfb3/Ciita/Lama3/Lamc2/Lamb3/Itga6/H2-Aa/H2-DMb2/H2-DMa/Tgfb2/H2-Ob/Hspa2/H2-Eb1/H2-Ab1/H2-DMb1/Hspa1b/Hspa1a	21

## Sheet: HPL vs. CL 
ID	Pathway	GeneRatio	BgRatio	Enrich_factor	qvalue	GeneID	Symbol	Gene number
ko05145	Toxoplasmosis	20/548	114/10965	3.51	0.000186023	ENSMUSG00000022504/ENSMUSG00000024421/ENSMUSG00000026104/ENSMUSG00000026639/ENSMUSG00000027111/ENSMUSG00000027995/ENSMUSG00000036594/ENSMUSG00000037548/ENSMUSG00000037649/ENSMUSG00000038037/ENSMUSG00000039239/ENSMUSG00000041538/ENSMUSG00000060586/ENSMUSG00000069874/ENSMUSG00000073421/ENSMUSG00000078853/ENSMUSG00000079227/ENSMUSG00000079547/ENSMUSG00000090877/ENSMUSG00000091971	Ciita/Lama3/Stat1/Lamb3/Itga6/Tlr2/H2-Aa/H2-DMb2/H2-DMa/Socs1/Tgfb2/H2-Ob/H2-Eb1/Irgm2/H2-Ab1/Igtp/Ccr5/H2-DMb1/Hspa1b/Hspa1a	20
ko04668	TNF signaling pathway	20/548	132/10965	3.03	0.000692622	ENSMUSG00000012519/ENSMUSG00000018899/ENSMUSG00000022221/ENSMUSG00000026875/ENSMUSG00000027230/ENSMUSG00000027276/ENSMUSG00000028698/ENSMUSG00000029380/ENSMUSG00000034855/ENSMUSG00000035042/ENSMUSG00000039936/ENSMUSG00000052684/ENSMUSG00000058163/ENSMUSG00000069892/ENSMUSG00000069893/ENSMUSG00000078920/ENSMUSG00000078921/ENSMUSG00000078922/NewGene_11516/NewGene_33382	Mlkl/Irf1/Ripk3/Traf1/Creb3l1/Jag1/Pik3r3/Cxcl1/Cxcl10/Ccl5/Pik3cd/Jun/Gm5431/9930111J21Rik2/9930111J21Rik1/Ifi47/Tgtp2/Tgtp1/NewGene_11516/NewGene_33382	20
ko05221	Acute myeloid leukemia	14/548	73/10965	3.84	0.000692622	ENSMUSG00000000782/ENSMUSG00000002111/ENSMUSG00000005672/ENSMUSG00000015947/ENSMUSG00000022346/ENSMUSG00000022952/ENSMUSG00000027715/ENSMUSG00000028698/ENSMUSG00000030786/ENSMUSG00000039936/ENSMUSG00000042817/ENSMUSG00000052435/ENSMUSG00000066687/ENSMUSG00000070348	Tcf7/Spi1/Kit/Fcgr1/Myc/Runx1/Ccna2/Pik3r3/Itgam/Pik3cd/Flt3/Cebpe/Zbtb16/Ccnd1	14
ko00830	Retinol metabolism	18/548	115/10965	3.13	0.000692622	ENSMUSG00000005547/ENSMUSG00000025004/ENSMUSG00000025396/ENSMUSG00000028715/ENSMUSG00000030483/ENSMUSG00000031220/ENSMUSG00000032310/ENSMUSG00000032315/ENSMUSG00000035811/ENSMUSG00000040660/ENSMUSG00000056035/ENSMUSG00000061292/ENSMUSG00000074254/ENSMUSG00000090175/ENSMUSG00000091867/ENSMUSG00000092008/NewGene_24716/NewGene_24722	Cyp2a5/Cyp2c40/Hsd17b6/Cyp4a14/Cyp2b10/Awat2/Cyp1a2/Cyp1a1/Ugt2b35/Cyp2b9/Cyp3a11/Cyp3a59/Cyp2a4/Ugt1a9/Cyp2a22/Cyp2c69/NewGene_24716/NewGene_24722	18
ko05204	Chemical carcinogenesis	18/548	115/10965	3.13	0.000692622	ENSMUSG00000004038/ENSMUSG00000024087/ENSMUSG00000024885/ENSMUSG00000025004/ENSMUSG00000027890/ENSMUSG00000029919/ENSMUSG00000030483/ENSMUSG00000030711/ENSMUSG00000032310/ENSMUSG00000032315/ENSMUSG00000035811/ENSMUSG00000040660/ENSMUSG00000056035/ENSMUSG00000061292/ENSMUSG00000074183/ENSMUSG00000090175/ENSMUSG00000092008/ENSMUSG00000111709	Gstm3/Cyp1b1/Aldh3b1/Cyp2c40/Gstm4/Hpgds/Cyp2b10/Sult1a1/Cyp1a2/Cyp1a1/Ugt2b35/Cyp2b9/Cyp3a11/Cyp3a59/Gsta1/Ugt1a9/Cyp2c69/Gm3776	18
ko00140	Steroid hormone biosynthesis	17/548	112/10965	3.04	0.00149273	ENSMUSG00000000739/ENSMUSG00000021594/ENSMUSG00000024087/ENSMUSG00000025004/ENSMUSG00000025396/ENSMUSG00000030483/ENSMUSG00000032310/ENSMUSG00000032315/ENSMUSG00000035811/ENSMUSG00000038092/ENSMUSG00000038541/ENSMUSG00000040660/ENSMUSG00000056035/ENSMUSG00000061292/ENSMUSG00000068083/ENSMUSG00000090175/ENSMUSG00000092008	Sult5a1/Srd5a1/Cyp1b1/Cyp2c40/Hsd17b6/Cyp2b10/Cyp1a2/Cyp1a1/Ugt2b35/Hsd3b5/Srd5a2/Cyp2b9/Cyp3a11/Cyp3a59/Cyp2d40/Ugt1a9/Cyp2c69	17
ko04621	NOD-like receptor signaling pathway	29/548	266/10965	2.18	0.00210877	ENSMUSG00000009292/ENSMUSG00000015340/ENSMUSG00000018507/ENSMUSG00000022221/ENSMUSG00000022534/ENSMUSG00000025888/ENSMUSG00000026104/ENSMUSG00000026536/ENSMUSG00000028268/ENSMUSG00000028270/ENSMUSG00000029338/ENSMUSG00000029380/ENSMUSG00000032661/ENSMUSG00000032690/ENSMUSG00000032691/ENSMUSG00000035042/ENSMUSG00000037849/ENSMUSG00000037860/ENSMUSG00000040061/ENSMUSG00000040253/ENSMUSG00000040264/…	Trpm2/Cybb/Trpv2/Ripk3/Mefv/Casp1/Stat1/Ifi211/Gbp3/Gbp2/Antxr2/Cxcl1/Oas3/Oas2/Nlrp3/Ccl5/Ifi206/Aim2/Plcb2/Gbp7/Gbp2b/Ikbke/Ifi209/Gvin1/Jun/Ifi205/Ifi213/Gm4070/Gbp5	29
ko04380	Osteoclast differentiation	18/548	138/10965	2.61	0.00494315	ENSMUSG00000000440/ENSMUSG00000002111/ENSMUSG00000002699/ENSMUSG00000015947/ENSMUSG00000026104/ENSMUSG00000028698/ENSMUSG00000031264/ENSMUSG00000034330/ENSMUSG00000038037/ENSMUSG00000039239/ENSMUSG00000039936/ENSMUSG00000052684/ENSMUSG00000059089/ENSMUSG00000061132/ENSMUSG00000070873/ENSMUSG00000071715/ENSMUSG00000112023/ENSMUSG00000112148	Pparg/Spi1/Lcp2/Fcgr1/Stat1/Pik3r3/Btk/Plcg2/Socs1/Tgfb2/Pik3cd/Jun/Fcgr4/Blnk/Lilra5/Ncf4/Lilr4b/Lilrb4a	18
ko04933	AGE-RAGE signaling pathway in diabetic complications	15/548	104/10965	2.89	0.00494315	ENSMUSG00000001506/ENSMUSG00000015340/ENSMUSG00000024962/ENSMUSG00000026043/ENSMUSG00000026104/ENSMUSG00000028698/ENSMUSG00000029661/ENSMUSG00000034330/ENSMUSG00000037411/ENSMUSG00000039239/ENSMUSG00000039936/ENSMUSG00000040061/ENSMUSG00000052684/ENSMUSG00000070348/ENSMUSG00000079465	Col1a1/Cybb/Vegfb/Col3a1/Stat1/Pik3r3/Col1a2/Plcg2/Serpine1/Tgfb2/Pik3cd/Plcb2/Jun/Ccnd1/Col4a3	15
ko00561	Glycerolipid metabolism	12/548	72/10965	3.33	0.00494315	ENSMUSG00000001642/ENSMUSG00000012187/ENSMUSG00000015568/ENSMUSG00000020593/ENSMUSG00000025059/ENSMUSG00000026922/ENSMUSG00000027412/ENSMUSG00000029314/ENSMUSG00000029762/ENSMUSG00000031545/ENSMUSG00000035561/ENSMUSG00000061758	Akr1b3/Mogat1/Lpl/Lpin1/Gk/Agpat2/Lpin3/Gpat3/Akr1b8/Gpat4/Aldh1b1/Akr1b10	12
ko05206	MicroRNAs in cancer	21/548	179/10965	2.35	0.00494315	ENSMUSG00000000489/ENSMUSG00000018983/ENSMUSG00000022346/ENSMUSG00000023067/ENSMUSG00000024087/ENSMUSG00000026435/ENSMUSG00000026923/ENSMUSG00000028364/ENSMUSG00000028698/ENSMUSG00000034330/ENSMUSG00000038037/ENSMUSG00000038894/ENSMUSG00000039239/ENSMUSG00000039936/ENSMUSG00000040093/ENSMUSG00000040152/ENSMUSG00000041313/ENSMUSG00000044005/ENSMUSG00000054252/ENSMUSG00000064225/ENSMUSG00000070348	Pdgfb/E2f2/Myc/Cdkn1a/Cyp1b1/Slc45a3/Notch1/Tnc/Pik3r3/Plcg2/Socs1/Irs2/Tgfb2/Pik3cd/Bmf/Thbs1/Slc7a1/Gls2/Fgfr3/Paqr9/Ccnd1	21
ko04710	Circadian rhythm	7/548	27/10965	5.19	0.00494315	ENSMUSG00000020038/ENSMUSG00000020889/ENSMUSG00000020893/ENSMUSG00000026077/ENSMUSG00000028150/ENSMUSG00000028957/ENSMUSG00000055116	Cry1/Nr1d1/Per1/Npas2/Rorc/Per3/Arntl	7
ko04062	Chemokine signaling pathway	22/548	195/10965	2.26	0.00494315	ENSMUSG00000003283/ENSMUSG00000020143/ENSMUSG00000020395/ENSMUSG00000021508/ENSMUSG00000023078/ENSMUSG00000026104/ENSMUSG00000028698/ENSMUSG00000028874/ENSMUSG00000029380/ENSMUSG00000029417/ENSMUSG00000030774/ENSMUSG00000031779/ENSMUSG00000034330/ENSMUSG00000034855/ENSMUSG00000035042/ENSMUSG00000039936/ENSMUSG00000040061/ENSMUSG00000041112/ENSMUSG00000049103/ENSMUSG00000052336/ENSMUSG00000061353/…	Hck/Dock2/Itk/Cxcl14/Cxcl13/Stat1/Pik3r3/Fgr/Cxcl1/Cxcl9/Pak1/Ccl22/Plcg2/Cxcl10/Ccl5/Pik3cd/Plcb2/Elmo1/Ccr2/Cx3cr1/Cxcl12/Ccr5	22
ko00051	Fructose and mannose metabolism	9/548	45/10965	4	0.00494315	ENSMUSG00000000628/ENSMUSG00000001642/ENSMUSG00000021196/ENSMUSG00000022474/ENSMUSG00000025877/ENSMUSG00000026773/ENSMUSG00000028307/ENSMUSG00000029762/ENSMUSG00000061758	Hk2/Akr1b3/Pfkp/Pmm1/Hk3/Pfkfb3/Aldob/Akr1b8/Akr1b10	9
ko04512	ECM-receptor interaction	16/548	121/10965	2.65	0.00494315	ENSMUSG00000001281/ENSMUSG00000001506/ENSMUSG00000002944/ENSMUSG00000020592/ENSMUSG00000024421/ENSMUSG00000026639/ENSMUSG00000027111/ENSMUSG00000028364/ENSMUSG00000029661/ENSMUSG00000034687/ENSMUSG00000040152/ENSMUSG00000040998/ENSMUSG00000043789/ENSMUSG00000048388/ENSMUSG00000063765/ENSMUSG00000079465	Itgb7/Col1a1/Cd36/Sdc1/Lama3/Lamb3/Itga6/Tnc/Col1a2/Fras1/Thbs1/Npnt/Vwce/Fam171b/Chadl/Col4a3	16
ko00270	Cysteine and methionine metabolism	11/548	65/10965	3.39	0.00494315	ENSMUSG00000001670/ENSMUSG00000024640/ENSMUSG00000025190/ENSMUSG00000027597/ENSMUSG00000029596/ENSMUSG00000029597/ENSMUSG00000037798/ENSMUSG00000048087/ENSMUSG00000069324/ENSMUSG00000074768/NewGene_31937	Tat/Psat1/Got1/Ahcy/Sdsl/Sds/Mat1a/Gm4737/Gm5096/Bhmt/NewGene_31937	11
ko05230	Central carbon metabolism in cancer	12/548	76/10965	3.16	0.00494315	ENSMUSG00000000628/ENSMUSG00000001918/ENSMUSG00000005672/ENSMUSG00000021196/ENSMUSG00000022346/ENSMUSG00000025877/ENSMUSG00000028072/ENSMUSG00000028698/ENSMUSG00000039936/ENSMUSG00000042817/ENSMUSG00000044005/ENSMUSG00000054252	Hk2/Slc1a5/Kit/Pfkp/Myc/Hk3/Ntrk1/Pik3r3/Pik3cd/Flt3/Gls2/Fgfr3	12
ko05200	Pathways in cancer	48/548	593/10965	1.62	0.00796756	ENSMUSG00000000142/ENSMUSG00000000440/ENSMUSG00000000489/ENSMUSG00000000782/ENSMUSG00000002111/ENSMUSG00000003849/ENSMUSG00000003882/ENSMUSG00000004038/ENSMUSG00000005672/ENSMUSG00000015839/ENSMUSG00000018983/ENSMUSG00000021611/ENSMUSG00000022346/ENSMUSG00000022952/ENSMUSG00000023067/ENSMUSG00000024421/ENSMUSG00000024962/ENSMUSG00000026104/ENSMUSG00000026526/ENSMUSG00000026639/ENSMUSG00000026821/…	Axin2/Pparg/Pdgfb/Tcf7/Spi1/Nqo1/Il7r/Gstm3/Kit/Nfe2l2/E2f2/Tert/Myc/Runx1/Cdkn1a/Lama3/Vegfb/Stat1/Fh1/Lamb3/Ralgds/Traf1/Notch1/Itga6/Jag1/Ccna2/Gstm4/Ntrk1/Pik3r3/Csf3r/Il2rg/Plcg2/Gadd45a/Fgf1/Tgfb2/Pik3cd/Plcb2/Flt3/Jun/Fgfr3/Csf2ra/Cxcl12/Zbtb16/Ccnd1/Csf2rb2/Gsta1/Col4a3/Gm3776	48
ko04061	Viral protein interaction with cytokine and cytokine receptor	13/548	94/10965	2.77	0.00950679	ENSMUSG00000021508/ENSMUSG00000023078/ENSMUSG00000029380/ENSMUSG00000029417/ENSMUSG00000031304/ENSMUSG00000031779/ENSMUSG00000034855/ENSMUSG00000035042/ENSMUSG00000044337/ENSMUSG00000049103/ENSMUSG00000052336/ENSMUSG00000061353/ENSMUSG00000079227	Cxcl14/Cxcl13/Cxcl1/Cxcl9/Il2rg/Ccl22/Cxcl10/Ccl5/Ackr3/Ccr2/Cx3cr1/Cxcl12/Ccr5	13
ko05219	Bladder cancer	8/548	41/10965	3.9	0.00964648	ENSMUSG00000018983/ENSMUSG00000022346/ENSMUSG00000022615/ENSMUSG00000023067/ENSMUSG00000024486/ENSMUSG00000040152/ENSMUSG00000054252/ENSMUSG00000070348	E2f2/Myc/Tymp/Cdkn1a/Hbegf/Thbs1/Fgfr3/Ccnd1	8

## Sheet: HPL vs. CPL 
ID	Pathway	GeneRatio	BgRatio	Enrich_factor	qvalue	GeneID	Symbol	Gene number
ko00590	Arachidonic acid metabolism	21/197	123/10965	9.5	7.56968e-13	ENSMUSG00000018339/ENSMUSG00000022947/ENSMUSG00000025002/ENSMUSG00000027983/ENSMUSG00000030483/ENSMUSG00000042808/ENSMUSG00000051483/ENSMUSG00000066071/ENSMUSG00000066154/ENSMUSG00000073830/ENSMUSG00000073842/ENSMUSG00000078597/ENSMUSG00000078672/ENSMUSG00000078673/ENSMUSG00000078675/ENSMUSG00000078686/ENSMUSG00000078688/ENSMUSG00000089873/ENSMUSG00000094793/ENSMUSG00000096674/ENSMUSG00000096688	Gpx3/Cbr3/Cyp2c55/Cyp2u1/Cyp2b10/Gpx2/Cbr1/Cyp4a12a/Mup3/Mup14/Mup7/Cyp4a12b/Mup20/Mup19/Mup16/Mup9/Mup2/Mup13/Mup12/Mup15/Mup17	21
ko00980	Metabolism of xenobiotics by cytochrome P450	11/197	87/10965	7.04	4.05372e-05	ENSMUSG00000004038/ENSMUSG00000021210/ENSMUSG00000022947/ENSMUSG00000024087/ENSMUSG00000030378/ENSMUSG00000037797/ENSMUSG00000040562/ENSMUSG00000051483/ENSMUSG00000074179/ENSMUSG00000074183/ENSMUSG00000111709	Gstm3/Akr1c6/Cbr3/Cyp1b1/Sult2a8/Adh4/Gstm2/Cbr1/Gm10639/Gsta1/Gm3776	11
ko05204	Chemical carcinogenesis	11/197	115/10965	5.32	0.000443225	ENSMUSG00000004038/ENSMUSG00000024087/ENSMUSG00000025002/ENSMUSG00000030378/ENSMUSG00000030483/ENSMUSG00000037797/ENSMUSG00000040562/ENSMUSG00000051483/ENSMUSG00000074179/ENSMUSG00000074183/ENSMUSG00000111709	Gstm3/Cyp1b1/Cyp2c55/Sult2a8/Cyp2b10/Adh4/Gstm2/Cbr1/Gm10639/Gsta1/Gm3776	11
ko00983	Drug metabolism - other enzymes	10/197	114/10965	4.88	0.00187579	ENSMUSG00000004038/ENSMUSG00000026839/ENSMUSG00000031886/ENSMUSG00000040562/ENSMUSG00000047394/ENSMUSG00000073435/ENSMUSG00000074179/ENSMUSG00000074183/ENSMUSG00000111709/NewGene_28015	Gstm3/Upp2/Ces2e/Gstm2/Odf3b/Nme3/Gm10639/Gsta1/Gm3776/NewGene_28015	10
ko00480	Glutathione metabolism	8/197	81/10965	5.5	0.00394514	ENSMUSG00000004038/ENSMUSG00000018339/ENSMUSG00000040562/ENSMUSG00000042808/ENSMUSG00000057103/ENSMUSG00000074179/ENSMUSG00000074183/ENSMUSG00000111709	Gstm3/Gpx3/Gstm2/Gpx2/Nat8f1/Gm10639/Gsta1/Gm3776	8
ko00140	Steroid hormone biosynthesis	9/197	112/10965	4.47	0.00603768	ENSMUSG00000021210/ENSMUSG00000021594/ENSMUSG00000024087/ENSMUSG00000025002/ENSMUSG00000030483/ENSMUSG00000039519/ENSMUSG00000063730/ENSMUSG00000096852/NewGene_9801	Akr1c6/Srd5a1/Cyp1b1/Cyp2c55/Cyp2b10/Cyp7b1/Hsd3b2/Cyp2d12/NewGene_9801	9
ko00982	Drug metabolism - cytochrome P450	7/197	79/10965	4.93	0.0150812	ENSMUSG00000004038/ENSMUSG00000026691/ENSMUSG00000037797/ENSMUSG00000040562/ENSMUSG00000074179/ENSMUSG00000074183/ENSMUSG00000111709	Gstm3/Fmo3/Adh4/Gstm2/Gm10639/Gsta1/Gm3776	7
ko05145	Toxoplasmosis	8/197	114/10965	3.91	0.0228433	ENSMUSG00000020901/ENSMUSG00000021253/ENSMUSG00000026104/ENSMUSG00000026479/ENSMUSG00000026840/ENSMUSG00000046879/ENSMUSG00000069874/ENSMUSG00000078853	Pik3r5/Tgfb3/Stat1/Lamc2/Lamc3/Irgm1/Irgm2/Igtp	8
ko05146	Amoebiasis	11/197	202/10965	3.03	0.0228433	ENSMUSG00000001506/ENSMUSG00000004951/ENSMUSG00000020431/ENSMUSG00000021253/ENSMUSG00000022149/ENSMUSG00000026479/ENSMUSG00000026840/ENSMUSG00000029380/ENSMUSG00000035031/ENSMUSG00000060147/ENSMUSG00000067158	Col1a1/Hspb1/Adcy1/Tgfb3/C9/Lamc2/Lamc3/Cxcl1/C8a/Serpinb6a/Col4a4	11
ko04974	Protein digestion and absorption	8/197	116/10965	3.84	0.0228433	ENSMUSG00000001506/ENSMUSG00000001918/ENSMUSG00000004098/ENSMUSG00000010095/ENSMUSG00000026042/ENSMUSG00000027820/ENSMUSG00000029675/ENSMUSG00000067158	Col1a1/Slc1a5/Col5a3/Slc3a2/Col5a2/Mme/Eln/Col4a4	8
ko04976	Bile secretion	7/197	106/10965	3.68	0.0537723	ENSMUSG00000020431/ENSMUSG00000024411/ENSMUSG00000030237/ENSMUSG00000030378/ENSMUSG00000030762/ENSMUSG00000032849/ENSMUSG00000041698	Adcy1/Aqp4/Slco1a4/Sult2a8/Aqp8/Abcc4/Slco1a1	7
ko05418	Fluid shear stress and atherosclerosis	9/197	168/10965	2.98	0.0549666	ENSMUSG00000003849/ENSMUSG00000004038/ENSMUSG00000014158/ENSMUSG00000031538/ENSMUSG00000034614/ENSMUSG00000040562/ENSMUSG00000074179/ENSMUSG00000074183/ENSMUSG00000111709	Nqo1/Gstm3/Trpv4/Plat/Pik3ip1/Gstm2/Gm10639/Gsta1/Gm3776	9
ko04657	IL-17 signaling pathway	7/197	114/10965	3.42	0.0681552	ENSMUSG00000029380/ENSMUSG00000034855/ENSMUSG00000063704/ENSMUSG00000078674/ENSMUSG00000078683/ENSMUSG00000078687/ENSMUSG00000110439	Cxcl1/Cxcl10/Mapk15/Mup18/Mup1/Mup8/Gm21320	7
ko01524	Platinum drug resistance	6/197	91/10965	3.67	0.0838165	ENSMUSG00000004038/ENSMUSG00000023067/ENSMUSG00000040562/ENSMUSG00000074179/ENSMUSG00000074183/ENSMUSG00000111709	Gstm3/Cdkn1a/Gstm2/Gm10639/Gsta1/Gm3776	6
ko05225	Hepatocellular carcinoma	9/197	189/10965	2.65	0.0944411	ENSMUSG00000003849/ENSMUSG00000004038/ENSMUSG00000015312/ENSMUSG00000021253/ENSMUSG00000023067/ENSMUSG00000040562/ENSMUSG00000074179/ENSMUSG00000074183/ENSMUSG00000111709	Nqo1/Gstm3/Gadd45b/Tgfb3/Cdkn1a/Gstm2/Gm10639/Gsta1/Gm3776	9
ko04668	TNF signaling pathway	7/197	132/10965	2.95	0.121268	ENSMUSG00000029380/ENSMUSG00000034855/ENSMUSG00000054072/ENSMUSG00000078920/ENSMUSG00000078922/NewGene_11516/NewGene_33382	Cxcl1/Cxcl10/Iigp1/Ifi47/Tgtp1/NewGene_11516/NewGene_33382	7
ko04710	Circadian rhythm	3/197	27/10965	6.18	0.143103	ENSMUSG00000020889/ENSMUSG00000020893/ENSMUSG00000028957	Nr1d1/Per1/Per3	3
ko04610	Complement and coagulation cascades	6/197	112/10965	2.98	0.172067	ENSMUSG00000022149/ENSMUSG00000022181/ENSMUSG00000031538/ENSMUSG00000034614/ENSMUSG00000035031/ENSMUSG00000049130	C9/C6/Plat/Pik3ip1/C8a/C5ar1	6
ko00830	Retinol metabolism	6/197	115/10965	2.9	0.183517	ENSMUSG00000025002/ENSMUSG00000030483/ENSMUSG00000037797/ENSMUSG00000066071/ENSMUSG00000074254/ENSMUSG00000078597	Cyp2c55/Cyp2b10/Adh4/Cyp4a12a/Cyp2a4/Cyp4a12b	6
ko05200	Pathways in cancer	18/197	593/10965	1.69	0.203958	ENSMUSG00000003849/ENSMUSG00000004038/ENSMUSG00000015312/ENSMUSG00000020431/ENSMUSG00000021253/ENSMUSG00000023067/ENSMUSG00000026104/ENSMUSG00000026479/ENSMUSG00000026840/ENSMUSG00000030827/ENSMUSG00000040562/ENSMUSG00000045382/ENSMUSG00000046532/ENSMUSG00000066687/ENSMUSG00000067158/ENSMUSG00000074179/ENSMUSG00000074183/ENSMUSG00000111709	Nqo1/Gstm3/Gadd45b/Adcy1/Tgfb3/Cdkn1a/Stat1/Lamc2/Lamc3/Fgf21/Gstm2/Cxcr4/Ar/Zbtb16/Col4a4/Gm10639/Gsta1/Gm3776	18

## Sheet: HPL vs. HL 
ID	Pathway	GeneRatio	BgRatio	Enrich_factor	qvalue	GeneID	Symbol	Gene number
ko00980	Metabolism of xenobiotics by cytochrome P450	17/398	87/10965	5.38	2.74165e-06	ENSMUSG00000004032/ENSMUSG00000004038/ENSMUSG00000022947/ENSMUSG00000024087/ENSMUSG00000024885/ENSMUSG00000027890/ENSMUSG00000029919/ENSMUSG00000030378/ENSMUSG00000032310/ENSMUSG00000032315/ENSMUSG00000035811/ENSMUSG00000040562/ENSMUSG00000054545/ENSMUSG00000058135/ENSMUSG00000074183/ENSMUSG00000090175/ENSMUSG00000111709	Gstm5/Gstm3/Cbr3/Cyp1b1/Aldh3b1/Gstm4/Hpgds/Sult2a8/Cyp1a2/Cyp1a1/Ugt2b35/Gstm2/Ugt1a6a/Gstm1/Gsta1/Ugt1a9/Gm3776	17
ko05204	Chemical carcinogenesis	19/398	115/10965	4.55	3.392e-06	ENSMUSG00000004032/ENSMUSG00000004038/ENSMUSG00000024087/ENSMUSG00000024885/ENSMUSG00000025002/ENSMUSG00000027890/ENSMUSG00000029919/ENSMUSG00000030378/ENSMUSG00000030483/ENSMUSG00000032310/ENSMUSG00000032315/ENSMUSG00000035811/ENSMUSG00000040562/ENSMUSG00000040660/ENSMUSG00000054545/ENSMUSG00000058135/ENSMUSG00000074183/ENSMUSG00000090175/ENSMUSG00000111709	Gstm5/Gstm3/Cyp1b1/Aldh3b1/Cyp2c55/Gstm4/Hpgds/Sult2a8/Cyp2b10/Cyp1a2/Cyp1a1/Ugt2b35/Gstm2/Cyp2b9/Ugt1a6a/Gstm1/Gsta1/Ugt1a9/Gm3776	19
ko00982	Drug metabolism - cytochrome P450	15/398	79/10965	5.23	8.09208e-06	ENSMUSG00000004032/ENSMUSG00000004038/ENSMUSG00000024885/ENSMUSG00000026691/ENSMUSG00000027890/ENSMUSG00000029919/ENSMUSG00000032310/ENSMUSG00000035811/ENSMUSG00000040170/ENSMUSG00000040562/ENSMUSG00000054545/ENSMUSG00000058135/ENSMUSG00000074183/ENSMUSG00000090175/ENSMUSG00000111709	Gstm5/Gstm3/Aldh3b1/Fmo3/Gstm4/Hpgds/Cyp1a2/Ugt2b35/Fmo2/Gstm2/Ugt1a6a/Gstm1/Gsta1/Ugt1a9/Gm3776	15
ko00983	Drug metabolism - other enzymes	18/398	114/10965	4.35	8.09208e-06	ENSMUSG00000004032/ENSMUSG00000004038/ENSMUSG00000022814/ENSMUSG00000024066/ENSMUSG00000024177/ENSMUSG00000025574/ENSMUSG00000027890/ENSMUSG00000035811/ENSMUSG00000040562/ENSMUSG00000054545/ENSMUSG00000058135/ENSMUSG00000060560/ENSMUSG00000061825/ENSMUSG00000061959/ENSMUSG00000074183/ENSMUSG00000090175/ENSMUSG00000111709/NewGene_28019	Gstm5/Gstm3/Umps/Xdh/Nme4/Tk1/Gstm4/Ugt2b35/Gstm2/Ugt1a6a/Gstm1/Ces4a/Ces2c/Ces1e/Gsta1/Ugt1a9/Gm3776/NewGene_28019	18
ko00140	Steroid hormone biosynthesis	16/398	112/10965	3.94	0.000127824	ENSMUSG00000000739/ENSMUSG00000003555/ENSMUSG00000021594/ENSMUSG00000024087/ENSMUSG00000025002/ENSMUSG00000030483/ENSMUSG00000032310/ENSMUSG00000032315/ENSMUSG00000035811/ENSMUSG00000038092/ENSMUSG00000040127/ENSMUSG00000040660/ENSMUSG00000054545/ENSMUSG00000063730/ENSMUSG00000068083/ENSMUSG00000090175	Sult5a1/Cyp17a1/Srd5a1/Cyp1b1/Cyp2c55/Cyp2b10/Cyp1a2/Cyp1a1/Ugt2b35/Hsd3b5/Sdr9c7/Cyp2b9/Ugt1a6a/Hsd3b2/Cyp2d40/Ugt1a9	16
ko00830	Retinol metabolism	16/398	115/10965	3.83	0.000151783	ENSMUSG00000005547/ENSMUSG00000024987/ENSMUSG00000025002/ENSMUSG00000030483/ENSMUSG00000032310/ENSMUSG00000032315/ENSMUSG00000035811/ENSMUSG00000040127/ENSMUSG00000040660/ENSMUSG00000054545/ENSMUSG00000056148/ENSMUSG00000074254/ENSMUSG00000090175/ENSMUSG00000091867/NewGene_24716/NewGene_24722	Cyp2a5/Cyp26a1/Cyp2c55/Cyp2b10/Cyp1a2/Cyp1a1/Ugt2b35/Sdr9c7/Cyp2b9/Ugt1a6a/Rdh9/Cyp2a4/Ugt1a9/Cyp2a22/NewGene_24716/NewGene_24722	16
ko00480	Glutathione metabolism	13/398	81/10965	4.42	0.000215853	ENSMUSG00000004032/ENSMUSG00000004038/ENSMUSG00000027313/ENSMUSG00000027890/ENSMUSG00000028597/ENSMUSG00000028961/ENSMUSG00000029919/ENSMUSG00000030004/ENSMUSG00000040562/ENSMUSG00000058135/ENSMUSG00000074183/ENSMUSG00000079494/ENSMUSG00000111709	Gstm5/Gstm3/Chac1/Gstm4/Gpx7/Pgd/Hpgds/Nat8/Gstm2/Gstm1/Gsta1/Nat8f5/Gm3776	13
ko00590	Arachidonic acid metabolism	16/398	123/10965	3.58	0.000275816	ENSMUSG00000015224/ENSMUSG00000022947/ENSMUSG00000024292/ENSMUSG00000025002/ENSMUSG00000027999/ENSMUSG00000028597/ENSMUSG00000029919/ENSMUSG00000029925/ENSMUSG00000030483/ENSMUSG00000040660/ENSMUSG00000042632/ENSMUSG00000066154/ENSMUSG00000078673/ENSMUSG00000078675/ENSMUSG00000096674/ENSMUSG00000096688	Cyp2j9/Cbr3/Cyp4f14/Cyp2c55/Pla2g12a/Gpx7/Hpgds/Tbxas1/Cyp2b10/Cyp2b9/Pla2g6/Mup3/Mup19/Mup16/Mup15/Mup17	16
ko04933	AGE-RAGE signaling pathway in diabetic complications	14/398	104/10965	3.71	0.00059973	ENSMUSG00000001506/ENSMUSG00000015340/ENSMUSG00000024962/ENSMUSG00000026043/ENSMUSG00000028698/ENSMUSG00000029661/ENSMUSG00000032440/ENSMUSG00000037411/ENSMUSG00000039239/ENSMUSG00000039936/ENSMUSG00000040061/ENSMUSG00000052684/ENSMUSG00000070348/ENSMUSG00000079465	Col1a1/Cybb/Vegfb/Col3a1/Pik3r3/Col1a2/Tgfbr2/Serpine1/Tgfb2/Pik3cd/Plcb2/Jun/Ccnd1/Col4a3	14
ko05418	Fluid shear stress and atherosclerosis	18/398	168/10965	2.95	0.000923721	ENSMUSG00000000489/ENSMUSG00000003849/ENSMUSG00000004032/ENSMUSG00000004038/ENSMUSG00000005413/ENSMUSG00000021250/ENSMUSG00000024190/ENSMUSG00000026480/ENSMUSG00000027890/ENSMUSG00000028059/ENSMUSG00000028698/ENSMUSG00000034220/ENSMUSG00000039936/ENSMUSG00000040562/ENSMUSG00000052684/ENSMUSG00000058135/ENSMUSG00000074183/ENSMUSG00000111709	Pdgfb/Nqo1/Gstm5/Gstm3/Hmox1/Fos/Dusp1/Ncf2/Gstm4/Arhgef2/Pik3r3/Gpc1/Pik3cd/Gstm2/Jun/Gstm1/Gsta1/Gm3776	18
ko05221	Acute myeloid leukemia	11/398	73/10965	4.15	0.00127194	ENSMUSG00000005672/ENSMUSG00000019960/ENSMUSG00000022346/ENSMUSG00000022952/ENSMUSG00000027715/ENSMUSG00000028698/ENSMUSG00000039936/ENSMUSG00000042817/ENSMUSG00000052435/ENSMUSG00000066687/ENSMUSG00000070348	Kit/Dusp6/Myc/Runx1/Ccna2/Pik3r3/Pik3cd/Flt3/Cebpe/Zbtb16/Ccnd1	11
ko05145	Toxoplasmosis	14/398	114/10965	3.38	0.00127194	ENSMUSG00000022504/ENSMUSG00000026639/ENSMUSG00000027111/ENSMUSG00000027995/ENSMUSG00000036594/ENSMUSG00000037548/ENSMUSG00000037649/ENSMUSG00000039239/ENSMUSG00000041538/ENSMUSG00000059970/ENSMUSG00000060586/ENSMUSG00000073421/ENSMUSG00000079547/ENSMUSG00000090877	Ciita/Lamb3/Itga6/Tlr2/H2-Aa/H2-DMb2/H2-DMa/Tgfb2/H2-Ob/Hspa2/H2-Eb1/H2-Ab1/H2-DMb1/Hspa1b	14
ko05225	Hepatocellular carcinoma	18/398	189/10965	2.62	0.00328454	ENSMUSG00000000126/ENSMUSG00000003849/ENSMUSG00000004032/ENSMUSG00000004038/ENSMUSG00000005413/ENSMUSG00000021611/ENSMUSG00000022346/ENSMUSG00000027890/ENSMUSG00000028698/ENSMUSG00000032440/ENSMUSG00000036390/ENSMUSG00000039239/ENSMUSG00000039936/ENSMUSG00000040562/ENSMUSG00000058135/ENSMUSG00000070348/ENSMUSG00000074183/ENSMUSG00000111709	Wnt9a/Nqo1/Gstm5/Gstm3/Hmox1/Tert/Myc/Gstm4/Pik3r3/Tgfbr2/Gadd45a/Tgfb2/Pik3cd/Gstm2/Gstm1/Ccnd1/Gsta1/Gm3776	18
ko05230	Central carbon metabolism in cancer	10/398	76/10965	3.63	0.00691046	ENSMUSG00000000628/ENSMUSG00000001918/ENSMUSG00000005672/ENSMUSG00000022346/ENSMUSG00000025877/ENSMUSG00000028072/ENSMUSG00000028698/ENSMUSG00000039936/ENSMUSG00000041798/ENSMUSG00000042817	Hk2/Slc1a5/Kit/Myc/Hk3/Ntrk1/Pik3r3/Pik3cd/Gck/Flt3	10
ko05140	Leishmaniasis	15/398	163/10965	2.54	0.0139126	ENSMUSG00000015340/ENSMUSG00000021250/ENSMUSG00000026480/ENSMUSG00000027995/ENSMUSG00000036594/ENSMUSG00000037548/ENSMUSG00000037649/ENSMUSG00000039239/ENSMUSG00000041538/ENSMUSG00000052684/ENSMUSG00000059089/ENSMUSG00000060586/ENSMUSG00000071715/ENSMUSG00000073421/ENSMUSG00000079547	Cybb/Fos/Ncf2/Tlr2/H2-Aa/H2-DMb2/H2-DMa/Tgfb2/H2-Ob/Jun/Fcgr4/H2-Eb1/Ncf4/H2-Ab1/H2-DMb1	15
ko04668	TNF signaling pathway	13/398	132/10965	2.71	0.0151306	ENSMUSG00000012519/ENSMUSG00000021250/ENSMUSG00000027230/ENSMUSG00000028698/ENSMUSG00000034855/ENSMUSG00000039936/ENSMUSG00000052684/ENSMUSG00000069893/ENSMUSG00000078920/ENSMUSG00000078921/ENSMUSG00000078922/NewGene_11516/NewGene_33382	Mlkl/Fos/Creb3l1/Pik3r3/Cxcl10/Pik3cd/Jun/9930111J21Rik1/Ifi47/Tgtp2/Tgtp1/NewGene_11516/NewGene_33382	13
ko05166	Human T-cell leukemia virus 1 infection	23/398	314/10965	2.02	0.0151306	ENSMUSG00000016206/ENSMUSG00000021250/ENSMUSG00000021611/ENSMUSG00000022092/ENSMUSG00000022346/ENSMUSG00000027230/ENSMUSG00000027715/ENSMUSG00000028698/ENSMUSG00000032409/ENSMUSG00000032440/ENSMUSG00000036594/ENSMUSG00000037548/ENSMUSG00000037649/ENSMUSG00000039239/ENSMUSG00000039936/ENSMUSG00000041538/ENSMUSG00000044786/ENSMUSG00000052684/ENSMUSG00000060586/ENSMUSG00000070348/ENSMUSG00000073421/…	H2-M3/Fos/Tert/Ppp3cc/Myc/Creb3l1/Ccna2/Pik3r3/Atr/Tgfbr2/H2-Aa/H2-DMb2/H2-DMa/Tgfb2/Pik3cd/H2-Ob/Zfp36/Jun/H2-Eb1/Ccnd1/H2-Ab1/H2-T10/H2-DMb1	23
ko04010	MAPK signaling pathway	24/398	334/10965	1.98	0.0151306	ENSMUSG00000000489/ENSMUSG00000004951/ENSMUSG00000005672/ENSMUSG00000019960/ENSMUSG00000021250/ENSMUSG00000022092/ENSMUSG00000022346/ENSMUSG00000023034/ENSMUSG00000024190/ENSMUSG00000024962/ENSMUSG00000028072/ENSMUSG00000031530/ENSMUSG00000032440/ENSMUSG00000036390/ENSMUSG00000036585/ENSMUSG00000037337/ENSMUSG00000037887/ENSMUSG00000039239/ENSMUSG00000042817/ENSMUSG00000047810/ENSMUSG00000052684/…	Pdgfb/Hspb1/Kit/Dusp6/Fos/Ppp3cc/Myc/Nr4a1/Dusp1/Vegfb/Ntrk1/Dusp4/Tgfbr2/Gadd45a/Fgf1/Map4k1/Dusp8/Tgfb2/Flt3/Ccdc88b/Jun/Hspa2/Erbb4/Hspa1b	24
ko04612	Antigen processing and presentation	14/398	153/10965	2.52	0.0166838	ENSMUSG00000016206/ENSMUSG00000022504/ENSMUSG00000024610/ENSMUSG00000036594/ENSMUSG00000037548/ENSMUSG00000037649/ENSMUSG00000038642/ENSMUSG00000041538/ENSMUSG00000059970/ENSMUSG00000060586/ENSMUSG00000073421/ENSMUSG00000079491/ENSMUSG00000079547/ENSMUSG00000090877	H2-M3/Ciita/Cd74/H2-Aa/H2-DMb2/H2-DMa/Ctss/H2-Ob/Hspa2/H2-Eb1/H2-Ab1/H2-T10/H2-DMb1/Hspa1b	14
ko04512	ECM-receptor interaction	12/398	121/10965	2.73	0.0166838	ENSMUSG00000001281/ENSMUSG00000001506/ENSMUSG00000002944/ENSMUSG00000026639/ENSMUSG00000027111/ENSMUSG00000028364/ENSMUSG00000029661/ENSMUSG00000034687/ENSMUSG00000040152/ENSMUSG00000063765/ENSMUSG00000079465/ENSMUSG00000090210	Itgb7/Col1a1/Cd36/Lamb3/Itga6/Tnc/Col1a2/Fras1/Thbs1/Chadl/Col4a3/Itga10	12
